# Supplementary material for: Chytrid fungi distribution and co-occurrence with diatoms correlate with sea ice melt in the Arctic Ocean
Source: Commun Biol. 2020 Apr 21;3:183. doi: 10.1038/s42003-020-0891-7 (PMC7174370; doi:10.1038/s42003-020-0891-7)
Supplement: Supplementary file 3 — Supplementary Data 1 [file 42003_2020_891_MOESM3_ESM.xlsx]

## Sheet: Figure 1
	S2	S12	S17	S37	S130	S132	S114	S201	S209	S215	S218	S234	S235	S244	S250	S256	S311	S237	S255	S323	S360	S384
Prasinophytes	0.939835	2.5571	3.22377	1.6039	23.7146	7.32759	7.55525	5.36366	0.843396	2.4478	2.03654	27.3239	24.0543	35.8929	26.0131	16.4809	18.7756	24.35	25.9271	37.2091	18.5203	19.225
Prymnesiophytes	4.54771	23.219	8.61727	5.94843	8.49097	35.769	0.352746	8.07116	6.86856	2.13452	17.4779	2.74581	0.807221	1.30057	1.27327	1.43111	4.64361	0.697467	0.837169	2.13473	2.77547	1.28292
Stramenopiles**	32.707	50.5834	19.6012	25.8291	11.791	12.5566	47.813	21.2286	17.4228	24.478	19.8404	9.73901	53.8503	42.9892	27.394	38.0296	30.7351	33.8439	37.34	36.7921	43.8018	43.8725
Bacillariophytes	22.2088	5.06046	32.4933	29.5145	51.0391	37.2859	21.1785	41.9185	58.259	43.0681	21.4618	37.4375	5.79007	12.2107	5.53187	10.9042	33.2088	19.9708	8.24607	8.72202	11.0986	8.71513
Dinoflagellates	25.1985	2.43547	23.1227	7.55531	1.78453	2.97441	2.08768	9.65278	1.06883	8.57704	18.6961	6.3197	3.19044	0.927837	3.64521	9.56112	4.81457	10.6712	7.98376	7.69752	11.0482	14.8374
Ciliates	0.118839	0.240436	0.787899	0.0267813	0.14415	0.118811	0.352746	0.561135	6.65889	0.765968	0.452947	9.49611	6.53892	2.51316	24.9654	9.9521	0.222251	3.36923	6.23204	0.735566	1.43373	2.69962

## Sheet: Figure 2
S2	S12	S17	S37	S114	S130	S132	S201	S209	S215	S218	S234	S235	S244	S250	S256	S311	S237	S255	S323	S360	S384			ID	T	S	Ice	Depth
0	0.00141433	0	0	0	0	0	0	0	0	0	0	0	0	0	0	0	0	0	0	0	0			S2	8.97	35.09	0	15
0	0	0	0	0	0	0	0	0	0	0	0.000849307	0	0	0	0	0	0	0	0	0	0			S12	1.73	34.71	0	30
0	0	0	0	0	0	0	0	0	0	0	0	0	0	0	0	0	0	0	0.00105837	0	0			S17	4.47	35.13	0	32
0	0	0	0	0	0	0	0	0.00157644	0	0	0	0	0	0	0	0	0	0	0	0	0			S37	4.82	35.11	0	10
0	0	0	0	0	0	0	0	0.00157644	0	0	0	0	0	0	0	0	0	0	0	0	0			S114	-1.56	31.55	0	30
0	0	0	0	0	0	0	0	0	0	0	0	0.00284734	0	0	0	0	0	0	0	0	0			S130	-1.63	32.89	0	20
0	0	0	0	0	0	0	0.00180136	0	0	0	0	0	0	0	0	0	0	0	0	0	0			S132	-1.49	32.48	0	12
0	0	0	0.0029757	0	0	0	0	0	0	0	0	0	0	0	0	0	0	0	0	0	0			S201	0.11	34.25	0	30
0	0	0	0	0	0	0	0.00180136	0	0	0	0	0	0	0	0	0	0	0	0	0	0			S209	0.19	34.35	0	32
0	0	0	0	0	0	0	0	0	0	0	0	0	0	0	0	0	0	0	0	0.00219058	0			S215	-1.02	33.73	30	17
0	0	0	0	0	0.00154171	0	0	0	0	0	0	0	0	0	0	0	0	0	0	0	0			S218	-1.71	34.26	80	50
0	0	0	0	0	0	0	0	0	0	0	0.00169862	0	0	0	0	0	0	0	0	0	0			S234	-1.44	33.84	90	22
0	0.00282865	0	0	0	0	0	0	0	0	0	0	0	0	0	0	0	0	0	0	0	0			S235	-1.7	34.2	100	26
0	0.00282865	0	0	0	0	0	0	0	0	0	0	0	0	0	0	0	0	0	0	0	0			S237	-1.6	33.8	70	0
0	0	0	0	0	0	0	0	0	0	0	0	0	0	0	0	0	0	0	0	0	0.00150313			S244	-1.63	34.19	80	30
0	0	0	0	0	0	0.00276304	0	0	0	0	0	0	0	0	0	0	0	0	0	0	0			S250	-1.7	34.15	5	30
0	0	0	0	0	0	0	0	0	0	0	0	0	0	0	0	0	0	0	0	0.00219058	0			S255	-1.7	33.8	60	0
0	0	0	0	0	0	0	0	0	0	0	0	0	0	0	0.00298459	0	0	0	0	0	0			S256	-1.68	33.78	60	20
0	0	0	0	0	0	0.00276304	0	0	0	0	0	0	0	0	0	0	0	0	0	0	0			S311	-0.92	32.54	0	20
0	0	0	0	0	0	0	0	0.00315288	0	0	0	0	0	0	0	0	0	0	0	0	0			S323	-1.6	29.4	45	0
0	0	0	0	0	0	0	0	0	0	0	0	0	0	0	0	0.00262999	0	0	0	0	0			S360	-1.8	33.1	90	0
0	0	0	0	0	0	0	0	0	0	0	0	0	0	0	0	0	0.00185991	0	0	0	0			S384	-1.76	32.6	95	0
0	0	0	0	0	0	0	0	0	0	0	0	0	0	0	0	0	0	0	0	0	0.00150313
0	0	0	0	0	0	0	0	0	0	0.00343142	0	0	0	0	0	0	0	0	0	0	0
0	0	0	0	0	0	0	0	0	0	0	0	0	0	0	0	0	0.00185991	0	0	0	0
0	0	0	0	0	0	0.00276304	0	0	0	0	0	0	0	0	0	0	0	0	0	0	0
0	0	0	0	0	0	0	0	0	0	0	0	0	0	0	0	0	0	0	0	0.00219058	0
0	0	0	0	0	0	0	0	0	0	0	0	0	0	0	0	0	0	0	0.00211674	0	0
0	0	0	0	0	0	0	0	0	0	0	0	0	0	0.00226763	0	0	0	0	0	0	0
0	0	0	0	0	0	0	0	0	0	0.00343142	0	0	0	0	0	0	0	0	0	0	0
0	0	0	0	0	0	0.00276304	0	0	0	0	0	0	0	0	0	0	0	0	0	0	0
0	0	0	0	0	0	0.00276304	0	0	0	0	0	0	0	0	0	0	0	0	0	0	0
0	0	0	0	0	0	0	0	0	0	0	0	0	0	0.00226763	0	0	0	0	0	0	0
0	0	0	0	0.00143978	0	0	0	0	0	0	0	0	0	0	0	0	0	0	0	0	0
0	0	0	0.0029757	0	0	0	0	0	0	0	0	0	0	0	0	0	0	0	0	0	0
0	0	0	0	0	0	0	0	0	0	0	0	0	0	0	0	0.00262999	0	0	0	0	0
0	0	0	0	0	0	0	0	0.00315288	0	0	0	0	0	0	0	0	0	0	0	0	0
0	0	0.0030063	0	0	0	0	0	0	0	0	0	0	0	0	0	0	0	0	0	0	0
0.00155345	0	0	0	0	0	0	0	0	0	0	0	0	0	0	0	0	0	0	0	0	0
0	0	0	0	0	0	0	0	0.00315288	0	0	0	0	0	0	0	0	0	0	0	0	0
0	0	0	0	0	0	0	0	0	0	0	0	0	0	0.00226763	0	0	0	0	0	0	0
0	0	0	0	0.00143978	0	0	0	0	0	0	0	0	0	0	0	0	0	0	0	0	0
0	0	0	0	0	0	0	0	0	0	0	0	0	0	0	0	0	0	0	0	0.00219058	0
0	0	0	0	0	0	0	0	0	0	0	0	0.00284734	0	0	0	0	0	0	0	0	0
0	0	0	0	0	0.00154171	0	0	0	0	0	0	0	0	0	0	0	0	0	0	0	0
0	0	0	0	0	0	0	0	0	0	0.00514712	0	0	0	0	0	0	0	0	0	0	0
0	0.00424298	0	0	0	0	0	0	0	0	0	0	0	0	0	0	0	0	0	0	0	0
0	0	0	0	0	0	0	0	0	0	0	0	0	0	0	0	0	0.00278987	0	0	0	0
0	0	0	0	0	0	0	0.00270205	0	0	0	0	0	0	0	0	0	0	0	0	0	0
0	0	0	0	0	0	0	0	0	0	0	0	0	0	0	0	0	0	0	0	0	0.00225469
0	0	0	0	0	0	0	0	0	0	0	0	0	0	0	0	0.00394498	0	0	0	0	0
0	0	0.00450945	0	0	0	0	0	0	0	0	0	0	0	0	0	0	0	0	0	0	0
0	0	0	0	0	0.00231257	0	0	0	0	0	0	0	0	0	0	0	0	0	0	0	0
0	0	0	0.00446356	0	0	0	0	0	0	0	0	0	0	0	0	0	0	0	0	0	0
0	0	0	0	0	0	0	0	0	0	0	0	0	0	0	0	0	0	0.00301501	0	0	0
0	0	0	0	0	0	0	0	0	0	0	0	0	0	0	0	0	0	0	0	0	0.00225469
0.00233017	0	0	0	0	0	0	0	0	0	0	0	0	0	0	0	0	0	0	0	0	0
0	0	0	0	0	0	0	0	0	0	0	0	0	0	0.00340144	0	0	0	0	0	0	0
0	0	0	0	0	0	0	0	0	0	0	0	0	0	0	0.00447688	0	0	0	0	0	0
0	0	0	0	0	0	0	0	0	0	0	0	0	0	0	0	0	0	0.00301501	0	0	0
0	0	0	0	0	0	0	0	0	0	0	0	0	0	0	0	0	0	0.00301501	0	0	0
0	0	0	0	0	0	0	0	0	0	0	0	0	0	0	0	0	0.00278987	0	0	0	0
0	0	0	0	0	0	0.00414456	0	0	0	0	0	0	0	0	0	0	0	0	0	0	0
0	0	0	0	0	0	0	0	0	0	0	0	0	0	0	0	0	0	0.00301501	0	0	0
0	0	0	0	0	0	0	0	0	0	0	0	0	0	0	0	0	0.00278987	0	0	0	0
0	0	0.00450945	0	0	0	0	0	0	0	0	0	0	0	0	0	0	0	0	0	0	0
0	0.00424298	0	0	0	0	0	0	0	0	0	0	0	0	0	0	0	0	0	0	0	0
0	0	0	0.00446356	0	0	0	0	0	0	0	0	0	0	0	0	0	0	0	0	0	0
0	0	0	0	0	0	0	0	0	0	0	0	0	0	0	0	0	0	0	0	0	0.00225469
0	0	0	0	0	0	0	0	0	0	0	0.00254792	0	0	0	0	0	0	0	0	0	0
0	0	0	0	0	0	0	0	0	0	0	0	0	0	0	0	0	0	0	0	0	0.00225469
0	0	0	0	0.00215967	0	0	0	0	0	0	0	0	0	0	0	0	0	0	0	0	0
0	0	0	0	0	0	0	0	0	0	0	0	0	0	0	0	0	0	0.00301501	0	0	0
0	0	0	0	0	0	0	0	0	0	0.00514712	0	0	0	0	0	0	0	0	0	0	0
0	0	0	0	0	0	0	0	0	0	0	0	0	0	0	0	0	0.00278987	0	0	0	0
0	0	0	0.00446356	0	0	0	0	0	0	0	0	0	0	0	0	0	0	0	0	0	0
0.00233017	0	0	0	0	0	0	0	0	0	0	0	0	0	0	0	0	0	0	0	0	0
0	0	0	0	0	0	0	0	0	0	0	0	0	0	0	0	0	0	0	0	0	0.00225469
0	0	0	0	0	0	0	0.00270205	0	0	0	0	0	0	0	0	0	0	0	0	0	0
0	0	0	0	0	0	0.00414456	0	0	0	0	0	0	0	0	0	0	0	0	0	0	0
0	0	0	0	0	0	0	0	0	0	0	0	0	0	0	0	0	0	0	0	0	0.00225469
0	0	0	0	0	0	0	0	0	0	0	0	0	0	0	0	0	0	0	0	0	0.00225469
0	0	0	0	0	0	0	0	0	0	0	0	0	0	0	0	0.00394498	0	0	0	0	0
0	0	0.00450945	0	0	0	0	0	0	0	0	0	0	0	0	0	0	0	0	0	0	0
0	0	0	0	0	0	0	0	0	0.00449688	0	0	0	0	0	0	0	0	0	0	0	0
0	0	0	0	0	0	0	0	0	0	0	0.00254792	0	0	0	0	0	0	0	0	0	0
0	0	0.00450945	0	0	0	0	0	0	0	0	0	0	0	0	0	0	0	0	0	0	0
0	0	0	0	0	0	0	0	0	0	0	0	0	0	0	0	0.00525997	0	0	0	0	0
0	0	0	0.00595141	0	0	0	0	0	0	0	0	0	0	0	0	0	0	0	0	0	0
0	0	0	0	0.00287956	0	0	0	0	0	0	0	0	0	0	0	0	0	0	0	0	0
0	0	0	0	0	0	0	0	0	0	0	0	0	0.00639836	0	0	0	0	0	0	0	0
0	0	0	0	0	0	0	0	0	0	0.00686283	0	0	0	0	0	0	0	0	0	0	0
0	0	0	0	0	0.00308342	0	0	0	0	0	0	0	0	0	0	0	0	0	0	0	0
0	0	0	0.00595141	0	0	0	0	0	0	0	0	0	0	0	0	0	0	0	0	0	0
0	0	0	0.0029757	0.00143978	0	0	0	0	0	0	0	0	0	0	0	0	0	0	0	0	0
0	0.00565731	0	0	0	0	0	0	0	0	0	0	0	0	0	0	0	0	0	0	0	0
0	0	0	0	0	0	0	0.00360273	0	0	0	0	0	0	0	0	0	0	0	0	0	0
0	0	0	0	0	0	0	0	0	0	0	0	0	0	0	0	0	0	0	0	0	0.00300625
0	0	0.0060126	0	0	0	0	0	0	0	0	0	0	0	0	0	0	0	0	0	0	0
0	0	0	0	0	0	0	0	0	0	0	0	0	0	0	0	0.00525997	0	0	0	0	0
0	0	0.0060126	0	0	0	0	0	0	0	0	0	0	0	0	0	0	0	0	0	0	0
0	0	0	0	0	0	0	0	0	0	0	0	0	0.00639836	0	0	0	0	0	0	0	0
0	0	0	0	0	0	0	0	0	0	0	0	0	0	0	0	0	0	0.00402002	0	0	0
0	0	0	0	0	0	0	0	0	0	0	0	0	0	0	0	0	0	0	0	0	0.00300625
0	0	0.0060126	0	0	0	0	0	0	0	0	0	0	0	0	0	0	0	0	0	0	0
0	0.00565731	0	0	0	0	0	0	0	0	0	0	0	0	0	0	0	0	0	0	0	0
0	0	0	0	0	0	0	0	0	0	0	0.00339723	0	0	0	0	0	0	0	0	0	0
0	0.00565731	0	0	0	0	0	0	0	0	0	0	0	0	0	0	0	0	0	0	0	0
0	0	0	0	0	0	0	0	0	0.00599583	0	0	0	0	0	0	0	0	0	0	0	0
0	0	0	0	0	0	0	0	0	0	0	0	0	0	0	0	0	0.00371982	0	0	0	0
0	0	0	0	0	0	0.00552608	0	0	0	0	0	0	0	0	0	0	0	0	0	0	0
0	0	0	0	0	0	0	0	0	0	0	0	0	0	0	0	0	0	0.00402002	0	0	0
0	0.00565731	0	0	0	0	0	0	0	0	0	0	0	0	0	0	0	0	0	0	0	0
0	0.00565731	0	0	0	0	0	0	0	0	0	0	0	0	0	0	0	0	0	0	0	0
0	0	0	0	0.00287956	0	0	0	0	0	0	0	0	0	0	0	0	0	0	0	0	0
0	0	0	0	0	0	0	0	0	0.00599583	0	0	0	0	0	0	0	0	0	0	0	0
0	0	0	0	0	0	0	0	0	0	0	0	0	0	0	0	0	0	0	0	0.00438116	0
0	0	0	0	0	0	0	0	0	0	0.00686283	0	0	0	0	0	0	0	0	0	0	0
0	0	0	0	0	0	0.00552608	0	0	0	0	0	0	0	0	0	0	0	0	0	0	0
0	0	0	0	0	0.00308342	0	0	0	0	0	0	0	0	0	0	0	0	0	0	0	0
0	0	0	0	0	0	0	0	0	0	0	0	0	0	0	0	0	0.00371982	0	0	0	0
0	0	0.0060126	0	0	0	0	0	0	0	0	0	0	0	0	0	0	0	0	0	0	0
0	0	0	0	0	0.00308342	0	0	0	0	0	0	0	0	0	0	0	0	0	0	0	0
0	0	0	0	0	0.00308342	0	0	0	0	0	0	0	0	0	0	0	0	0	0	0	0
0	0	0	0	0	0	0	0	0	0	0.00686283	0	0	0	0	0	0	0	0	0	0	0
0	0	0	0	0	0	0	0	0	0	0	0	0.00569468	0	0	0	0	0	0	0	0	0
0	0	0	0	0	0	0	0	0	0	0	0	0	0	0	0	0	0	0.00402002	0	0	0
0	0	0	0	0	0	0	0	0	0	0	0	0	0	0	0	0	0	0	0.00423348	0	0
0	0	0	0	0	0	0	0	0	0	0	0	0	0	0	0	0	0	0	0	0	0.00300625
0	0	0.0060126	0	0	0	0	0	0	0	0	0	0	0	0	0	0	0	0	0	0	0
0	0	0.0060126	0	0	0	0	0	0	0	0	0	0	0	0	0	0	0	0	0	0	0
0	0	0	0	0	0	0	0	0	0	0.00686283	0	0	0	0	0	0	0	0	0	0	0
0	0	0	0	0.00287956	0	0	0	0	0	0	0	0	0	0	0	0	0	0	0	0	0
0	0	0	0	0	0	0	0	0	0	0	0	0	0	0	0	0	0	0	0.00423348	0	0
0	0	0	0	0	0	0	0	0	0	0.00686283	0	0	0	0	0	0	0	0	0	0	0
0	0	0	0	0	0	0	0	0	0	0	0	0	0	0	0	0	0	0	0	0	0.00300625
0	0	0	0	0	0	0	0	0	0	0	0	0	0	0	0	0	0	0	0	0	0.00375782
0	0	0	0	0	0	0.0069076	0	0	0	0	0	0	0	0	0	0	0	0	0	0	0
0.00388362	0	0	0	0	0	0	0	0	0	0	0	0	0	0	0	0	0	0	0	0	0
0	0	0	0	0	0	0	0	0	0	0	0	0	0	0	0	0	0	0	0	0	0.00375782
0	0	0	0	0	0	0	0	0	0	0	0	0	0	0	0	0	0	0	0.00529184	0	0
0	0.00707164	0	0	0	0	0	0	0	0	0	0	0	0	0	0	0	0	0	0	0	0
0	0.00707164	0	0	0	0	0	0	0	0	0	0	0	0	0	0	0	0	0	0	0	0
0	0	0.00751574	0	0	0	0	0	0	0	0	0	0	0	0	0	0	0	0	0	0	0
0	0	0	0	0	0.00385428	0	0	0	0	0	0	0	0	0	0	0	0	0	0	0	0
0	0	0	0	0	0	0	0	0	0	0	0	0	0	0	0	0	0	0.00502502	0	0	0
0	0	0	0	0	0.00385428	0	0	0	0	0	0	0	0	0	0	0	0	0	0	0	0
0	0	0	0	0	0	0	0	0	0	0	0	0	0	0	0	0	0	0	0	0	0.00375782
0	0	0	0	0	0	0	0	0	0	0	0	0	0	0	0	0	0	0	0	0	0.00375782
0	0.00707164	0	0	0	0	0	0	0	0	0	0	0	0	0	0	0	0	0	0	0	0
0	0	0	0	0	0	0	0	0	0	0	0	0	0.00799795	0	0	0	0	0	0	0	0
0	0	0	0	0	0	0	0	0	0	0.00857854	0	0	0	0	0	0	0	0	0	0	0
0	0	0	0	0	0	0	0	0	0	0	0	0	0	0	0	0	0	0.00502502	0	0	0
0	0	0.00751574	0	0	0	0	0	0	0	0	0	0	0	0	0	0	0	0	0	0	0
0	0	0	0	0	0	0	0	0	0	0	0	0	0	0	0	0	0	0.00502502	0	0	0
0	0	0	0	0	0	0	0	0	0	0.00857854	0	0	0	0	0	0	0	0	0	0	0
0	0	0	0	0	0	0	0	0	0	0	0	0	0	0	0	0	0.00464978	0	0	0	0
0	0	0	0	0	0.00385428	0	0	0	0	0	0	0	0	0	0	0	0	0	0	0	0
0.00388362	0	0	0	0	0	0	0	0	0	0	0	0	0	0	0	0	0	0	0	0	0
0	0	0	0	0	0.00385428	0	0	0	0	0	0	0	0	0	0	0	0	0	0	0	0
0	0	0	0	0	0	0	0	0	0	0	0	0	0	0.00566906	0	0	0	0	0	0	0
0	0	0	0	0	0	0	0	0	0	0	0	0	0	0	0	0	0	0.00502502	0	0	0
0.00388362	0	0	0	0	0	0	0	0	0	0	0	0	0	0	0	0	0	0	0	0	0
0	0.00707164	0	0	0	0	0	0	0	0	0	0	0	0	0	0	0	0	0	0	0	0
0	0	0.00751574	0	0	0	0	0	0	0	0	0	0	0	0	0	0	0	0	0	0	0
0	0	0	0	0	0	0	0.00450341	0	0	0	0	0	0	0	0	0	0	0	0	0	0
0	0	0	0	0	0	0	0	0	0	0	0	0	0	0	0	0	0	0	0	0.00547645	0
0	0	0	0	0	0	0	0	0	0	0	0.00424654	0	0	0	0	0	0	0	0	0	0
0	0	0	0	0	0	0.0069076	0	0	0	0	0	0	0	0	0	0	0	0	0	0	0
0	0.00848596	0	0	0	0	0	0	0	0	0	0	0	0	0	0	0	0	0	0	0	0
0	0	0	0	0	0	0	0	0	0	0	0	0	0	0	0	0	0.00557973	0	0	0	0
0	0	0	0.00892711	0	0	0	0	0	0	0	0	0	0	0	0	0	0	0	0	0	0
0.00466034	0	0	0	0	0	0	0	0	0	0	0	0	0	0	0	0	0	0	0	0	0
0	0	0	0	0	0	0	0	0	0	0	0.00509584	0	0	0	0	0	0	0	0	0	0
0	0	0	0	0	0	0.00828912	0	0	0	0	0	0	0	0	0	0	0	0	0	0	0
0	0	0	0	0	0.00462513	0	0	0	0	0	0	0	0	0	0	0	0	0	0	0	0
0	0	0	0.00892711	0	0	0	0	0	0	0	0	0	0	0	0	0	0	0	0	0	0
0	0	0.0090189	0	0	0	0	0	0	0	0	0	0	0	0	0	0	0	0	0	0	0
0	0	0	0	0.00431934	0	0	0	0	0	0	0	0	0	0	0	0	0	0	0	0	0
0	0	0	0	0	0	0	0	0	0	0	0	0	0	0	0	0	0	0	0	0.00657174	0
0	0	0	0	0	0	0	0	0	0	0	0	0	0	0.00680287	0	0	0	0	0	0	0
0	0	0	0	0	0	0	0	0	0	0	0	0	0	0	0	0	0	0	0.00211674	0.00438116	0
0.00466034	0	0	0	0	0	0	0	0	0	0	0	0	0	0	0	0	0	0	0	0	0
0	0	0.0090189	0	0	0	0	0	0	0	0	0	0	0	0	0	0	0	0	0	0	0
0	0	0	0	0	0	0	0	0	0	0	0.00509584	0	0	0	0	0	0	0	0	0	0
0	0	0	0	0	0	0	0	0	0	0	0	0	0	0	0	0	0	0	0	0	0.00450938
0	0	0	0	0.00431934	0	0	0	0	0	0	0	0	0	0	0	0	0	0	0	0	0
0	0	0	0	0.00431934	0	0	0	0	0	0	0	0	0	0	0	0	0	0	0	0	0
0	0	0	0	0	0	0	0	0	0	0	0	0	0	0	0	0	0	0	0	0	0.00450938
0	0	0	0	0	0	0	0	0	0	0	0	0	0	0	0	0	0	0.00603003	0	0	0
0	0	0	0	0	0	0	0	0	0.00899375	0	0	0	0	0	0	0	0	0	0	0	0
0	0	0	0	0	0	0	0	0	0	0	0	0	0	0	0	0	0	0	0	0	0.00450938
0	0	0	0	0	0.00462513	0	0	0	0	0	0	0	0	0	0	0	0	0	0	0	0
0	0	0	0.00892711	0	0	0	0	0	0	0	0	0	0	0	0	0	0	0	0	0	0
0	0	0	0.00892711	0	0	0	0	0	0	0	0	0	0	0	0	0	0	0	0	0	0
0	0	0.0090189	0	0	0	0	0	0	0	0	0	0	0	0	0	0	0	0	0	0	0
0	0	0	0	0	0	0	0	0	0	0	0	0	0	0	0	0	0	0	0	0	0.00450938
0	0	0	0	0	0.00462513	0	0	0	0	0	0	0	0	0	0	0	0	0	0	0	0
0	0	0	0	0	0	0	0	0	0	0	0	0	0	0	0	0	0.00557973	0	0	0	0
0	0	0	0	0	0	0	0	0	0	0	0	0	0	0	0	0	0.00557973	0	0	0	0
0	0	0	0	0	0	0	0	0	0	0	0	0	0	0	0	0	0	0	0	0.00657174	0
0	0.00848596	0	0	0	0	0	0	0	0	0	0	0	0	0	0	0	0	0	0	0	0
0	0	0	0	0	0	0	0	0	0	0	0.00509584	0	0	0	0	0	0	0	0	0	0
0	0	0	0	0	0	0	0	0	0	0	0	0	0	0	0	0.00788996	0	0	0	0	0
0	0	0	0	0.00431934	0	0	0	0	0	0	0	0	0	0	0	0	0	0	0	0	0
0	0	0	0	0	0	0	0	0	0	0	0	0	0	0	0	0	0	0.00603003	0	0	0
0	0	0	0	0	0	0	0	0	0	0	0.00509584	0	0	0	0	0	0	0	0	0	0
0	0	0	0	0	0	0	0	0	0	0	0	0	0	0	0	0	0	0.00603003	0	0	0
0	0	0	0	0	0	0	0	0	0	0	0.00509584	0	0	0	0	0	0	0	0	0	0
0	0	0	0	0	0	0	0	0	0	0	0	0	0	0	0	0	0	0.00603003	0	0	0
0	0	0	0	0	0	0	0	0	0	0	0	0	0	0	0	0	0	0	0	0	0.00450938
0	0	0	0	0	0	0	0	0	0	0	0	0	0	0	0.00447688	0	0	0.00301501	0	0	0
0	0	0	0	0	0	0	0	0	0	0	0	0	0	0	0	0	0	0	0	0.00657174	0
0	0	0	0	0	0	0	0.00540409	0	0	0	0	0	0	0	0	0	0	0	0	0	0
0	0	0	0	0	0	0	0	0	0	0	0.00509584	0	0	0	0	0	0	0	0	0	0
0	0	0	0.00892711	0	0	0	0	0	0	0	0	0	0	0	0	0	0	0	0	0	0
0	0	0	0	0	0	0	0	0	0	0	0	0	0	0	0	0.00788996	0	0	0	0	0
0	0	0.0090189	0	0	0	0	0	0	0	0	0	0	0	0	0	0	0	0	0	0	0
0	0	0	0	0	0.00539599	0	0	0	0	0	0	0	0	0	0	0	0	0	0	0	0
0	0.00990029	0	0	0	0	0	0	0	0	0	0	0	0	0	0	0	0	0	0	0	0
0	0.00990029	0	0	0	0	0	0	0	0	0	0	0	0	0	0	0	0	0	0	0	0
0	0	0	0	0.00503923	0	0	0	0	0	0	0	0	0	0	0	0	0	0	0	0	0
0	0.00990029	0	0	0	0	0	0	0	0	0	0	0	0	0	0	0	0	0	0	0	0
0	0	0	0	0	0	0.00276304	0	0	0	0	0	0	0	0	0.00746146	0	0	0	0	0	0
0	0	0	0.010415	0	0	0	0	0	0	0	0	0	0	0	0	0	0	0	0	0	0
0	0	0	0	0	0	0	0	0.0110351	0	0	0	0	0	0	0	0	0	0	0	0	0
0	0	0	0	0.00503923	0	0	0	0	0	0	0	0	0	0	0	0	0	0	0	0	0
0	0	0	0	0.00503923	0	0	0	0	0	0	0	0	0	0	0	0	0	0	0	0	0
0	0	0	0	0	0	0	0	0	0	0	0	0	0	0	0	0	0	0	0	0	0.00526094
0	0	0	0	0.00503923	0	0	0	0	0	0	0	0	0	0	0	0	0	0	0	0	0
0	0	0	0	0	0	0	0	0	0	0	0	0	0	0	0	0	0.00650969	0	0	0	0
0.00233017	0	0	0	0	0.00308342	0	0	0	0	0	0	0	0	0	0	0	0	0	0	0	0
0	0	0	0	0	0	0	0	0	0	0	0	0	0	0	0	0.00920496	0	0	0	0	0
0	0	0	0	0	0	0	0.00630477	0	0	0	0	0	0	0	0	0	0	0	0	0	0
0	0	0	0.010415	0	0	0	0	0	0	0	0	0	0	0	0	0	0	0	0	0	0
0	0	0	0.010415	0	0	0	0	0	0	0	0	0	0	0	0	0	0	0	0	0	0
0	0.00990029	0	0	0	0	0	0	0	0	0	0	0	0	0	0	0	0	0	0	0	0
0	0	0	0	0	0	0	0	0	0	0	0	0	0	0	0	0	0	0	0	0.00766703	0
0	0	0	0	0	0	0	0	0	0	0.01201	0	0	0	0	0	0	0	0	0	0	0
0	0	0	0	0	0	0	0	0	0	0	0	0	0	0	0	0	0	0	0	0	0.00526094
0	0	0	0	0	0	0	0	0	0	0.01201	0	0	0	0	0	0	0	0	0	0	0
0	0	0	0	0	0	0	0	0	0	0	0	0	0	0	0	0	0.00650969	0	0	0	0
0	0	0	0.010415	0	0	0	0	0	0	0	0	0	0	0	0	0	0	0	0	0	0
0	0	0	0	0	0	0	0	0.0110351	0	0	0	0	0	0	0	0	0	0	0	0	0
0	0	0	0	0	0.00539599	0	0	0	0	0	0	0	0	0	0	0	0	0	0	0	0
0	0	0	0	0	0	0	0	0	0	0	0	0	0	0	0	0	0	0	0	0	0.00526094
0	0	0	0	0	0	0	0	0	0	0	0	0.00569468	0.00479877	0	0	0	0	0	0	0	0
0	0	0.010522	0	0	0	0	0	0	0	0	0	0	0	0	0	0	0	0	0	0	0
0	0	0	0	0	0.00539599	0	0	0	0	0	0	0	0	0	0	0	0	0	0	0	0
0.00543706	0	0	0	0	0	0	0	0	0	0	0	0	0	0	0	0	0	0	0	0	0
0	0	0	0	0.00503923	0	0	0	0	0	0	0	0	0	0	0	0	0	0	0	0	0
0	0	0	0	0	0	0	0.00630477	0	0	0	0	0	0	0	0	0	0	0	0	0	0
0	0	0	0	0	0	0	0	0	0	0.01201	0	0	0	0	0	0	0	0	0	0	0
0	0	0	0	0	0	0	0	0	0	0	0	0	0	0	0	0	0	0	0	0.00766703	0
0	0	0	0.010415	0	0	0	0	0	0	0	0	0	0	0	0	0	0	0	0	0	0
0	0	0	0	0	0	0	0	0	0	0	0	0	0	0	0	0	0	0	0	0.00328587	0.00300625
0	0	0	0	0	0.00539599	0	0	0	0	0	0	0	0	0	0	0	0	0	0	0	0
0	0	0	0	0	0.00539599	0	0	0	0	0	0	0	0	0	0	0	0	0	0	0	0
0.00543706	0	0	0	0	0	0	0	0	0	0	0	0	0	0	0	0	0	0	0	0	0
0	0	0.0120252	0	0	0	0	0	0	0	0	0	0	0	0	0	0	0	0	0	0	0
0	0	0	0	0	0	0	0	0	0	0	0	0	0	0	0	0.0105199	0	0	0	0	0
0	0	0	0	0	0.00616684	0	0	0	0	0	0	0	0	0	0	0	0	0	0	0	0
0.00621379	0	0	0	0	0	0	0	0	0	0	0	0	0	0	0	0	0	0	0	0	0
0	0	0	0	0	0	0	0	0	0	0	0	0	0	0	0	0	0.00743965	0	0	0	0
0	0	0.0120252	0	0	0	0	0	0	0	0	0	0	0	0	0	0	0	0	0	0	0
0	0	0	0	0	0	0	0	0	0	0.0137257	0	0	0	0	0	0	0	0	0	0	0
0	0	0	0	0	0	0	0	0	0	0.0137257	0	0	0	0	0	0	0	0	0	0	0
0	0	0	0	0	0	0	0	0	0	0	0	0	0	0	0	0	0	0	0	0.00438116	0.00300625
0	0	0	0	0.00575913	0	0	0	0	0	0	0	0	0	0	0	0	0	0	0	0	0
0	0	0	0	0	0	0	0	0	0	0	0	0	0	0	0	0.0105199	0	0	0	0	0
0.00621379	0	0	0	0	0	0	0	0	0	0	0	0	0	0	0	0	0	0	0	0	0
0	0	0	0	0	0	0	0	0	0	0	0	0	0	0	0	0	0	0	0	0.00876232	0
0	0	0	0	0	0	0	0	0	0	0	0	0	0	0	0	0	0	0	0	0	0.00601251
0	0	0	0	0	0	0	0	0	0	0	0	0	0	0	0	0	0	0.00804004	0	0	0
0	0	0	0	0	0	0	0	0	0	0	0	0	0	0	0	0	0	0.00804004	0	0	0
0.00621379	0	0	0	0	0	0	0	0	0	0	0	0	0	0	0	0	0	0	0	0	0
0	0	0.0120252	0	0	0	0	0	0	0	0	0	0	0	0	0	0	0	0	0	0	0
0	0.0113146	0	0	0	0	0	0	0	0	0	0	0	0	0	0	0	0	0	0	0	0
0	0	0	0.0119028	0	0	0	0	0	0	0	0	0	0	0	0	0	0	0	0	0	0
0	0	0	0	0	0	0	0	0	0	0	0	0	0	0	0	0.0105199	0	0	0	0	0
0	0	0	0	0	0	0	0	0	0	0	0	0	0	0	0	0	0.00743965	0	0	0	0
0	0	0	0	0	0	0	0.00720546	0	0	0	0	0	0	0	0	0	0	0	0	0	0
0	0	0	0	0.00575913	0	0	0	0	0	0	0	0	0	0	0	0	0	0	0	0	0
0	0	0	0	0	0	0	0	0	0	0.01201	0	0	0	0	0	0	0	0.00100501	0	0	0
0	0	0	0	0	0	0	0	0	0	0	0	0	0	0	0	0	0	0	0.00846695	0	0
0	0	0	0.0119028	0	0	0	0	0	0	0	0	0	0	0	0	0	0	0	0	0	0
0	0	0	0	0.00575913	0	0	0	0	0	0	0	0	0	0	0	0	0	0	0	0	0
0	0	0	0	0	0	0	0	0	0	0.0137257	0	0	0	0	0	0	0	0	0	0	0
0	0	0	0	0	0	0.0110522	0	0	0	0	0	0	0	0	0	0	0	0	0	0	0
0	0	0	0	0.00575913	0	0	0	0	0	0	0	0	0	0	0	0	0	0	0	0	0
0	0	0	0	0	0	0	0	0	0	0	0	0	0	0	0	0.0105199	0	0	0	0	0
0	0	0	0	0	0	0	0.00720546	0	0	0	0	0	0	0	0	0	0	0	0	0	0
0	0	0	0	0.00575913	0	0	0	0	0	0	0	0	0	0	0	0	0	0	0	0	0
0	0	0	0	0	0	0.0110522	0	0	0	0	0	0	0	0	0	0	0	0	0	0	0
0.00621379	0	0	0	0	0	0	0	0	0	0	0	0	0	0	0	0	0	0	0	0	0
0	0	0	0	0	0	0	0.00720546	0	0	0	0	0	0	0	0	0	0	0	0	0	0
0	0	0	0	0	0	0	0	0	0.0119917	0	0	0	0	0	0	0	0	0	0	0	0
0	0	0	0	0	0	0	0	0	0	0	0	0	0	0	0	0	0	0	0.00846695	0	0
0	0	0	0	0	0	0	0	0	0	0	0	0	0	0	0	0	0	0	0	0.00876232	0
0.00621379	0	0	0	0	0	0	0	0	0	0	0	0	0	0	0	0	0	0	0	0	0
0	0	0	0	0	0	0	0	0	0	0	0	0	0	0	0	0	0	0.00804004	0	0	0
0	0	0.0120252	0	0	0	0	0	0	0	0	0	0	0	0	0	0	0	0	0	0	0
0	0	0	0	0	0	0	0	0	0	0	0	0	0	0	0	0	0	0.00804004	0	0	0
0	0	0	0	0	0	0	0	0	0	0	0	0	0.0143963	0	0	0	0	0	0	0	0
0	0.0127289	0	0	0	0	0	0	0	0	0	0	0	0	0	0	0	0	0	0	0	0
0	0	0	0	0	0	0	0	0	0	0	0	0	0	0.0102043	0	0	0	0	0	0	0
0.00699051	0	0	0	0	0	0	0	0	0	0	0	0	0	0	0	0	0	0	0	0	0
0.00699051	0	0	0	0	0	0	0	0	0	0	0	0	0	0	0	0	0	0	0	0	0
0	0	0	0	0	0	0	0	0	0	0	0	0	0	0	0	0.0118349	0	0	0	0	0
0	0	0.0135283	0	0	0	0	0	0	0	0	0	0	0	0	0	0	0	0	0	0	0
0	0	0	0	0	0.0069377	0	0	0	0	0	0	0	0	0	0	0	0	0	0	0	0
0	0	0.0135283	0	0	0	0	0	0	0	0	0	0	0	0	0	0	0	0	0	0	0
0	0	0	0	0	0	0	0.00810614	0	0	0	0	0	0	0	0	0	0	0	0	0	0
0	0	0	0.0133907	0	0	0	0	0	0	0	0	0	0	0	0	0	0	0	0	0	0
0	0	0	0	0	0	0	0	0	0	0	0	0	0	0	0.0134306	0	0	0	0	0	0
0	0.00565731	0	0	0	0	0	0	0	0	0	0	0	0	0	0	0	0	0	0	0	0.00375782
0	0	0	0	0	0	0	0	0	0	0	0	0	0	0	0	0	0	0	0	0	0.00676407
0.00699051	0	0	0	0	0	0	0	0	0	0	0	0	0	0	0	0	0	0	0	0	0
0.00699051	0	0	0	0	0	0	0	0	0	0	0	0	0	0	0	0	0	0	0	0	0
0	0	0	0	0	0	0	0	0	0	0	0	0	0	0	0	0	0	0.00904504	0	0	0
0	0	0	0	0	0	0	0	0	0	0	0	0	0	0	0	0	0	0	0.00952532	0	0
0	0	0	0	0	0.0069377	0	0	0	0	0	0	0	0	0	0	0	0	0	0	0	0
0.00699051	0	0	0	0	0	0	0	0	0	0	0	0	0	0	0	0	0	0	0	0	0
0	0	0	0	0.00647902	0	0	0	0	0	0	0	0	0	0	0	0	0	0	0	0	0
0	0	0	0	0	0	0	0	0	0	0.0154414	0	0	0	0	0	0	0	0	0	0	0
0	0	0	0	0	0	0	0	0.014188	0	0	0	0	0	0	0	0	0	0	0	0	0
0	0	0	0	0	0	0	0	0	0	0	0	0	0	0	0	0	0.0083696	0	0	0	0
0	0	0	0	0	0	0	0	0	0	0	0	0	0	0	0	0.00525997	0	0.00502502	0	0	0
0	0	0	0	0.00647902	0	0	0	0	0	0	0	0	0	0	0	0	0	0	0	0	0
0	0	0	0	0	0	0	0	0	0	0	0	0	0	0	0.0134306	0	0	0	0	0	0
0	0	0	0.0133907	0	0	0	0	0	0	0	0	0	0	0	0	0	0	0	0	0	0
0	0	0	0	0	0	0	0	0	0.0134906	0	0	0	0	0	0	0	0	0	0	0	0
0	0	0.0090189	0	0	0	0	0	0	0	0	0	0	0	0	0	0	0	0.00301501	0	0	0
0.00699051	0	0	0	0	0	0	0	0	0	0	0	0	0	0	0	0	0	0	0	0	0
0	0	0	0	0	0	0	0	0	0	0	0	0	0	0	0	0	0	0.00904504	0	0	0
0	0	0	0	0.00647902	0	0	0	0	0	0	0	0	0	0	0	0	0	0	0	0	0
0	0	0	0	0	0	0	0.00810614	0	0	0	0	0	0	0	0	0	0	0	0	0	0
0	0.0127289	0	0	0	0	0	0	0	0	0	0	0	0	0	0	0	0	0	0	0	0
0	0	0	0	0	0	0	0	0	0	0	0	0	0	0	0	0	0.0083696	0	0	0	0
0	0	0	0	0	0	0	0	0	0	0	0	0	0	0	0	0	0	0	0.00952532	0	0
0	0	0	0.0133907	0	0	0	0	0	0	0	0	0	0	0	0	0	0	0	0	0	0
0	0	0	0	0.00431934	0.00231257	0	0	0	0	0	0	0	0	0	0	0	0	0	0	0	0
0	0	0.0135283	0	0	0	0	0	0	0	0	0	0	0	0	0	0	0	0	0	0	0
0	0	0.0135283	0	0	0	0	0	0	0	0	0	0	0	0	0	0	0	0	0	0	0
0.00699051	0	0	0	0	0	0	0	0	0	0	0	0	0	0	0	0	0	0	0	0	0
0.00699051	0	0	0	0	0	0	0	0	0	0	0	0	0	0	0	0	0	0	0	0	0
0.00699051	0	0	0	0	0	0	0	0	0	0	0	0	0	0	0	0	0	0	0	0	0
0.00699051	0	0	0	0	0	0	0	0	0	0	0	0	0	0	0	0	0	0	0	0	0
0	0	0	0	0	0	0	0	0	0	0	0	0	0	0	0	0	0	0	0	0.00985761	0
0	0	0	0	0	0	0	0	0	0	0	0	0	0	0	0	0	0	0	0	0.00985761	0
0	0	0.0090189	0	0	0	0	0.00270205	0	0	0	0	0	0	0	0	0	0	0	0	0	0
0	0	0	0	0	0	0	0	0	0	0	0	0	0	0	0	0	0	0	0	0	0.00676407
0	0	0.0150315	0	0	0	0	0	0	0	0	0	0	0	0	0	0	0	0	0	0	0
0	0	0	0	0	0	0	0	0	0	0	0	0	0	0	0	0	0.00929956	0	0	0	0
0	0	0	0	0	0	0	0	0	0	0	0	0	0	0	0	0	0.00929956	0	0	0	0
0	0	0	0	0.00719891	0	0	0	0	0	0	0	0	0	0	0	0	0	0	0	0	0
0.00776723	0	0	0	0	0	0	0	0	0	0	0	0	0	0	0	0	0	0	0	0	0
0	0	0	0	0	0	0	0	0	0	0	0	0	0	0	0	0	0.00929956	0	0	0	0
0	0	0	0	0	0	0	0	0	0	0	0	0	0	0	0	0	0.00929956	0	0	0	0
0	0	0	0	0	0	0	0	0	0	0	0	0	0	0	0	0	0.00929956	0	0	0	0
0.00776723	0	0	0	0	0	0	0	0	0	0	0	0	0	0	0	0	0	0	0	0	0
0	0	0.0150315	0	0	0	0	0	0	0	0	0	0	0	0	0	0	0	0	0	0	0
0	0.0141433	0	0	0	0	0	0	0	0	0	0	0	0	0	0	0	0	0	0	0	0
0	0	0.0150315	0	0	0	0	0	0	0	0	0	0	0	0	0	0	0	0	0	0	0
0	0	0	0	0	0	0	0	0	0	0	0	0	0	0	0	0	0	0	0.0105837	0	0
0	0	0	0	0	0.00770855	0	0	0	0	0	0	0	0	0	0	0	0	0	0	0	0
0	0	0	0.0148785	0	0	0	0	0	0	0	0	0	0	0	0	0	0	0	0	0	0
0	0	0	0.0148785	0	0	0	0	0	0	0	0	0	0	0	0	0	0	0	0	0	0
0	0	0	0	0.00719891	0	0	0	0	0	0	0	0	0	0	0	0	0	0	0	0	0
0.00776723	0	0	0	0	0	0	0	0	0	0	0	0	0	0	0	0	0	0	0	0	0
0	0	0	0	0	0	0	0	0	0	0	0	0	0	0	0	0	0.00929956	0	0	0	0
0	0	0	0	0	0	0	0	0	0	0	0	0	0	0.0113381	0	0	0	0	0	0	0
0	0	0.0150315	0	0	0	0	0	0	0	0	0	0	0	0	0	0	0	0	0	0	0
0	0.0141433	0	0	0	0	0	0	0	0	0	0	0	0	0	0	0	0	0	0	0	0
0	0	0	0	0.00719891	0	0	0	0	0	0	0	0	0	0	0	0	0	0	0	0	0
0	0	0	0	0	0	0	0	0	0	0	0	0	0	0	0	0	0	0	0	0	0.00751563
0	0	0	0	0.00719891	0	0	0	0	0	0	0	0	0	0	0	0	0	0	0	0	0
0	0.0141433	0	0	0	0	0	0	0	0	0	0	0	0	0	0	0	0	0	0	0	0
0	0	0.0150315	0	0	0	0	0	0	0	0	0	0	0	0	0	0	0	0	0	0	0
0	0	0	0	0	0	0	0	0	0	0	0.00849307	0	0	0	0	0	0	0	0	0	0
0	0	0.0150315	0	0	0	0	0	0	0	0	0	0	0	0	0	0	0	0	0	0	0
0	0	0	0	0	0	0	0	0	0	0	0	0	0	0	0	0.0131499	0	0	0	0	0
0	0	0	0	0	0	0.0138152	0	0	0	0	0	0	0	0	0	0	0	0	0	0	0
0.00776723	0	0	0	0	0	0	0	0	0	0	0	0	0	0	0	0	0	0	0	0	0
0.00776723	0	0	0	0	0	0	0	0	0	0	0	0	0	0	0	0	0	0	0	0	0
0.00776723	0	0	0	0	0	0	0	0	0	0	0	0	0	0	0	0	0	0	0	0	0
0	0	0	0	0	0	0	0	0	0	0.0171571	0	0	0	0	0	0	0	0	0	0	0
0	0	0	0	0	0	0	0	0	0	0.0102942	0	0	0	0	0.00596917	0	0	0	0	0	0
0	0	0	0	0	0	0	0	0	0	0	0	0	0	0	0	0	0	0.01005	0	0	0
0	0	0	0	0	0	0	0	0	0	0	0	0	0	0	0	0	0	0	0	0.0109529	0
0	0	0	0	0	0	0	0	0	0	0	0	0	0	0	0	0	0	0	0	0	0.00751563
0	0	0	0.0148785	0	0	0	0	0	0	0	0	0	0	0	0	0	0	0	0	0	0
0	0.0141433	0	0	0	0	0	0	0	0	0	0	0	0	0	0	0	0	0	0	0	0
0	0.0155576	0	0	0	0	0	0	0	0	0	0	0	0	0	0	0	0	0	0	0	0
0	0	0	0	0	0	0	0.0099075	0	0	0	0	0	0	0	0	0	0	0	0	0	0
0	0	0	0.0163664	0	0	0	0	0	0	0	0	0	0	0	0	0	0	0	0	0	0
0	0	0	0	0.0079188	0	0	0	0	0	0	0	0	0	0	0	0	0	0	0	0	0
0.00854396	0	0	0	0	0	0	0	0	0	0	0	0	0	0	0	0	0	0	0	0	0
0	0	0	0.0163664	0	0	0	0	0	0	0	0	0	0	0	0	0	0	0	0	0	0
0	0	0.00751574	0	0	0	0	0	0	0	0	0	0	0	0	0	0.00788996	0	0	0	0	0
0	0.0155576	0	0	0	0	0	0	0	0	0	0	0	0	0	0	0	0	0	0	0	0
0	0	0	0	0.0079188	0	0	0	0	0	0	0	0	0	0	0	0	0	0	0	0	0
0	0	0	0	0	0	0	0	0	0	0	0	0	0	0	0	0	0	0	0	0	0.0082672
0.00854396	0	0	0	0	0	0	0	0	0	0	0	0	0	0	0	0	0	0	0	0	0
0	0	0	0	0	0	0	0	0	0	0.0188728	0	0	0	0	0	0	0	0	0	0	0
0	0.0155576	0	0	0	0	0	0	0	0	0	0	0	0	0	0	0	0	0	0	0	0
0	0	0	0	0	0	0	0.0099075	0	0	0	0	0	0	0	0	0	0	0	0	0	0
0	0	0	0	0	0	0	0.0099075	0	0	0	0	0	0	0	0	0	0	0	0	0	0
0	0	0	0	0.0079188	0	0	0	0	0	0	0	0	0	0	0	0	0	0	0	0	0
0	0	0	0	0	0	0	0	0	0	0.0188728	0	0	0	0	0	0	0	0	0	0	0
0	0	0	0	0.0079188	0	0	0	0	0	0	0	0	0	0	0	0	0	0	0	0	0
0	0	0	0	0	0	0	0	0.00157644	0	0	0	0	0	0.00113381	0	0.0105199	0	0	0	0	0.000751563
0	0	0	0	0	0	0	0	0.0173409	0	0	0	0	0	0	0	0	0	0	0	0	0
0.00854396	0	0	0	0	0	0	0	0	0	0	0	0	0	0	0	0	0	0	0	0	0
0	0	0.0165346	0	0	0	0	0	0	0	0	0	0	0	0	0	0	0	0	0	0	0
0	0	0	0	0	0	0	0	0	0.0164885	0	0	0	0	0	0	0	0	0	0	0	0
0	0	0.0165346	0	0	0	0	0	0	0	0	0	0	0	0	0	0	0	0	0	0	0
0.00854396	0	0	0	0	0	0	0	0	0	0	0	0	0	0	0	0	0	0	0	0	0
0	0	0	0	0.0079188	0	0	0	0	0	0	0	0	0	0	0	0	0	0	0	0	0
0	0	0	0	0	0	0.0151967	0	0	0	0	0	0	0	0	0	0	0	0	0	0	0
0.00854396	0	0	0	0	0	0	0	0	0	0	0	0	0	0	0	0	0	0	0	0	0
0.00854396	0	0	0	0	0	0	0	0	0	0	0	0	0	0	0	0	0	0	0	0	0
0.00854396	0	0	0	0	0	0	0	0	0	0	0	0	0	0	0	0	0	0	0	0	0
0	0	0	0	0	0	0	0.0099075	0	0	0	0	0	0	0	0	0	0	0	0	0	0
0	0	0	0	0	0	0	0	0	0	0	0.00934238	0	0	0	0	0	0	0	0	0	0
0	0	0	0	0	0	0	0	0	0	0	0	0.0156604	0	0	0	0	0	0	0	0	0
0	0	0	0	0	0	0	0	0	0	0	0	0	0	0	0	0	0	0	0	0	0.0082672
0	0	0	0	0	0	0	0	0	0	0	0	0	0	0	0	0	0	0	0	0	0.0082672
0.00854396	0	0	0	0	0	0	0	0	0	0	0	0	0	0	0	0	0	0	0	0	0
0	0	0	0	0	0	0	0	0	0	0	0	0	0	0	0	0	0	0	0	0	0.00901876
0	0	0	0	0	0	0	0.0108082	0	0	0	0	0	0	0	0	0	0	0	0	0	0
0	0.0169719	0	0	0	0	0	0	0	0	0	0	0	0	0	0	0	0	0	0	0	0
0	0	0.0150315	0	0	0	0	0	0.00315288	0	0	0	0	0	0	0	0	0	0	0	0	0
0	0	0	0	0.00863869	0	0	0	0	0	0	0	0	0	0	0	0	0	0	0	0	0
0.00932068	0	0	0	0	0	0	0	0	0	0	0	0	0	0	0	0	0	0	0	0	0
0	0	0	0	0	0	0	0.0108082	0	0	0	0	0	0	0	0	0	0	0	0	0	0
0	0	0	0	0	0	0	0	0	0	0	0	0	0	0	0.0179075	0	0	0	0	0	0
0	0	0	0.0178542	0	0	0	0	0	0	0	0	0	0	0	0	0	0	0	0	0	0
0	0	0	0	0	0	0	0	0	0	0	0	0.017084	0	0	0	0	0	0	0	0	0
0.00932068	0	0	0	0	0	0	0	0	0	0	0	0	0	0	0	0	0	0	0	0	0
0.00932068	0	0	0	0	0	0	0	0	0	0	0	0	0	0	0	0	0	0	0	0	0
0	0	0	0.0178542	0	0	0	0	0	0	0	0	0	0	0	0	0	0	0	0	0	0
0	0	0	0.0178542	0	0	0	0	0	0	0	0	0	0	0	0	0	0	0	0	0	0
0.00932068	0	0	0	0	0	0	0	0	0	0	0	0	0	0	0	0	0	0	0	0	0
0.00932068	0	0	0	0	0	0	0	0	0	0	0	0	0	0	0	0	0	0	0	0	0
0	0.0169719	0	0	0	0	0	0	0	0	0	0	0	0	0	0	0	0	0	0	0	0
0	0.0169719	0	0	0	0	0	0	0	0	0	0	0	0	0	0	0	0	0	0	0	0
0	0	0	0	0	0.00925027	0	0	0	0	0	0	0	0	0	0	0	0	0	0	0	0
0	0	0	0	0.00863869	0	0	0	0	0	0	0	0	0	0	0	0	0	0	0	0	0
0	0.0169719	0	0	0	0	0	0	0	0	0	0	0	0	0	0	0	0	0	0	0	0
0	0	0	0	0	0	0	0	0	0	0	0	0	0	0	0	0	0	0	0	0.0131435	0
0	0	0	0	0	0	0	0	0	0	0	0	0	0	0	0	0	0.0111595	0	0	0	0
0	0	0	0	0	0	0	0	0	0	0	0	0	0	0	0	0	0	0	0	0	0.00901876
0	0	0	0	0	0	0	0	0	0	0	0	0	0	0	0	0	0	0.0120601	0	0	0
0	0	0	0	0	0	0	0	0	0	0	0	0	0	0	0	0	0	0	0	0	0.00901876
0	0	0	0	0	0	0	0	0	0	0	0	0	0	0	0	0	0.0111595	0	0	0	0
0.00932068	0	0	0	0	0	0	0	0	0	0	0	0	0	0	0	0	0	0	0	0	0
0	0	0	0	0	0	0	0	0	0	0	0	0	0	0	0	0	0	0	0	0.0131435	0
0	0	0	0	0	0	0	0	0	0	0	0	0	0	0	0	0	0	0.0120601	0	0	0
0	0	0	0	0.00863869	0	0	0	0	0	0	0	0	0	0	0	0	0	0	0	0	0
0	0	0	0	0	0	0	0	0	0	0	0	0	0	0	0	0	0	0.0120601	0	0	0
0	0	0	0	0	0.00925027	0	0	0	0	0	0	0	0	0	0	0	0	0	0	0	0
0	0	0	0	0.00863869	0	0	0	0	0	0	0	0	0	0	0	0	0	0	0	0	0
0	0	0	0	0	0	0	0.0108082	0	0	0	0	0	0	0	0	0	0	0	0	0	0
0.00932068	0	0	0	0	0	0	0	0	0	0	0	0	0	0	0	0	0	0	0	0	0
0	0	0.0180378	0	0	0	0	0	0	0	0	0	0	0	0	0	0	0	0	0	0	0
0.00932068	0	0	0	0	0	0	0	0	0	0	0	0	0	0	0	0	0	0	0	0	0
0.00932068	0	0	0	0	0	0	0	0	0	0	0	0	0	0	0	0	0	0	0	0	0
0	0	0	0	0	0	0	0	0	0	0	0	0	0	0	0	0	0	0	0.0127004	0	0
0.00932068	0	0	0	0	0	0	0	0	0	0	0	0	0	0	0	0	0	0	0	0	0
0.00932068	0	0	0	0	0	0	0	0	0	0	0	0	0	0	0	0	0	0	0	0	0
0	0	0	0	0	0	0	0	0.0204937	0	0	0	0	0	0	0	0	0	0	0	0	0
0	0	0.0195409	0	0	0	0	0	0	0	0	0	0	0	0	0	0	0	0	0	0	0
0	0	0	0	0	0	0	0	0	0	0	0	0	0	0	0	0	0.0120894	0	0	0	0
0	0	0	0	0.00935858	0	0	0	0	0	0	0	0	0	0	0	0	0	0	0	0	0
0.0100974	0	0	0	0	0	0	0	0	0	0	0	0	0	0	0	0	0	0	0	0	0
0	0	0	0	0	0	0	0	0	0	0	0	0	0	0	0	0	0	0	0	0	0.00977032
0.0100974	0	0	0	0	0	0	0	0	0	0	0	0	0	0	0	0	0	0	0	0	0
0	0	0	0	0	0	0	0	0	0	0	0	0	0	0	0	0	0	0	0	0	0.00977032
0	0	0	0	0	0	0	0	0	0	0	0	0	0	0	0	0	0	0	0.00952532	0.00438116	0
0	0	0	0	0	0	0	0	0	0	0	0	0	0	0	0	0	0.0120894	0	0	0	0
0	0	0	0	0	0	0	0	0	0	0	0	0	0	0	0	0.00394498	0	0	0	0.0109529	0
0	0.0183863	0	0	0	0	0	0	0	0	0	0	0	0	0	0	0	0	0	0	0	0
0.0100974	0	0	0	0	0	0	0	0	0	0	0	0	0	0	0	0	0	0	0	0	0
0	0	0	0	0	0.0100211	0	0	0	0	0	0	0	0	0	0	0	0	0	0	0	0
0	0	0	0	0	0	0	0.0117089	0	0	0	0	0	0	0	0	0	0	0	0	0	0
0	0	0	0	0	0	0	0.0117089	0	0	0	0	0	0	0	0	0	0	0	0	0	0
0	0	0.0195409	0	0	0	0	0	0	0	0	0	0	0	0	0	0	0	0	0	0	0
0	0	0	0	0.00935858	0	0	0	0	0	0	0	0	0	0	0	0	0	0	0	0	0
0	0.0183863	0	0	0	0	0	0	0	0	0	0	0	0	0	0	0	0	0	0	0	0
0.0100974	0	0	0	0	0	0	0	0	0	0	0	0	0	0	0	0	0	0	0	0	0
0	0	0	0	0	0	0	0	0	0	0	0	0	0	0	0	0	0	0	0	0	0.00977032
0	0	0	0	0	0	0	0	0	0	0	0	0	0	0	0	0	0	0	0	0	0.00977032
0	0	0	0	0	0	0	0	0	0	0	0	0	0	0	0	0.0170949	0	0	0	0	0
0	0	0	0	0	0	0	0	0	0	0.0223042	0	0	0	0	0	0	0	0	0	0	0
0.0100974	0	0	0	0	0	0	0	0	0	0	0	0	0	0	0	0	0	0	0	0	0
0.00155345	0	0	0	0	0	0	0.00450341	0	0	0	0	0	0	0	0	0	0	0	0.00529184	0.00109529	0
0	0	0	0	0.00935858	0	0	0	0	0	0	0	0	0	0	0	0	0	0	0	0	0
0.0100974	0	0	0	0	0	0	0	0	0	0	0	0	0	0	0	0	0	0	0	0	0
0.0100974	0	0	0	0	0	0	0	0	0	0	0	0	0	0	0	0	0	0	0	0	0
0.0100974	0	0	0	0	0	0	0	0	0	0	0	0	0	0	0	0	0	0	0	0	0
0.0100974	0	0	0	0	0	0	0	0	0	0	0	0	0	0	0	0	0	0	0	0	0
0	0	0	0	0	0	0	0	0	0	0	0	0	0	0	0	0	0.0130194	0	0	0	0
0	0	0	0	0	0	0	0	0	0	0	0	0	0	0	0	0.0184099	0	0	0	0	0
0	0	0	0	0	0	0	0	0	0	0	0	0	0	0	0	0	0	0	0	0	0.0105219
0	0.0198006	0	0	0	0	0	0	0	0	0	0	0	0	0	0	0	0	0	0	0	0
0	0	0	0	0	0	0	0	0	0	0	0	0	0	0	0	0	0.0130194	0	0	0	0
0.0108741	0	0	0	0	0	0	0	0	0	0	0	0	0	0	0	0	0	0	0	0	0
0	0	0	0	0	0	0	0	0	0	0	0	0	0	0	0	0	0	0	0	0	0.0105219
0.0108741	0	0	0	0	0	0	0	0	0	0	0	0	0	0	0	0	0	0	0	0	0
0	0	0	0	0	0	0	0	0	0	0.0240199	0	0	0	0	0	0	0	0	0	0	0
0.0108741	0	0	0	0	0	0	0	0	0	0	0	0	0	0	0	0	0	0	0	0	0
0	0	0	0	0	0	0	0	0	0	0	0	0	0	0	0	0	0	0	0	0	0.0105219
0.0108741	0	0	0	0	0	0	0	0	0	0	0	0	0	0	0	0	0	0	0	0	0
0.0108741	0	0	0	0	0	0	0	0	0	0	0	0	0	0	0	0	0	0	0	0	0
0	0	0	0	0.0100785	0	0	0	0	0	0	0	0	0	0	0	0	0	0	0	0	0
0	0	0	0	0	0	0	0	0	0	0	0	0	0.0223943	0	0	0	0	0	0	0	0
0.00466034	0	0.0120252	0	0	0	0	0	0	0	0	0	0	0	0	0	0	0	0	0	0	0
0.0108741	0	0	0	0	0	0	0	0	0	0	0	0	0	0	0	0	0	0	0	0	0
0	0.0198006	0	0	0	0	0	0	0	0	0	0	0	0	0	0	0	0	0	0	0	0
0	0	0	0	0.00575913	0	0	0	0	0	0.0102942	0	0	0	0	0	0	0	0	0	0	0
0.0108741	0	0	0	0	0	0	0	0	0	0	0	0	0	0	0	0	0	0	0	0	0
0	0	0	0.0208299	0	0	0	0	0	0	0	0	0	0	0	0	0	0	0	0	0	0
0	0.0198006	0	0	0	0	0	0	0	0	0	0	0	0	0	0	0	0	0	0	0	0
0	0.0198006	0	0	0	0	0	0	0	0	0	0	0	0	0	0	0	0	0	0	0	0
0.0108741	0	0	0	0	0	0	0	0	0	0	0	0	0	0	0	0	0	0	0	0	0
0.0108741	0	0	0	0	0	0	0	0	0	0	0	0	0	0	0	0	0	0	0	0	0
0.0108741	0	0	0	0	0	0	0	0	0	0	0	0	0	0	0	0	0	0	0	0	0
0.0108741	0	0	0	0	0	0	0	0	0	0	0	0	0	0	0	0	0	0	0	0	0
0	0	0	0	0	0	0	0	0	0	0	0	0	0	0	0	0	0.0130194	0	0	0	0
0	0	0	0	0	0	0	0	0	0	0	0	0	0	0	0.0208921	0	0	0	0	0	0
0.0108741	0	0	0	0	0	0	0	0	0	0	0	0	0	0	0	0	0	0	0	0	0
0	0	0	0	0	0	0	0	0	0	0	0	0	0	0.00566906	0	0	0	0	0	0	0.00676407
0	0	0	0	0	0	0	0	0	0	0	0	0	0	0	0	0	0.00371982	0	0.00317511	0.00876232	0
0	0	0	0	0.00719891	0	0	0	0	0	0	0	0	0	0	0	0	0	0	0	0.00547645	0
0	0	0	0	0	0	0	0	0	0	0.0257356	0	0	0	0	0	0	0	0	0	0	0
0	0	0	0	0	0	0	0	0	0	0	0	0	0	0	0	0	0.0139493	0	0	0	0
0	0	0	0	0	0	0	0	0	0	0	0	0	0	0	0	0	0	0	0	0	0.0112734
0	0	0	0	0.0107984	0	0	0	0	0	0	0	0	0	0	0	0	0	0	0	0	0
0	0	0	0	0	0	0	0	0	0	0.0257356	0	0	0	0	0	0	0	0	0	0	0
0	0	0	0	0	0	0	0.0135102	0	0	0	0	0	0	0	0	0	0	0	0	0	0
0	0	0	0	0	0	0	0	0	0	0	0	0	0	0	0	0	0	0	0	0	0.0112734
0	0	0	0	0	0	0	0	0	0	0	0	0	0	0	0	0	0	0	0	0	0.0112734
0	0	0	0	0	0	0	0	0	0	0	0	0	0	0	0	0	0	0	0	0.0164294	0
0	0	0	0	0.0107984	0	0	0	0	0	0	0	0	0	0	0	0	0	0	0	0	0
0	0	0	0.0223178	0	0	0	0	0	0	0	0	0	0	0	0	0	0	0	0	0	0
0.0116508	0	0	0	0	0	0	0	0	0	0	0	0	0	0	0	0	0	0	0	0	0
0.00854396	0	0	0	0	0	0	0.00360273	0	0	0	0	0	0	0	0	0	0	0	0	0	0
0	0	0	0	0.0107984	0	0	0	0	0	0	0	0	0	0	0	0	0	0	0	0	0
0	0	0	0	0	0	0	0	0	0	0.0257356	0	0	0	0	0	0	0	0	0	0	0
0	0	0	0	0	0	0	0	0.0236466	0	0	0	0	0	0	0	0	0	0	0	0	0
0	0	0	0	0	0	0	0.0135102	0	0	0	0	0	0	0	0	0	0	0	0	0	0
0	0	0.0150315	0	0	0	0	0	0	0	0	0	0	0	0	0	0	0	0.00502502	0	0	0
0.0116508	0	0	0	0	0	0	0	0	0	0	0	0	0	0	0	0	0	0	0	0	0
0.0116508	0	0	0	0	0	0	0	0	0	0	0	0	0	0	0	0	0	0	0	0	0
0.0116508	0	0	0	0	0	0	0	0	0	0	0	0	0	0	0	0	0	0	0	0	0
0	0	0	0	0	0	0	0	0.00630577	0	0.0188728	0	0	0	0	0	0	0	0	0	0	0
0	0	0	0	0	0	0	0	0	0	0	0	0	0	0	0	0	0	0	0	0	0.0112734
0.0116508	0	0	0	0	0	0	0	0	0	0	0	0	0	0	0	0	0	0	0	0	0
0.0116508	0	0	0	0	0	0	0	0	0	0	0	0	0	0	0	0	0	0	0	0	0
0	0	0	0	0	0	0	0	0	0	0	0	0	0	0	0	0	0	0.0160801	0	0	0
0	0	0	0	0	0	0	0	0	0	0	0	0	0	0	0	0	0.0148793	0	0	0	0
0	0	0	0	0	0	0	0.0144109	0	0	0	0	0	0	0	0	0	0	0	0	0	0
0	0	0	0	0	0	0	0	0	0	0	0	0	0	0	0	0	0.0148793	0	0	0	0
0	0.0226292	0	0	0	0	0	0	0	0	0	0	0	0	0	0	0	0	0	0	0	0
0	0	0	0	0	0	0	0	0	0	0.0274513	0	0	0	0	0	0	0	0	0	0	0
0	0	0	0	0	0.0123337	0	0	0	0	0	0	0	0	0	0	0	0	0	0	0	0
0	0	0	0	0	0	0	0.0144109	0	0	0	0	0	0	0	0	0	0	0	0	0	0
0.0124276	0	0	0	0	0	0	0	0	0	0	0	0	0	0	0	0	0	0	0	0	0
0	0	0	0	0	0	0	0	0	0	0.0274513	0	0	0	0	0	0	0	0	0	0	0
0	0	0	0	0	0	0	0	0	0	0	0	0	0	0	0	0	0	0.0160801	0	0	0
0	0.0226292	0	0	0	0	0	0	0	0	0	0	0	0	0	0	0	0	0	0	0	0
0	0	0	0	0	0.0123337	0	0	0	0	0	0	0	0	0	0	0	0	0	0	0	0
0	0	0	0	0	0	0	0.0144109	0	0	0	0	0	0	0	0	0	0	0	0	0	0
0.0124276	0	0	0	0	0	0	0	0	0	0	0	0	0	0	0	0	0	0	0	0	0
0	0	0	0	0	0	0	0.0144109	0	0	0	0	0	0	0	0	0	0	0	0	0	0
0.0124276	0	0	0	0	0	0	0	0	0	0	0	0	0	0	0	0	0	0	0	0	0
0	0	0	0	0	0	0	0	0	0	0	0	0	0	0.00340144	0	0	0	0	0	0.0142388	0
0.0124276	0	0	0	0	0	0	0	0	0	0	0	0	0	0	0	0	0	0	0	0	0
0.0124276	0	0	0	0	0	0	0	0	0	0	0	0	0	0	0	0	0	0	0	0	0
0	0	0	0	0.0122381	0	0	0	0	0	0	0	0	0	0	0	0	0	0	0	0	0
0.0132043	0	0	0	0	0	0	0	0	0	0	0	0	0	0	0	0	0	0	0	0	0
0.0132043	0	0	0	0	0	0	0	0	0	0	0	0	0	0	0	0	0	0	0	0	0
0.0132043	0	0	0	0	0	0	0	0	0	0	0	0	0	0	0	0	0	0	0	0	0
0	0	0	0	0	0	0	0	0	0	0.029167	0	0	0	0	0	0	0	0	0	0	0
0	0	0	0	0.0122381	0	0	0	0	0	0	0	0	0	0	0	0	0	0	0	0	0
0	0	0	0	0.0122381	0	0	0	0	0	0	0	0	0	0	0	0	0	0	0	0	0
0	0	0	0	0	0.0131045	0	0	0	0	0	0	0	0	0	0	0	0	0	0	0	0
0.0132043	0	0	0	0	0	0	0	0	0	0	0	0	0	0	0	0	0	0	0	0	0
0	0	0	0	0	0	0	0	0	0	0	0	0	0.027193	0	0	0	0	0	0	0	0
0.0132043	0	0	0	0	0	0	0	0	0	0	0	0	0	0	0	0	0	0	0	0	0
0	0	0	0	0	0	0	0	0	0	0	0	0	0	0	0	0	0.0158092	0	0	0	0
0	0	0	0	0.0122381	0	0	0	0	0	0	0	0	0	0	0	0	0	0	0	0	0
0.0132043	0	0	0	0	0	0	0	0	0	0	0	0	0	0	0	0	0	0	0	0	0
0	0	0	0	0	0	0	0	0	0	0	0	0	0	0	0	0	0	0	0	0.0186199	0
0	0	0.0255535	0	0	0	0	0	0	0	0	0	0	0	0	0	0	0	0	0	0	0
0.0132043	0	0	0	0	0	0	0	0	0	0	0	0	0	0	0	0	0	0	0	0	0
0.0132043	0	0	0	0	0	0	0	0	0	0	0	0	0	0	0	0	0	0	0	0	0
0	0	0	0	0	0	0	0.0153116	0	0	0	0	0	0	0	0	0	0	0	0	0	0
0	0	0	0	0	0	0	0	0	0	0	0	0	0	0	0.025369	0	0	0	0	0	0
0.0132043	0	0	0	0	0	0	0	0	0	0	0	0	0	0	0	0	0	0	0	0	0
0.0132043	0	0	0	0	0	0	0	0	0	0	0	0	0	0	0	0	0	0	0	0	0
0	0	0	0	0.00575913	0	0	0	0	0	0.0154414	0	0	0	0	0	0	0	0	0	0	0
0	0	0	0	0	0	0	0	0	0	0	0	0	0.0287926	0	0	0	0	0	0	0	0
0	0	0	0	0	0	0	0	0	0	0	0	0	0	0	0	0	0	0	0	0	0.0135281
0	0	0	0	0	0	0	0	0	0	0	0	0	0	0	0	0	0.0167392	0	0	0	0
0.013981	0	0	0	0	0	0	0	0	0	0	0	0	0	0	0	0	0	0	0	0	0
0	0	0	0	0	0	0	0.0162123	0	0	0	0	0	0	0	0	0	0	0	0	0	0
0.00621379	0	0	0	0	0	0	0.00900682	0	0	0	0	0	0	0	0	0	0	0	0	0	0
0	0	0	0	0	0	0	0	0	0	0	0	0	0	0.0204086	0	0	0	0	0	0	0
0	0	0	0	0	0	0	0	0	0	0	0.0152875	0	0	0	0	0	0	0	0	0	0
0	0	0	0	0	0	0	0	0	0	0	0	0	0	0.0204086	0	0	0	0	0	0	0
0.013981	0	0	0	0	0	0	0	0	0	0	0	0	0	0	0	0	0	0	0	0	0
0	0	0	0	0.012958	0	0	0	0	0	0	0	0	0	0	0	0	0	0	0	0	0
0	0	0	0.0267813	0	0	0	0	0	0	0	0	0	0	0	0	0	0	0	0	0	0
0	0	0	0	0	0	0	0	0	0	0	0	0	0	0	0	0	0	0	0	0	0.0135281
0	0	0.0270567	0	0	0	0	0	0	0	0	0	0	0	0	0	0	0	0	0	0	0
0.013981	0	0	0	0	0	0	0	0	0	0	0	0	0	0	0	0	0	0	0	0	0
0.013981	0	0	0	0	0	0	0	0	0	0	0	0	0	0	0	0	0	0	0	0	0
0	0	0	0	0	0	0	0	0	0	0.0205885	0	0	0	0	0	0	0	0	0	0.00657174	0
0	0	0	0	0	0	0	0	0	0	0	0	0	0	0	0.0268613	0	0	0	0	0	0
0.00854396	0	0	0.00743926	0	0	0	0.00180136	0	0	0	0	0	0	0	0	0	0	0	0	0	0
0	0	0	0	0	0	0	0	0	0	0	0	0	0	0	0	0.00394498	0	0	0	0	0.0112734
0.013981	0	0	0	0	0	0	0	0	0	0	0	0	0	0	0	0	0	0	0	0	0
0	0	0	0	0	0	0	0	0	0	0	0	0	0	0	0	0	0	0	0	0.0197152	0
0.013981	0	0	0	0	0	0	0	0	0	0	0	0	0	0	0	0	0	0	0	0	0
0.0116508	0	0	0	0	0	0	0	0	0	0	0	0.00569468	0	0	0	0	0	0	0	0	0
0	0	0	0	0	0	0	0	0	0	0	0	0	0	0	0	0	0.0111595	0	0	0	0.00526094
0	0	0	0	0	0	0	0	0	0	0	0	0	0	0	0	0	0	0.0190951	0	0	0
0	0.0268722	0	0	0	0	0	0	0	0	0	0	0	0	0	0	0	0	0	0	0	0
0	0	0	0	0	0	0.0262489	0	0	0	0	0	0	0	0	0	0	0	0	0	0	0
0	0	0.0195409	0	0	0	0	0	0.00945865	0	0	0	0	0	0	0	0	0	0	0	0	0
0	0	0	0	0	0	0	0	0	0	0	0	0	0	0.0158734	0	0	0	0.00502502	0	0	0
0.0147577	0	0	0	0	0	0	0	0	0	0	0	0	0	0	0	0	0	0	0	0	0
0	0	0	0.0282692	0	0	0	0	0	0	0	0	0	0	0	0	0	0	0	0	0	0
0	0	0	0	0.00935858	0.00462513	0	0	0	0	0	0	0	0	0	0	0	0	0	0	0	0
0	0	0	0	0.0136779	0	0	0	0	0	0	0	0	0	0	0	0	0	0	0	0	0
0	0	0	0	0	0	0	0	0	0	0	0	0.00284734	0	0	0	0.00525997	0	0	0	0.0142388	0
0	0	0	0	0	0	0	0	0	0	0.0325984	0	0	0	0	0	0	0	0	0	0	0
0	0	0	0	0	0	0	0	0	0.0284802	0	0	0	0	0	0	0	0	0	0	0	0
0.0147577	0	0	0	0	0	0	0	0	0	0	0	0	0	0	0	0	0	0	0	0	0
0	0	0	0	0	0	0	0.017113	0	0	0	0	0	0	0	0	0	0	0	0	0	0
0	0.0268722	0	0	0	0	0	0	0	0	0	0	0	0	0	0	0	0	0	0	0	0
0	0	0.0210441	0	0	0	0	0	0	0	0	0	0	0	0	0.00746146	0	0	0	0	0	0
0.0147577	0	0	0	0	0	0	0	0	0	0	0	0	0	0	0	0	0	0	0	0	0
0	0	0	0	0	0	0	0	0	0	0.0325984	0	0	0	0	0	0	0	0	0	0	0
0	0	0	0	0	0	0	0	0	0	0	0.0161368	0	0	0	0	0	0	0	0	0	0
0	0	0	0	0	0	0	0	0	0	0	0	0	0	0	0.0164152	0	0	0	0	0.00876232	0
0.00621379	0	0	0	0	0	0	0.00630477	0	0	0	0	0	0	0	0	0	0	0	0.00423348	0	0
0	0	0	0	0.00935858	0	0	0	0	0	0	0	0	0	0	0	0	0.00650969	0	0	0	0
0	0	0	0	0	0	0	0	0	0.0179875	0	0	0	0	0	0	0.0105199	0	0	0	0	0
0	0	0	0	0	0	0	0.0180136	0	0	0	0	0	0	0	0	0	0	0	0	0	0
0	0	0	0	0	0.0154171	0	0	0	0	0	0	0	0	0	0	0	0	0	0	0	0
0	0	0	0	0	0	0	0	0	0	0	0	0	0	0	0	0	0	0	0.00846695	0.0131435	0
0	0	0	0	0	0	0	0	0	0	0	0	0.017084	0	0	0	0	0	0.00804004	0	0	0
0	0	0	0	0	0	0	0	0	0	0	0	0	0	0	0	0	0.0185991	0	0	0	0
0	0	0	0	0.0143978	0	0	0	0	0	0	0	0	0	0	0	0	0	0	0	0	0
0	0	0	0	0	0.0154171	0	0	0	0	0	0	0	0	0	0	0	0	0	0	0	0
0	0	0	0	0	0	0	0	0	0	0	0	0	0	0	0	0	0	0	0	0	0.0150313
0	0	0	0	0	0	0	0	0	0	0	0.0169861	0	0	0	0	0	0	0	0	0	0
0.0155345	0	0	0	0	0	0	0	0	0	0	0	0	0	0	0	0	0	0	0	0	0
0.0155345	0	0	0	0	0	0	0	0	0	0	0	0	0	0	0	0	0	0	0	0	0
0.0155345	0	0	0	0	0	0	0	0	0	0	0	0	0	0	0	0	0	0	0	0	0
0	0	0	0	0	0.00308342	0.0221043	0	0	0	0	0	0	0	0	0	0	0	0	0	0	0
0	0	0	0.0312449	0	0	0	0	0	0	0	0	0	0	0	0	0	0	0	0	0	0
0	0	0	0	0	0	0	0	0	0	0	0.0135889	0	0	0.00566906	0	0	0	0	0	0	0
0	0	0.0315661	0	0	0	0	0	0	0	0	0	0	0	0	0	0	0	0	0	0	0
0	0	0	0	0	0	0	0	0	0	0.0360299	0	0	0	0	0	0	0	0	0	0	0
0.0163112	0	0	0	0	0	0	0	0	0	0	0	0	0	0	0	0	0	0	0	0	0
0	0	0	0	0	0	0	0.0189143	0	0	0	0	0	0	0	0	0	0	0	0	0	0
0	0	0.0315661	0	0	0	0	0	0	0	0	0	0	0	0	0	0	0	0	0	0	0
0.0163112	0	0	0	0	0	0	0	0	0	0	0	0	0	0	0	0	0	0	0	0	0
0.0163112	0	0	0	0	0	0	0	0	0	0	0	0	0	0	0	0	0	0	0	0	0
0.0163112	0	0	0	0	0	0	0	0	0	0	0	0	0	0	0	0	0	0	0	0	0
0	0	0	0	0	0	0	0	0	0	0	0	0	0	0	0	0	0.0195291	0	0	0	0
0	0	0	0	0	0	0	0	0.00472933	0	0	0.0101917	0	0	0	0	0	0.00557973	0	0	0	0
0	0.00707164	0	0	0	0.0123337	0	0	0	0	0	0	0	0	0	0	0	0	0	0	0	0
0	0	0	0	0	0.0069377	0	0	0	0.0179875	0	0	0	0	0	0	0	0	0	0	0	0
0.0163112	0	0	0	0	0	0	0	0	0	0	0	0	0	0	0	0	0	0	0	0	0
0.0163112	0	0	0	0	0	0	0	0	0	0	0	0	0	0	0	0	0	0	0	0	0
0.0163112	0	0	0	0	0	0	0	0	0	0	0	0	0	0	0	0	0	0	0	0	0
0	0	0	0	0	0	0	0.0189143	0	0	0	0	0	0	0	0	0	0	0	0	0	0
0	0	0	0	0	0	0	0	0	0	0	0	0	0	0	0.0164152	0	0	0.01005	0	0	0
0	0	0	0	0	0	0	0	0	0	0	0	0	0	0	0	0	0	0	0	0.0230011	0
0	0	0.0315661	0	0	0	0	0	0	0	0	0	0	0	0	0	0	0	0	0	0	0
0	0	0.0330693	0	0	0	0	0	0	0	0	0	0	0	0	0	0	0	0	0	0	0
0	0	0	0	0	0	0	0	0	0	0	0	0	0	0	0	0	0	0.0221101	0	0	0
0.0170879	0	0	0	0	0	0	0	0	0	0	0	0	0	0	0	0	0	0	0	0	0
0	0	0	0	0	0	0	0	0	0.0329771	0	0	0	0	0	0	0	0	0	0	0	0
0.0170879	0	0	0	0	0	0	0	0	0	0	0	0	0	0	0	0	0	0	0	0	0
0	0	0	0	0	0	0	0	0	0	0	0.0127396	0	0	0	0	0	0	0	0	0	0.00526094
0	0	0.0135283	0	0	0	0	0	0	0	0.0223042	0	0	0	0	0	0	0	0	0	0	0
0.0170879	0	0	0	0	0	0	0	0	0	0	0	0	0	0	0	0	0	0	0	0	0
0	0	0	0	0	0	0	0	0	0	0.01201	0	0	0	0	0.0134306	0	0	0.00603003	0	0	0
0	0	0	0	0	0	0	0	0	0	0	0	0	0	0	0	0	0.020459	0	0	0	0
0	0	0	0	0	0	0.0303935	0	0	0	0	0	0	0	0	0	0	0	0	0	0	0
0	0	0	0	0	0	0	0	0	0	0	0	0	0.0111971	0	0	0	0.0139493	0	0	0	0
0.00854396	0	0	0	0	0	0	0	0.00788221	0	0	0	0	0	0	0	0	0	0	0	0.00657174	0
0	0	0	0	0.0158376	0	0	0	0	0	0	0	0	0	0	0	0	0	0	0	0	0
0	0	0	0	0.0158376	0	0	0	0	0	0	0	0	0	0	0	0	0	0	0	0	0
0	0	0	0	0.0158376	0	0	0	0	0	0	0	0	0	0	0	0	0	0	0	0	0
0.0170879	0	0	0	0	0	0	0	0	0	0	0	0	0	0	0	0	0	0	0	0	0
0	0	0	0	0.0115182	0	0	0	0	0	0.0102942	0	0	0	0	0	0	0	0	0	0	0
0	0.0311152	0	0	0	0	0	0	0	0	0	0	0	0	0	0	0	0	0	0	0	0
0.0170879	0	0	0	0	0	0	0	0	0	0	0	0	0	0	0	0	0	0	0	0	0
0.0170879	0	0	0	0	0	0	0	0	0	0	0	0	0	0	0	0	0	0	0	0	0
0	0	0	0	0	0	0	0.019815	0	0	0	0	0	0	0	0	0	0	0	0	0	0
0	0	0	0	0	0	0	0	0	0	0	0.0186848	0	0	0	0	0	0	0	0	0	0
0	0	0	0	0	0	0	0	0	0	0	0	0	0	0	0	0	0	0	0	0.0240964	0
0.0170879	0	0	0	0	0	0	0	0	0	0	0	0	0	0	0	0	0	0	0	0	0
0	0	0	0	0	0	0	0	0	0	0	0	0.0327444	0	0	0	0	0	0	0	0	0
0	0	0	0	0	0	0	0	0	0	0	0	0	0	0	0	0	0.021389	0	0	0	0
0	0	0	0	0	0	0	0	0	0	0.0394613	0	0	0	0	0	0	0	0	0	0	0
0	0	0	0	0	0	0	0	0	0	0	0	0	0	0	0	0.0302449	0	0	0	0	0
0	0	0	0	0	0.00770855	0	0	0	0	0	0	0	0	0	0	0.0170949	0	0	0	0	0
0	0	0	0	0	0	0.0138152	0	0	0	0	0	0	0.00639836	0	0	0	0	0	0.00952532	0	0
0	0	0	0	0	0	0	0.0207157	0	0	0	0	0	0	0	0	0	0	0	0	0	0
0	0	0	0	0	0	0	0	0	0	0.0394613	0	0	0	0	0	0	0	0	0	0	0
0	0	0	0	0	0	0	0	0	0	0	0	0	0	0	0	0	0	0	0.0243425	0	0
0	0	0	0	0	0	0	0	0	0	0	0	0	0	0	0	0	0	0	0	0.0208105	0.00300625
0.0178646	0	0	0	0	0	0	0	0	0	0	0	0	0	0	0	0	0	0	0	0	0
0	0.0155576	0	0	0	0	0	0	0	0	0	0	0	0.0191951	0	0	0	0	0	0	0	0
0	0	0	0	0	0	0	0	0	0	0.0394613	0	0	0	0	0	0	0	0	0	0	0
0.0178646	0	0	0	0	0	0	0	0	0	0	0	0	0	0	0	0	0	0	0	0	0
0.0178646	0	0	0	0	0	0	0	0	0	0	0	0	0	0	0	0	0	0	0	0	0
0	0	0	0	0	0	0	0	0	0	0.0137257	0	0	0	0	0	0	0	0.00804004	0	0.00766703	0
0.0178646	0	0	0	0	0	0	0	0	0	0	0	0	0	0	0	0	0	0	0	0	0
0	0	0	0	0	0	0	0	0	0	0	0	0	0	0	0	0.0315598	0	0	0	0	0
0	0	0	0	0	0	0	0	0	0.0164885	0	0	0	0	0	0	0	0	0.0130651	0	0	0
0	0	0	0	0	0.0138754	0	0	0	0	0	0	0	0	0	0	0	0	0	0	0	0.00450938
0.0186414	0	0	0	0	0	0	0	0	0	0	0	0	0	0	0	0	0	0	0	0	0
0	0.0212149	0	0.0133907	0	0	0	0	0	0	0	0	0	0	0	0	0	0	0	0	0	0
0	0	0	0	0	0	0	0	0	0	0	0	0	0	0	0	0	0.0223189	0	0	0	0
0.00388362	0	0.0120252	0	0	0	0	0	0	0	0.0188728	0	0	0	0	0	0	0	0	0	0	0
0	0	0	0	0	0	0	0	0	0	0	0	0	0	0	0	0	0.0223189	0	0	0	0
0	0.0155576	0.0195409	0	0	0	0	0	0	0	0	0	0	0	0	0	0	0	0	0	0	0
0	0	0	0	0.0122381	0	0	0	0	0	0	0	0	0	0	0	0	0	0	0.00740858	0	0
0.0186414	0	0	0	0	0	0	0	0	0	0	0	0	0	0	0	0	0	0	0	0	0
0.0186414	0	0	0	0	0	0	0	0	0	0	0	0	0	0	0	0	0	0	0	0	0
0	0	0	0	0	0	0.0151967	0	0	0	0	0	0	0	0.0090705	0	0	0.00464978	0	0	0	0
0	0	0	0	0	0	0	0	0	0	0.041177	0	0	0	0	0	0	0	0	0	0	0
0	0	0	0	0	0	0	0	0	0	0	0	0	0	0	0	0	0	0.0241201	0	0	0
0.0186414	0	0	0	0	0	0	0	0	0	0	0	0	0	0	0	0	0	0	0	0	0
0.0186414	0	0	0	0	0	0	0	0	0	0	0	0	0	0	0	0	0	0	0	0	0
0	0	0	0	0	0	0	0	0	0	0	0	0.0355917	0	0	0	0	0	0	0	0	0
0	0	0	0	0	0	0	0	0	0	0	0	0.0355917	0	0	0	0	0	0	0	0	0
0	0	0	0	0	0	0	0.022517	0	0	0	0	0	0	0	0	0	0	0	0	0	0
0	0	0	0	0.0179973	0	0	0	0	0	0	0	0	0	0	0	0	0	0	0	0	0
0	0.0353582	0	0	0	0	0	0	0	0	0	0	0	0	0	0	0	0	0	0	0	0
0.0194181	0	0	0	0	0	0	0	0	0	0	0	0	0	0	0	0	0	0	0	0	0
0.0194181	0	0	0	0	0	0	0	0	0	0	0	0	0	0	0	0	0	0	0	0	0
0	0.0127289	0	0.0178542	0.00287956	0	0	0	0	0	0	0	0	0	0	0	0	0	0	0	0	0
0	0.0226292	0	0.0133907	0	0	0	0	0	0	0	0	0	0	0	0	0	0	0	0	0	0
0	0	0	0	0	0.0192714	0	0	0	0	0	0	0	0	0	0	0	0	0	0	0	0
0.0194181	0	0	0	0	0	0	0	0	0	0	0	0	0	0	0	0	0	0	0	0	0
0	0	0	0	0	0	0	0	0	0	0	0	0	0	0	0	0.00262999	0	0	0	0.0197152	0.00375782
0	0	0	0	0.0179973	0	0	0	0	0	0	0	0	0	0	0	0	0	0	0	0	0
0	0	0	0	0.0179973	0	0	0	0	0	0	0	0	0	0	0	0	0	0	0	0	0
0.0194181	0	0	0	0	0	0	0	0	0	0	0	0	0	0	0	0	0	0	0	0	0
0	0.0240436	0	0	0	0	0	0	0	0	0	0	0	0	0.0090705	0	0	0	0	0	0	0
0.0194181	0	0	0	0	0	0	0	0	0	0	0	0	0	0	0	0	0	0	0	0	0
0	0	0	0	0	0	0	0	0	0	0	0	0	0	0	0.010446	0	0	0	0.0158755	0.00328587	0
0	0	0	0	0	0	0	0	0	0	0	0	0	0	0	0	0.00920496	0	0	0	0.0197152	0
0	0	0	0	0	0	0	0	0	0	0	0	0	0	0	0	0	0	0	0	0.0273823	0
0.0201948	0	0	0	0	0	0	0	0	0	0	0	0	0	0	0	0	0	0	0	0	0
0.0124276	0	0	0	0	0.00462513	0.00552608	0	0	0	0	0	0	0	0	0	0	0	0	0	0	0
0.00699051	0.0240436	0	0	0	0	0	0	0	0	0	0	0	0	0	0	0	0	0	0	0	0
0	0.0268722	0	0	0	0	0	0	0	0	0.01201	0	0	0	0	0	0	0	0	0	0	0
0	0	0	0	0.00719891	0	0	0	0	0	0.0274513	0	0	0	0	0	0	0	0	0	0	0
0	0	0	0.0223178	0	0	0	0	0	0	0	0	0	0	0	0	0	0.00557973	0	0	0	0.00375782
0	0	0	0	0	0	0	0	0	0	0	0	0	0	0	0	0	0.0241788	0	0	0	0
0	0	0	0	0.0187172	0	0	0	0	0	0	0	0	0	0	0	0	0	0	0	0	0
0	0	0	0	0.0165575	0	0	0	0	0	0.00514712	0	0	0	0	0	0	0	0	0	0	0
0.0201948	0	0	0	0	0	0	0	0	0	0	0	0	0	0	0	0	0	0	0	0	0
0.013981	0	0	0	0	0	0	0.00720546	0	0	0	0	0	0	0	0	0	0	0	0	0	0
0.00776723	0	0.0240504	0	0	0	0	0	0	0	0	0	0	0	0	0	0	0	0	0	0	0
0.013981	0	0	0	0	0	0	0.00720546	0	0	0	0	0	0	0	0	0	0	0	0	0	0
0	0	0	0	0	0	0	0.0234177	0	0	0	0	0	0	0	0	0	0	0	0	0	0
0.0201948	0	0	0	0	0	0	0	0	0	0	0	0	0	0	0	0	0	0	0	0	0
0	0	0	0	0	0	0	0	0	0	0	0	0	0.0383902	0	0.00298459	0	0	0	0	0	0
0	0	0	0	0	0	0	0.0243184	0	0	0	0	0	0	0	0	0	0	0	0	0	0
0.0209715	0	0	0	0	0	0	0	0	0	0	0	0	0	0	0	0	0	0	0	0	0
0	0	0	0	0	0	0	0	0	0	0	0.00934238	0.0113894	0	0.0090705	0	0	0	0	0	0	0
0	0	0	0	0	0.010792	0.0179598	0	0	0	0	0	0	0	0	0	0	0	0	0	0	0
0	0	0	0	0	0	0	0	0	0	0	0	0	0	0	0	0	0	0.0271351	0	0	0
0.0209715	0	0	0	0	0	0	0	0	0	0	0	0	0	0	0	0	0	0	0	0	0
0	0	0	0	0.019437	0	0	0	0	0	0	0	0	0	0	0	0	0	0	0	0	0
0.0209715	0	0	0	0	0	0	0	0	0	0	0	0	0	0	0	0	0	0	0	0	0
0	0	0	0	0	0	0	0	0	0	0	0.0229313	0	0	0	0	0	0	0	0	0	0
0	0	0	0	0.019437	0	0	0	0	0	0	0	0	0	0	0	0	0	0	0	0	0
0.0209715	0	0	0	0	0	0	0	0	0	0	0	0	0	0	0	0	0	0	0	0	0
0.0209715	0	0	0	0	0	0	0	0	0	0	0	0	0	0	0	0	0	0	0	0	0
0.0209715	0	0	0	0	0	0	0	0	0	0	0	0	0	0	0	0	0	0	0	0	0
0	0	0	0	0	0	0	0	0	0	0	0	0	0	0.0090705	0	0	0	0	0.00423348	0.0175246	0
0.0217482	0	0	0	0	0	0	0	0	0	0	0	0	0	0	0	0	0	0	0	0	0
0	0	0	0	0	0	0	0	0	0	0	0	0	0	0	0	0	0	0	0	0.0306681	0
0	0	0	0	0	0	0	0.0252191	0	0	0	0	0	0	0	0	0	0	0	0	0	0
0	0	0	0	0	0	0	0	0	0	0	0	0	0	0	0	0	0	0	0	0	0.0210438
0.0217482	0	0	0	0	0	0	0	0	0	0	0	0	0	0	0	0	0	0	0	0	0
0	0	0	0	0	0	0	0	0	0	0	0	0	0	0	0	0	0	0	0	0	0.0210438
0.0217482	0	0	0	0	0	0	0	0	0	0	0	0	0	0	0	0	0	0	0	0	0
0.0217482	0	0	0	0	0	0	0	0	0	0	0	0	0	0	0	0	0	0	0	0	0
0	0	0.0195409	0	0	0	0	0	0.00788221	0	0	0.00424654	0	0	0	0	0.00657497	0	0	0	0	0
0	0	0	0	0	0	0	0	0	0	0	0	0	0	0	0.0119383	0	0	0	0	0.00985761	0.0082672
0	0	0	0	0	0	0	0.0252191	0	0	0	0	0	0	0	0	0	0	0	0	0	0
0.0217482	0	0	0	0	0	0	0	0	0	0	0	0	0	0	0	0	0	0	0	0	0
0	0	0	0	0	0	0	0	0	0	0	0	0	0	0	0	0	0	0	0	0.0317634	0
0.022525	0	0	0	0	0	0	0	0	0	0	0	0	0	0	0	0	0	0	0	0	0
0	0	0	0	0	0	0	0.0261198	0	0	0	0	0	0	0	0	0	0	0	0	0	0
0.022525	0	0	0	0	0	0	0	0	0	0	0	0	0	0	0	0	0	0	0	0	0
0	0	0	0	0	0	0	0	0	0	0	0	0.00569468	0	0	0.00596917	0	0	0.0140701	0	0	0.00526094
0	0	0	0	0	0	0	0.0261198	0	0	0	0	0	0	0	0	0	0	0	0	0	0
0	0	0	0	0.0208768	0	0	0	0	0	0	0	0	0	0	0	0	0	0	0	0	0
0	0	0.0435913	0	0	0	0	0	0	0	0	0	0	0	0	0	0	0	0	0	0	0
0.00932068	0	0.010522	0	0	0	0	0.00900682	0	0	0	0	0	0	0	0	0	0	0	0	0	0
0.022525	0	0	0	0	0	0	0	0	0	0	0	0	0	0	0	0	0	0	0	0	0
0.022525	0	0	0	0	0	0	0	0	0	0	0	0	0	0	0	0	0	0	0	0	0
0.0100974	0	0.010522	0	0	0	0	0	0	0	0	0	0	0	0	0	0.0118349	0	0	0	0	0
0	0	0	0	0	0	0	0	0	0	0	0	0	0	0	0.0268613	0	0	0.0120601	0	0	0
0	0	0	0	0.0158376	0	0	0	0	0	0.0137257	0	0	0	0	0	0	0	0	0	0	0
0	0	0	0	0.0215967	0	0	0	0	0	0	0	0	0	0	0	0	0	0	0	0	0
0.0233017	0	0	0	0	0	0	0	0	0	0	0	0	0	0	0	0	0	0	0	0	0
0	0	0	0	0	0	0.0165782	0	0	0	0.0308827	0	0	0	0	0	0	0	0	0	0	0
0.0233017	0	0	0	0	0	0	0	0	0	0	0	0	0	0	0	0	0	0	0	0	0
0	0	0	0	0	0	0	0	0	0	0.0188728	0	0	0	0	0	0	0	0	0.020109	0	0
0.0108741	0	0	0	0	0	0	0.0153116	0	0	0	0	0	0	0	0	0	0	0	0	0	0
0	0	0	0	0	0	0	0.0279211	0	0	0	0	0	0	0	0	0	0	0	0	0	0
0	0	0	0	0	0	0	0	0	0	0	0	0.0156604	0	0.0124719	0	0.0118349	0	0	0	0	0
0.0240784	0	0	0	0	0	0	0	0	0	0	0	0	0	0	0	0	0	0	0	0	0
0.0240784	0	0	0	0	0	0	0	0	0	0	0	0	0	0	0	0	0	0	0	0	0
0	0	0	0	0	0	0	0	0	0	0	0	0	0	0	0	0.0407648	0	0	0	0	0
0	0	0	0	0	0	0	0	0	0	0	0	0.0441338	0	0	0	0	0	0	0	0	0
0	0	0	0	0	0	0	0	0	0	0	0	0	0	0	0	0	0	0	0.0328094	0	0
0.0240784	0	0	0	0	0	0	0	0	0	0	0	0	0	0	0	0	0	0	0	0	0
0	0	0	0	0	0	0	0	0	0	0	0	0	0	0	0.00895375	0.0328748	0	0	0	0	0
0	0.0438441	0	0	0	0	0	0	0	0	0	0	0	0	0	0	0	0	0	0	0	0
0	0	0	0.0476113	0	0	0	0	0	0	0	0	0	0	0	0	0	0	0	0	0	0
0	0	0	0	0	0	0	0	0.0504461	0	0	0	0	0	0	0	0	0	0	0	0	0
0	0	0	0	0	0	0	0	0	0	0	0	0	0	0.0272115	0.0119383	0	0	0	0	0	0
0	0	0.0330693	0.0148785	0	0	0	0	0	0	0	0	0	0	0	0	0	0	0	0	0	0
0	0	0	0	0	0	0	0	0	0	0	0.0271778	0	0	0	0	0	0	0	0	0	0
0	0	0	0.0476113	0	0	0	0	0	0	0	0	0	0	0	0	0	0	0	0	0	0
0	0	0	0	0	0	0	0	0	0	0	0	0	0	0	0	0	0	0	0	0.0350493	0
0.0248551	0	0	0	0	0	0	0	0	0	0	0	0	0	0	0	0	0	0	0	0	0
0	0	0	0	0	0.00847941	0	0	0	0	0	0	0	0	0	0	0	0	0	0	0	0.0157828
0	0	0	0	0.0230365	0	0	0	0	0	0	0	0	0	0	0	0	0	0	0	0	0
0	0	0	0	0	0	0	0	0	0	0	0	0	0	0	0.0134306	0	0	0	0.00635021	0.0186199	0
0.0248551	0	0	0	0	0	0	0	0	0	0	0	0	0	0	0	0	0	0	0	0	0
0	0	0	0	0.012958	0	0	0	0	0	0	0	0	0.0239939	0	0	0	0	0	0	0	0
0	0	0	0	0	0	0	0	0	0	0	0.0280271	0	0	0	0	0	0	0	0	0	0
0	0	0	0	0	0	0	0	0	0	0	0	0	0	0	0	0	0.0306885	0	0	0	0
0.0256319	0	0	0	0	0	0	0	0	0	0	0	0	0	0	0	0	0	0	0	0	0
0	0	0	0	0	0	0	0	0	0	0	0	0	0	0	0	0.0433948	0	0	0	0	0
0	0	0	0.0490991	0	0	0	0	0	0	0	0	0	0	0	0	0	0	0	0	0	0
0	0	0	0	0.0237564	0	0	0	0	0	0	0	0	0	0	0	0	0	0	0	0	0
0	0	0	0	0.0237564	0	0	0	0	0	0	0	0	0	0	0	0	0	0	0	0	0
0	0	0	0	0.012958	0	0	0	0	0	0.0257356	0	0	0	0	0	0	0	0	0	0	0
0	0	0	0	0	0	0	0	0	0	0	0	0	0	0	0.00596917	0.00657497	0	0	0.020109	0.00547645	0
0.0108741	0	0	0.0282692	0	0	0	0	0	0	0	0	0	0	0	0	0	0	0	0	0	0
0.0256319	0	0	0	0	0	0	0	0	0	0	0	0	0	0	0	0	0	0	0	0	0
0.00854396	0	0.0330693	0	0	0	0	0	0	0	0	0	0	0	0	0	0	0	0	0	0	0
0	0	0	0	0	0	0	0	0	0	0.0308827	0	0	0	0	0	0	0	0	0.0158755	0	0
0	0	0	0	0	0	0	0	0	0	0	0	0	0	0.0317468	0.00746146	0	0	0	0	0	0
0	0	0	0	0	0	0	0	0	0	0	0	0	0	0	0	0	0	0.0120601	0.00211674	0	0.0142797
0	0	0	0	0	0	0	0.0306232	0	0	0	0	0	0	0	0	0	0	0	0	0	0
0	0	0	0	0.0165575	0	0	0	0	0	0.0188728	0	0	0	0	0	0	0	0	0	0	0
0	0	0	0	0	0.0131045	0.0234859	0	0	0	0	0	0	0	0	0	0	0	0	0	0	0
0	0	0.0240504	0	0	0	0	0.00360273	0	0	0	0	0	0.0127967	0	0	0	0	0.00603003	0	0	0
0	0	0	0	0	0	0	0	0	0	0	0	0	0	0	0.0313381	0	0	0.0130651	0	0	0
0	0	0	0	0	0.0192714	0.0124337	0	0	0	0	0	0	0	0	0	0	0	0	0	0	0
0.0264086	0	0	0	0	0	0	0	0	0	0	0	0	0	0	0	0	0	0	0	0	0
0	0	0	0	0	0.00925027	0	0	0	0	0.0394613	0	0	0	0	0	0	0	0	0	0	0
0	0	0	0	0	0	0	0	0	0	0	0	0.0498284	0	0	0	0	0	0	0	0	0
0	0.0297009	0	0.0208299	0	0	0	0	0	0	0	0	0	0	0	0	0	0	0	0	0	0
0.0271853	0	0	0	0	0	0	0	0	0	0	0	0	0	0	0	0	0	0	0	0	0
0	0	0	0	0	0	0	0	0	0	0	0	0	0	0	0	0	0	0	0	0	0.0263047
0	0	0	0	0	0	0	0	0	0	0	0	0	0	0	0.0522302	0	0	0	0	0	0
0	0	0	0.0535627	0	0	0	0	0	0	0	0	0	0	0	0	0	0	0	0	0	0
0.027962	0	0	0	0	0	0	0	0	0	0	0	0	0	0	0	0	0	0	0	0	0
0	0	0	0	0	0	0	0	0.0567519	0	0	0	0	0	0	0	0	0	0	0	0	0
0.027962	0	0	0	0	0	0	0	0	0	0	0	0	0	0	0	0	0	0	0	0	0
0	0	0	0.0342206	0	0	0.0179598	0	0	0	0	0	0	0	0	0	0	0	0	0	0	0
0	0	0	0	0	0	0	0	0	0	0	0	0	0	0	0	0	0.0334784	0	0	0	0
0.0116508	0	0.0210441	0	0	0	0	0.00630477	0	0	0	0	0	0	0	0	0	0	0	0	0	0
0	0	0	0	0	0	0	0	0	0	0	0	0	0	0	0	0.0473398	0	0	0	0	0
0.027962	0	0	0	0	0	0	0	0	0	0	0	0	0	0	0	0	0	0	0	0	0
0	0	0	0	0.0136779	0	0	0	0	0.0254823	0	0	0	0	0	0	0	0	0	0	0	0
0	0	0.0060126	0	0	0	0	0	0	0	0	0.0101917	0	0	0	0	0	0	0	0	0	0.0150313
0	0	0	0	0	0	0	0	0	0	0	0.00764377	0.0256261	0	0	0	0	0	0	0	0.00985761	0
0	0	0	0	0	0	0	0.0333252	0	0	0	0	0	0	0	0	0	0	0	0	0	0
0	0	0	0	0	0	0	0	0	0	0	0	0	0	0	0	0	0.0344084	0	0	0	0
0	0	0	0	0	0.0100211	0.0331565	0	0	0	0	0	0	0	0	0	0	0	0	0	0	0
0	0	0	0	0	0	0	0	0	0	0	0	0	0	0	0	0	0.0269687	0.00804004	0	0	0
0	0.00848596	0.00751574	0	0	0	0.00828912	0	0.00630577	0.00599583	0	0.0101917	0	0	0	0	0	0	0	0	0	0
0	0	0	0	0	0	0.00967065	0	0	0	0	0	0	0	0	0	0	0.0102295	0	0	0.00547645	0.0105219
0	0	0	0	0.026636	0	0	0	0	0	0	0	0	0	0	0	0	0	0	0	0	0
0	0	0	0	0.026636	0	0	0	0	0	0	0	0	0	0	0	0	0	0	0	0	0
0.0287388	0	0	0	0	0	0	0	0	0	0	0	0	0	0	0	0	0	0	0	0	0
0.022525	0.0113146	0	0	0	0	0	0	0	0	0	0	0	0	0	0	0	0	0	0	0	0
0.0287388	0	0	0	0	0	0	0	0	0	0	0	0	0	0	0	0	0	0	0	0	0
0	0	0	0	0	0	0	0	0	0	0	0	0	0	0	0	0	0.0353383	0	0	0	0
0.00699051	0	0	0	0	0.00539599	0.0069076	0	0.0267995	0	0	0	0	0	0	0	0	0	0	0	0	0
0	0	0	0	0	0	0	0	0	0.0569604	0	0	0	0	0	0	0	0	0	0	0	0
0	0	0	0	0	0	0	0	0	0	0	0	0	0	0	0	0	0	0	0	0	0.0285594
0	0	0	0	0.00935858	0	0	0	0	0	0	0	0	0	0	0	0.0328748	0	0	0	0	0
0	0	0	0	0	0	0	0	0	0	0	0	0	0	0.0430849	0	0	0	0	0	0	0
0.0132043	0	0	0	0	0	0	0.0189143	0	0	0	0	0	0	0	0	0	0	0	0	0	0
0.0295155	0	0	0	0	0	0	0	0	0	0	0	0	0	0	0	0	0	0	0	0	0
0	0	0	0	0	0	0	0	0	0	0.0669126	0	0	0	0	0	0	0	0	0	0	0
0	0	0	0	0.0280757	0	0	0	0	0	0	0	0	0	0	0	0	0	0	0	0	0
0	0	0	0	0.0280757	0	0	0	0	0	0	0	0	0	0	0	0	0	0	0	0	0
0.0302922	0	0	0	0	0	0	0	0	0	0	0	0	0	0	0	0	0	0	0	0	0
0	0.0438441	0	0	0	0	0	0.00720546	0	0	0	0	0	0	0	0	0	0	0	0	0	0
0	0	0.0255535	0	0	0	0	0	0	0	0.0137257	0	0	0	0	0	0	0	0	0	0.0153341	0
0.0217482	0	0	0	0	0	0	0	0	0	0	0	0	0	0	0	0	0	0	0	0.0120482	0
0.0310689	0	0	0	0	0	0	0	0	0	0	0	0	0	0	0	0	0	0	0	0	0
0	0	0	0	0.0287956	0	0	0	0	0	0	0	0	0	0	0	0	0	0	0	0	0
0	0	0	0	0	0	0	0	0	0	0.0102942	0.0288765	0	0	0	0	0	0	0	0	0	0
0	0	0	0	0	0	0	0	0	0	0	0	0	0	0.0453525	0	0	0	0	0	0	0
0	0	0	0	0.0287956	0	0	0	0	0	0	0	0	0	0	0	0	0	0	0	0	0
0.0217482	0	0	0	0	0	0	0	0	0	0	0	0	0.0191951	0	0	0	0	0	0	0	0
0.0310689	0	0	0	0	0	0	0	0	0	0	0	0	0	0	0	0	0	0	0	0	0
0.0310689	0	0	0	0	0	0	0	0	0	0	0	0	0	0	0	0	0	0	0	0	0
0	0	0	0	0.00719891	0	0	0.00810614	0	0	0	0	0	0	0	0	0	0.0120894	0	0	0.00876232	0
0	0	0	0	0	0.0146463	0.0165782	0	0	0	0	0	0	0	0	0	0	0.00929956	0	0	0	0
0	0	0	0.0610019	0	0	0	0	0	0	0	0	0	0	0	0	0	0	0	0	0	0
0.0318457	0	0	0	0	0	0	0	0	0	0	0	0	0	0	0	0	0	0	0	0	0
0.0318457	0	0	0	0	0	0	0	0	0	0	0	0	0	0	0	0	0	0	0	0	0
0	0.0254579	0.0135283	0.0208299	0	0	0	0	0	0	0	0	0	0	0	0	0	0	0	0	0	0
0	0	0	0	0	0	0	0	0	0	0	0	0	0	0	0	0	0	0	0	0	0.0308141
0	0	0	0	0	0	0	0.036928	0	0	0	0	0	0	0	0	0	0	0	0	0	0
0	0	0	0.0610019	0	0	0	0	0	0	0	0	0	0	0	0	0	0	0	0	0	0
0.0318457	0	0	0	0	0	0	0	0	0	0	0	0	0	0	0	0	0	0	0	0	0
0	0	0	0	0	0	0	0	0	0	0	0	0	0	0	0.0268613	0.00525997	0	0.00804004	0.0116421	0	0
0	0	0	0	0.00647902	0.00462513	0	0	0	0	0	0	0	0	0	0	0	0	0	0	0.0295728	0
0	0	0	0	0	0	0	0	0	0	0.0720597	0	0	0	0	0	0	0	0	0	0	0
0	0	0	0	0	0	0	0	0	0	0	0	0	0	0	0.0193998	0	0	0.0160801	0.00529184	0.00876232	0
0	0	0	0	0	0	0	0	0	0	0	0	0	0	0.00340144	0	0.0420798	0	0	0	0	0.00526094
0	0.0594017	0	0	0	0	0	0	0	0	0	0	0	0	0	0	0	0	0	0	0	0
0	0	0	0	0.0136779	0	0	0	0	0	0.0394613	0	0	0	0	0	0	0	0	0	0	0
0.0217482	0	0	0	0	0	0	0	0.0220702	0	0	0	0	0	0	0	0	0	0	0	0	0
0	0	0	0	0	0	0	0	0	0	0	0	0	0	0	0	0.0236699	0	0	0.0254009	0	0
0.0326224	0	0	0	0	0	0	0	0	0	0	0	0	0	0	0	0	0	0	0	0	0
0.0326224	0	0	0	0	0	0	0	0	0	0	0	0	0	0	0	0	0	0	0	0	0
0.0326224	0	0	0	0	0	0	0	0	0	0	0	0	0	0	0	0	0	0	0	0	0
0	0	0	0	0	0	0	0	0	0	0	0	0	0	0	0	0.0131499	0	0	0.0243425	0.0109529	0
0.0333991	0	0	0	0	0	0	0	0	0	0	0	0	0	0	0	0	0	0	0	0	0
0	0	0	0	0	0	0	0	0	0	0	0	0	0	0	0	0	0	0.00402002	0.0137588	0.0284775	0
0	0	0	0	0	0.00770855	0	0	0	0	0.0102942	0	0.00996569	0	0	0	0.0131499	0	0.01005	0	0	0
0	0	0	0	0	0.0331468	0	0	0	0	0	0	0	0	0	0	0	0	0	0	0	0
0	0	0	0	0	0	0	0	0	0	0	0	0	0	0	0	0	0	0.0432152	0	0	0
0	0	0	0	0.00863869	0	0.0069076	0	0	0	0	0	0	0	0	0	0.0341898	0	0	0	0	0
0	0	0	0	0	0	0	0.0144109	0	0	0	0	0.0398628	0	0	0	0	0	0	0	0	0
0	0	0	0	0	0.0339176	0	0	0	0	0	0	0	0	0	0	0	0	0	0	0	0
0	0	0	0	0	0	0	0	0.00945865	0	0.0651969	0	0	0	0	0	0	0	0	0	0	0
0	0	0	0	0.0316752	0	0	0	0	0	0	0	0	0	0	0	0	0	0	0	0	0
0	0.0127289	0	0	0.012958	0	0	0	0	0	0.029167	0	0	0	0	0	0	0	0	0	0	0
0	0	0	0	0	0	0	0	0	0	0	0	0	0	0	0	0	0.0409181	0	0	0	0
0.0341758	0	0	0	0	0	0	0	0	0	0	0	0	0	0	0	0	0	0	0	0	0
0	0	0	0	0.000719891	0.00231257	0.00138152	0.00810614	0	0	0	0	0	0.0223943	0.00340144	0	0	0.0083696	0.00100501	0	0.00328587	0.000751563
0	0	0	0	0	0	0	0.0405307	0	0	0	0	0	0	0	0	0	0	0	0	0	0
0.0349525	0	0	0	0	0	0	0	0	0	0	0	0	0	0	0	0	0	0	0	0	0
0.0349525	0	0	0	0	0	0	0	0	0	0	0	0	0	0	0	0	0	0	0	0	0
0	0	0	0	0	0	0	0	0	0	0	0.0382188	0	0	0	0	0	0	0	0	0	0
0	0	0	0	0	0	0	0	0	0	0	0	0	0	0	0	0	0	0	0	0.0492881	0
0	0	0	0	0	0	0	0	0.0725163	0	0	0	0	0	0	0	0	0	0	0	0	0
0	0	0	0	0	0	0	0.036928	0	0	0.00857854	0	0	0	0	0	0	0	0	0	0	0
0.0357293	0	0	0	0	0	0	0	0	0	0	0	0	0	0	0	0	0	0	0	0	0
0	0.0311152	0	0	0.00431934	0	0	0	0	0	0.0308827	0	0	0	0	0	0	0	0	0	0	0
0	0	0	0	0	0	0	0.0162123	0.039411	0	0	0	0	0	0	0	0	0	0.00301501	0	0	0
0	0	0	0	0.00503923	0	0.0359195	0	0	0	0.0223042	0	0	0	0	0	0	0	0	0	0	0
0	0	0	0	0	0	0	0.042332	0	0	0	0	0	0	0	0	0	0	0	0	0	0
0	0	0	0	0	0	0	0.042332	0	0	0	0	0	0	0	0	0	0	0	0	0	0
0	0	0.070648	0	0	0	0	0	0	0	0	0	0	0	0	0	0	0	0	0	0	0
0	0	0	0	0.0338349	0	0	0	0	0	0	0	0	0	0	0	0	0	0	0	0	0
0	0	0.0420882	0	0	0	0	0	0	0	0	0	0	0	0	0	0	0	0	0	0	0.0142797
0	0	0	0	0	0	0	0	0	0	0	0	0	0	0	0	0	0.0241788	0	0	0	0.0165344
0	0	0	0	0	0	0	0	0	0	0.0823539	0	0	0	0	0	0	0	0	0	0	0
0.0372827	0	0	0	0	0	0	0	0	0	0	0	0	0	0	0	0	0	0	0	0	0
0	0	0	0	0	0	0	0	0	0	0	0	0	0	0	0	0.0210399	0	0.0120601	0	0.0219058	0
0	0.0678877	0	0	0	0	0	0	0	0	0	0	0	0	0	0	0	0	0	0	0	0
0	0.0678877	0	0	0	0	0	0	0	0	0	0	0	0	0	0	0	0	0	0	0	0
0.0372827	0	0	0	0	0	0	0	0	0	0	0	0	0	0	0	0	0	0	0	0	0
0	0	0	0	0.0345547	0	0	0	0	0	0	0	0	0	0	0	0	0	0	0	0	0
0.0372827	0	0	0	0	0	0	0	0	0	0	0	0	0	0	0	0	0	0	0	0	0
0	0	0	0	0.00503923	0	0.00967065	0.0099075	0	0.0134906	0	0.00339723	0	0	0	0	0.00788996	0	0.00402002	0	0	0
0.0372827	0	0	0	0	0	0	0	0	0	0	0	0	0	0	0	0	0	0	0	0	0
0.0357293	0	0	0	0	0	0	0	0	0	0	0	0	0	0	0.00447688	0	0	0	0	0	0
0	0	0	0	0.0244763	0	0	0	0	0	0	0	0.021355	0	0	0	0	0	0	0	0	0
0	0	0	0	0	0	0	0	0	0	0.0857854	0	0	0	0	0	0	0	0	0	0	0
0	0	0	0	0	0	0	0	0	0	0	0	0	0	0	0	0	0.0167392	0.0281401	0	0.00438116	0
0	0	0	0	0.0359945	0	0	0	0	0	0	0	0	0	0	0	0	0	0	0	0	0
0	0	0	0	0.0359945	0	0	0	0	0	0	0	0	0	0	0	0	0	0	0	0	0
0	0	0	0	0	0	0	0	0	0	0	0	0.0711835	0	0	0	0	0	0	0	0	0
0	0	0	0	0.0079188	0	0	0	0	0	0.0669126	0	0	0	0	0	0	0	0	0	0	0
0.0388362	0	0	0	0	0	0	0	0	0	0	0	0	0	0	0	0	0	0	0	0	0
0	0	0.0751575	0	0	0	0	0	0	0	0	0	0	0	0	0	0	0	0	0	0	0
0.0388362	0	0	0	0	0	0	0	0	0	0	0	0	0	0	0	0	0	0	0	0	0
0	0	0	0	0	0	0	0.0459348	0	0	0	0	0	0	0	0	0	0	0	0	0	0
0.0295155	0	0	0	0	0	0	0	0	0	0	0	0	0	0	0	0	0.0120894	0	0	0	0
0	0	0	0	0	0	0.0276304	0	0	0	0	0	0	0	0.0351482	0	0	0	0	0	0	0
0	0	0	0	0	0	0	0	0	0	0	0	0	0	0	0.00895375	0	0	0.0130651	0.0137588	0.0208105	0
0	0	0	0	0.0374343	0	0	0	0	0	0	0	0	0	0	0	0	0	0	0	0	0
0	0	0	0	0	0	0	0	0	0	0	0	0	0	0	0	0	0.0483577	0	0	0	0
0	0	0	0	0.00719891	0.00308342	0	0	0	0	0	0	0	0	0	0.00746146	0	0.0241788	0.00703503	0	0	0
0	0	0	0	0	0.00154171	0	0	0	0	0.01201	0.0365202	0	0	0	0	0	0	0	0	0	0
0	0	0	0	0.00575913	0	0.0193413	0	0	0	0	0	0	0	0.0249439	0	0	0	0.00804004	0	0	0
0.0302922	0	0	0	0	0	0	0.0117089	0	0	0	0	0	0	0	0	0	0	0	0	0	0
0	0	0	0	0.0381542	0	0	0	0	0	0	0	0	0	0	0	0	0	0	0	0	0
0	0	0.0150315	0	0	0	0	0	0	0	0	0	0	0	0.0113381	0	0	0	0.00904504	0.00846695	0	0.012025
0	0	0	0	0.0345547	0.00385428	0	0	0	0	0	0	0	0	0	0	0	0	0	0	0	0
0	0	0.0571197	0.0223178	0	0	0	0	0	0	0	0	0	0	0	0	0	0	0	0	0	0
0	0	0	0	0	0	0	0	0	0	0.0909325	0	0	0	0	0	0	0	0	0	0	0
0	0	0	0	0	0	0	0	0	0	0	0	0	0	0	0.0805838	0	0	0	0	0	0
0	0	0	0	0.0388741	0	0	0	0	0	0	0	0	0	0	0	0	0	0	0	0	0
0	0	0	0	0	0	0.0069076	0	0	0	0.0154414	0	0.00284734	0	0	0.0238767	0.0105199	0	0.01005	0.00423348	0	0
0.0419431	0	0	0	0	0	0	0	0	0	0	0	0	0	0	0	0	0	0	0	0	0
0	0	0	0	0	0	0	0	0	0	0	0	0	0	0	0	0	0.00929956	0	0.0264592	0.0197152	0.000751563
0	0	0	0	0	0	0.00552608	0	0	0	0.00686283	0	0	0	0	0.0179075	0.0105199	0	0	0	0	0.0195406
0	0	0.0345724	0.010415	0	0	0	0	0	0	0	0	0	0	0	0.0119383	0	0	0.0160801	0	0	0
0	0	0	0	0	0	0	0	0	0	0.0943639	0	0	0	0	0	0	0	0	0	0	0
0	0.0169719	0	0.029757	0.0136779	0	0	0	0	0	0.00686283	0	0	0	0	0	0	0	0	0	0	0
0.0427198	0	0	0	0	0	0	0	0	0	0	0	0	0	0	0	0	0	0	0	0	0
0	0	0	0	0	0	0	0	0	0	0	0	0	0	0	0	0.0144649	0	0	0.00952532	0.0273823	0.00751563
0	0	0	0	0	0	0.0207228	0	0	0	0.070344	0	0	0	0	0	0	0	0	0	0	0
0	0	0	0	0.0403139	0	0	0	0	0	0	0	0	0	0	0	0	0	0	0	0	0
0.0434965	0	0	0	0	0	0	0	0	0	0	0	0	0	0	0	0	0	0	0	0	0
0	0	0	0	0	0	0	0	0	0	0.0960796	0	0	0	0	0	0	0	0	0	0	0
0	0	0	0.0119028	0	0	0	0	0	0	0	0	0	0	0	0	0	0	0	0	0	0.036075
0	0	0.0135283	0.0238056	0	0	0	0.0288218	0	0	0	0	0	0	0	0	0	0	0	0	0	0
0	0	0	0	0	0	0	0	0	0	0	0	0.0811492	0	0	0	0	0	0	0	0	0
0	0	0	0	0	0	0	0	0	0	0	0	0	0	0	0	0	0.0297586	0.00402002	0.00317511	0	0.0135281
0.0442732	0	0	0	0	0	0	0	0	0	0	0	0	0	0	0	0	0	0	0	0	0
0	0	0	0	0	0.00847941	0	0	0	0	0	0	0	0	0	0	0	0.0102295	0	0.00423348	0.0350493	0
0	0	0	0	0	0	0	0	0	0	0	0	0	0	0	0	0	0.0539374	0	0	0	0
0	0	0	0	0.0287956	0	0	0	0	0	0.0240199	0	0	0	0	0	0.00525997	0	0	0	0	0
0.00388362	0	0.0060126	0.0148785	0	0	0	0.0351266	0	0	0	0	0	0	0	0	0	0	0	0	0	0
0.0450499	0	0	0	0	0	0	0	0	0	0	0	0	0	0	0	0	0	0	0	0	0
0	0	0	0	0	0	0	0	0	0	0	0.00764377	0.0341681	0	0	0	0	0	0	0	0	0.0187891
0.0240784	0	0	0	0	0	0	0.0243184	0	0	0	0	0	0	0	0	0	0	0	0	0	0
0.0240784	0	0.0195409	0	0	0	0	0	0	0	0	0.0118903	0	0	0	0	0	0	0	0	0	0
0	0	0	0	0	0	0	0	0	0	0	0	0	0	0	0	0.0131499	0	0	0.0370429	0.0142388	0
0.0458267	0	0	0	0	0	0	0	0	0	0	0	0	0	0	0	0	0	0	0	0	0
0	0	0	0	0	0	0	0.0531402	0	0	0	0	0	0	0	0	0	0	0	0	0	0
0.0209715	0	0.0090189	0	0	0	0	0.0234177	0	0	0	0	0	0	0	0	0	0	0	0	0	0
0	0.0282865	0	0	0	0	0	0	0.0110351	0	0	0	0.0455574	0	0	0	0	0	0	0	0	0
0	0	0	0	0	0	0	0	0	0	0	0.00424654	0	0	0.00453525	0	0	0	0	0.0105837	0.0153341	0.0195406
0	0	0	0	0	0.0462513	0	0	0	0	0	0	0	0	0	0	0	0	0	0	0	0
0	0	0	0	0	0.0462513	0	0	0	0	0	0	0	0	0	0	0	0	0	0	0	0
0	0	0	0	0.00935858	0	0	0	0	0	0	0	0	0	0	0	0.0618047	0	0	0	0	0
0.022525	0	0.0465976	0	0	0	0	0	0	0	0	0	0	0	0	0	0	0	0	0	0	0
0.0326224	0	0	0	0	0	0	0.017113	0	0	0	0	0	0	0	0	0	0	0	0	0	0
0	0	0	0	0	0	0	0	0	0	0	0	0	0	0	0	0	0	0	0	0.0668127	0
0.0473801	0	0	0	0	0	0	0	0	0	0	0	0	0	0	0	0	0	0	0	0	0
0.0473801	0	0	0	0	0	0	0	0	0	0	0	0	0	0	0	0	0	0	0	0	0
0	0.086274	0	0	0	0	0	0	0	0	0	0	0	0	0	0	0	0	0	0	0	0
0	0	0	0	0.0151177	0	0	0	0	0.0599583	0	0	0	0	0	0	0	0	0	0	0	0
0	0	0.0916921	0	0	0	0	0	0	0	0	0	0	0	0	0	0	0	0	0	0	0
0	0	0	0	0	0	0	0	0	0	0	0	0	0.0255934	0	0	0.0157799	0	0	0	0.0361446	0
0	0	0	0	0	0	0	0.00270205	0	0	0	0.00849307	0.0384391	0	0.0170072	0	0	0	0.00703503	0	0	0
0	0	0	0	0	0	0	0.0558423	0	0	0	0	0	0	0	0	0	0	0	0	0	0
0	0.0664734	0	0.0223178	0	0	0	0	0	0	0	0	0	0	0	0	0	0	0	0	0	0
0.0116508	0.0268722	0.0420882	0	0	0	0	0	0	0	0	0	0	0	0	0	0	0	0	0	0	0
0.00932068	0	0	0	0.00719891	0.00231257	0.00552608	0	0.00630577	0	0	0	0	0	0.0204086	0	0	0.0083696	0	0	0.00219058	0
0	0	0	0	0	0	0	0	0	0	0	0	0	0	0	0	0	0.0585872	0	0	0	0
0	0	0	0	0	0.0262091	0	0	0	0	0	0	0	0	0	0	0	0.0185991	0	0	0	0.00676407
0	0	0	0	0.0273558	0	0	0	0	0	0	0	0	0	0	0	0.0184099	0	0	0	0	0.0082672
0	0	0	0	0	0	0	0	0	0	0	0.0535064	0	0	0	0	0	0	0	0	0	0
0	0	0.030063	0.0223178	0	0	0.00414456	0.019815	0	0	0	0	0.00427101	0	0	0	0	0	0	0	0	0
0	0.0891026	0	0	0	0	0	0	0	0	0	0	0	0	0	0	0	0	0	0	0	0
0	0	0	0	0	0	0	0	0	0	0	0.0203834	0	0.0159959	0	0	0	0	0	0	0.0317634	0
0.0194181	0	0.0165346	0	0	0	0	0.0243184	0	0	0	0	0	0	0	0	0	0	0	0	0	0
0	0	0	0	0	0	0	0.00810614	0	0	0	0	0.0142367	0.00799795	0	0.0134306	0	0	0	0.0137588	0.0186199	0
0.0489336	0	0	0	0	0	0	0	0	0	0	0	0	0	0	0	0	0	0	0	0	0
0	0	0	0	0	0	0	0	0	0	0	0	0	0	0	0	0	0.0595172	0	0	0	0
0	0	0	0	0	0	0	0	0	0	0	0	0	0	0	0	0	0	0	0	0	0.0481
0	0	0	0	0.046073	0	0	0	0	0	0	0	0	0	0	0	0	0	0	0	0	0
0	0	0	0	0	0	0	0	0	0	0	0	0	0	0	0	0	0.0595172	0	0	0	0
0.0497103	0	0	0	0	0	0	0	0	0	0	0	0	0	0	0	0	0	0	0	0	0
0	0	0	0	0	0	0	0	0	0	0	0	0	0	0	0	0	0.0399881	0	0	0	0.0165344
0	0	0	0	0.0467929	0	0	0	0	0	0	0	0	0	0	0	0	0	0	0	0	0
0	0	0	0	0.0467929	0	0	0	0	0	0	0	0	0	0	0	0	0	0	0	0	0
0	0	0.030063	0	0	0	0	0	0	0	0.058334	0	0	0	0	0	0	0	0	0	0	0.0082672
0	0	0	0	0	0	0	0	0	0	0.0137257	0	0	0	0.00566906	0.0223844	0	0	0.0120601	0.00740858	0	0.0135281
0.050487	0	0	0	0	0	0	0	0	0	0	0	0	0	0	0	0	0	0	0	0	0
0	0	0	0	0	0	0	0	0	0	0	0	0	0	0	0	0	0.0613771	0	0	0	0
0.0411663	0	0	0	0	0	0	0.0117089	0	0	0	0	0	0	0	0	0	0	0	0	0	0
0	0	0.0796669	0.0193421	0	0	0	0	0	0	0	0	0	0	0	0	0	0	0	0	0	0
0	0	0	0	0	0	0	0	0	0	0	0	0	0	0	0	0	0	0	0.0317511	0.0405257	0
0	0	0	0.0565384	0	0	0	0.0108082	0	0	0	0	0	0	0	0	0	0	0	0	0	0.0127766
0.0411663	0	0	0	0	0	0	0.0126095	0	0	0	0	0	0	0	0	0	0	0	0	0	0
0	0	0	0	0.0482327	0	0	0	0	0	0	0	0	0	0	0	0	0	0	0	0	0
0	0	0	0	0	0	0	0	0	0	0	0	0	0	0	0	0	0.0223189	0	0.020109	0	0.0180375
0	0	0	0	0	0	0	0.0603457	0	0	0	0	0	0	0	0	0	0	0	0	0	0
0	0	0	0	0.0482327	0	0	0	0	0	0	0	0	0	0	0	0	0	0	0	0	0
0	0	0	0	0.0374343	0	0.0207228	0	0	0	0	0	0	0	0	0	0	0	0	0	0	0
0	0	0	0	0	0	0	0	0	0	0	0	0	0	0	0	0	0.063237	0	0	0	0
0	0	0.010522	0	0.0143978	0.00847941	0.00967065	0.00630477	0	0	0	0	0	0.0175955	0	0	0.00657497	0	0	0	0	0
0.0528172	0	0	0	0	0	0	0	0	0	0	0	0	0	0	0	0	0	0	0	0	0
0	0	0	0	0	0	0	0	0	0	0	0.00679446	0.0327444	0.0223943	0.0260777	0	0	0	0	0	0	0
0	0.0226292	0.030063	0	0	0	0	0	0	0	0	0	0	0	0	0.00447688	0.0157799	0	0	0	0	0.0127766
0	0	0	0	0	0.021584	0.0110522	0	0	0	0.0343141	0	0	0	0	0.00895375	0	0	0	0	0.00657174	0
0	0	0	0	0.026636	0.00770855	0	0	0	0	0.0377456	0	0	0	0	0	0	0	0	0	0	0
0	0.0240436	0	0.010415	0	0	0.0524978	0	0	0	0.01201	0	0	0	0	0	0	0	0	0	0	0
0	0	0	0	0	0.0231257	0	0	0	0.0224844	0	0	0	0	0	0	0	0	0.0120601	0.0127004	0	0
0.0248551	0	0	0	0	0	0	0	0	0	0.0634812	0	0	0	0	0	0	0	0	0	0	0
0	0	0	0	0.0496724	0	0	0	0	0	0	0	0	0	0	0	0	0	0	0	0	0
0	0	0	0	0	0	0	0	0	0	0.118384	0	0	0	0	0	0	0	0	0	0	0
0	0	0	0	0	0	0.0414456	0	0	0	0.0686283	0	0	0	0	0	0	0	0	0	0	0
0	0	0	0	0	0	0	0.0630477	0	0	0	0	0	0	0	0	0	0	0	0	0	0
0	0	0	0	0	0	0	0	0	0	0	0	0	0	0	0	0	0.0530075	0	0	0	0.00977032
0	0.0127289	0.0511071	0	0	0	0	0	0	0	0	0	0	0	0	0	0.0355048	0	0	0	0	0
0	0.0396012	0	0	0.0302354	0	0	0	0	0	0	0	0	0	0	0	0	0	0	0	0	0
0	0	0	0	0	0	0	0	0	0	0.1201	0	0	0	0	0	0	0	0	0	0	0
0.0349525	0	0	0	0	0	0	0	0.0252231	0	0	0	0	0	0	0	0	0	0.00904504	0	0	0
0	0.00990029	0	0	0	0	0	0.042332	0	0	0	0	0	0	0	0	0.00657497	0	0	0	0	0.0082672
0	0	0	0	0	0.00770855	0	0	0	0.0134906	0	0	0	0	0.0147396	0.0193998	0	0	0.0251251	0	0	0
0.0551473	0	0	0	0	0	0	0	0	0	0	0	0	0	0	0	0	0	0	0	0	0
0.0333991	0	0	0	0	0	0	0.0252191	0	0	0	0	0	0	0	0	0	0	0	0	0	0
0	0	0	0	0	0	0	0	0	0	0	0	0.102504	0	0	0	0	0	0	0	0	0
0	0	0	0	0	0	0	0	0	0	0	0	0	0	0	0	0	0	0	0.0116421	0.033954	0.0225469
0	0	0.0977047	0	0	0	0.00967065	0	0	0	0	0	0	0	0	0	0	0	0	0	0	0
0	0.077788	0.0090189	0.0163664	0	0	0	0	0	0	0	0	0	0	0	0	0	0	0	0	0	0
0.0559241	0	0	0	0	0	0	0	0	0	0	0	0	0	0	0	0	0	0	0	0	0
0.0559241	0	0	0	0	0	0	0	0	0	0	0	0	0	0	0	0	0	0	0	0	0
0	0.0537444	0	0.0238056	0	0	0	0	0	0	0.0325984	0	0	0	0	0	0	0	0	0	0	0
0	0	0	0	0	0	0	0.0657498	0	0	0	0	0	0	0	0	0	0	0	0	0	0
0	0	0.010522	0	0	0	0	0	0	0	0	0	0	0	0	0	0.00920496	0	0	0.0158755	0.0481928	0
0	0	0.0090189	0	0	0	0	0	0	0	0	0	0	0	0	0	0.0170949	0	0.00904504	0.0243425	0.0240964	0
0	0	0	0	0	0	0	0.0666505	0	0	0	0	0	0	0	0	0	0	0	0	0	0
0	0	0	0	0	0	0	0	0	0	0.126962	0	0	0	0	0	0	0	0	0	0	0
0.0574775	0	0	0	0	0	0	0	0	0	0	0	0	0	0	0	0	0	0	0	0	0
0.0481568	0	0	0	0	0	0	0.00630477	0	0	0	0	0.00711835	0	0	0	0	0	0	0	0	0
0	0	0	0	0	0	0	0	0	0	0	0	0	0	0.0170072	0.0477534	0	0	0	0	0	0.0202922
0.00543706	0	0.0375787	0	0	0	0	0.0216164	0	0	0.0325984	0	0	0	0	0	0	0	0	0	0	0
0	0	0	0	0	0	0	0	0	0	0	0	0	0	0	0.0656609	0	0	0.0311552	0	0	0
0.0372827	0	0.0165346	0	0	0	0.0221043	0	0	0	0	0	0	0	0	0	0	0	0	0	0	0
0.0116508	0	0	0	0	0.00539599	0	0	0	0.0794448	0	0	0	0	0	0	0	0	0	0	0	0
0	0	0	0	0.0237564	0.0254382	0	0	0	0	0	0	0	0	0	0	0	0	0	0	0	0.00751563
0	0	0	0	0	0	0	0	0	0	0	0	0	0	0	0	0	0	0.0351752	0	0.0449069	0
0.059031	0	0	0	0	0	0	0	0	0	0	0	0	0	0	0	0	0	0	0	0	0
0.0598077	0	0	0	0	0	0	0	0	0	0	0	0	0	0	0	0	0	0	0	0	0
0	0	0	0	0	0	0	0.0702532	0	0	0	0	0	0	0	0	0	0	0	0	0	0
0.050487	0	0	0	0	0	0	0.0117089	0	0	0	0	0	0	0	0	0	0	0	0	0	0
0	0	0	0	0	0.0331468	0	0	0	0	0	0	0	0	0	0	0	0.0195291	0.0140701	0	0	0
0.0605844	0	0	0	0	0	0	0	0	0	0	0	0	0	0	0	0	0	0	0	0	0
0.0605844	0	0	0	0	0	0	0	0	0	0	0	0	0	0	0	0	0	0	0	0	0
0	0	0	0	0	0	0	0	0	0	0	0	0	0	0	0	0	0.0734665	0	0	0	0
0	0	0.0721512	0.0163664	0	0	0	0	0	0	0.0343141	0	0	0	0	0	0	0	0	0	0	0
0	0	0	0	0	0	0	0	0	0	0	0	0	0	0	0	0	0	0	0	0	0.0593735
0.0621379	0	0	0	0	0	0	0	0	0	0	0	0	0	0	0	0	0	0	0	0	0
0	0	0	0	0	0.0169588	0.0124337	0	0	0	0	0.00169862	0	0	0.00453525	0	0	0.0148793	0	0	0	0.0202922
0	0.0381868	0	0	0.0381542	0	0	0	0	0	0	0	0	0	0	0	0	0	0	0	0	0
0	0	0	0	0.0223166	0	0	0	0	0	0.0840697	0	0	0	0	0	0	0	0	0	0	0
0	0	0.060126	0.00892711	0	0	0.00828912	0	0	0	0.0102942	0.00594515	0	0	0	0	0	0.0139493	0	0	0	0
0	0	0	0	0	0.0200422	0.0455902	0	0	0	0	0	0	0	0	0	0	0.020459	0	0	0	0
0	0.0594017	0	0	0	0	0	0	0	0	0	0	0.012813	0	0	0	0	0	0.01005	0.0127004	0.00985761	0
0.027962	0	0.0330693	0.0267813	0	0	0	0.00540409	0	0	0	0	0	0	0	0	0	0	0	0	0	0
0.0636913	0	0	0	0	0	0	0	0	0	0	0	0	0	0	0	0	0	0	0	0	0
0	0	0	0	0.0597509	0	0	0	0	0	0	0	0	0	0	0	0	0	0	0	0	0
0	0	0	0	0	0	0	0	0	0	0	0.0161368	0	0	0	0	0	0.0139493	0	0	0	0.0368266
0	0	0	0	0	0	0	0	0	0	0	0	0	0	0	0	0	0.0167392	0.0653253	0	0	0
0	0.0396012	0	0	0.0187172	0	0	0	0	0	0.0514712	0	0	0	0	0	0	0	0	0	0	0
0	0.0622304	0.0165346	0	0	0.0100211	0.0221043	0	0	0	0	0	0	0	0	0	0	0	0	0	0	0
0.0427198	0	0	0	0	0	0	0	0	0	0	0	0	0	0	0.00746146	0	0	0.01005	0.00423348	0	0.00751563
0.0434965	0	0.0195409	0	0	0	0	0	0	0	0	0	0.00711835	0	0	0.0149229	0	0	0	0	0	0
0	0	0.0345724	0	0	0	0	0	0	0	0	0.00254792	0	0	0	0	0	0	0.0221101	0	0	0.0270563
0.0341758	0	0	0	0	0	0	0.017113	0	0	0	0	0	0	0	0	0	0	0	0	0.0240964	0
0	0	0	0	0.0611907	0	0	0	0	0	0	0	0	0	0	0	0	0	0	0	0	0
0	0	0	0	0.0503923	0.00616684	0	0	0	0	0.01201	0	0	0	0	0	0	0	0	0	0	0
0	0	0	0	0	0	0	0	0	0	0.138972	0	0	0	0	0.00746146	0	0	0	0	0	0
0.0481568	0	0.0120252	0.0238056	0	0	0	0	0	0	0	0	0	0	0	0	0	0	0	0	0	0
0.0667982	0	0	0	0	0	0	0	0	0	0	0	0	0	0	0	0	0	0	0	0	0
0	0	0	0	0	0	0	0	0	0	0	0	0.122436	0	0	0	0	0	0	0	0	0
0	0.123046	0	0	0	0	0	0	0	0	0	0	0	0	0	0	0	0	0	0	0	0
0.0427198	0	0.00751574	0	0.0115182	0	0	0.0099075	0	0	0	0	0	0	0	0	0	0	0	0	0	0
0	0	0.115742	0.0163664	0	0	0	0	0	0	0	0	0	0	0	0	0	0	0	0	0	0
0	0	0	0	0	0.0678353	0	0	0	0	0	0	0	0	0	0	0	0	0	0	0	0
0.0683516	0	0	0	0	0	0	0	0	0	0	0	0	0	0	0	0	0	0	0	0	0
0	0.0141433	0.0210441	0.00148785	0	0	0	0	0	0	0	0	0	0	0.0124719	0	0.00394498	0	0	0.0243425	0.0284775	0
0	0	0	0	0	0	0.0193413	0	0	0	0	0.00509584	0	0.0255934	0.0249439	0	0.00920496	0	0.0180901	0.00529184	0	0
0	0	0.132277	0	0	0	0	0	0	0	0	0	0	0	0	0	0	0	0	0	0	0
0.0691284	0	0	0	0	0	0	0	0	0	0	0	0	0	0	0	0	0	0	0	0	0
0	0	0	0	0.0640703	0	0	0	0	0	0	0	0	0	0	0	0	0	0	0	0	0
0	0	0.106724	0.0282692	0	0	0	0	0	0	0	0	0	0	0	0	0	0	0	0	0	0
0	0.127289	0	0	0	0	0	0	0	0	0	0	0	0	0	0	0	0	0	0	0	0
0	0	0	0	0.019437	0	0	0	0	0	0	0	0.021355	0	0	0	0	0	0	0	0.026287	0.0187891
0	0	0	0	0	0	0	0	0	0	0.156129	0	0	0	0	0	0	0	0	0	0	0
0	0	0	0	0	0	0	0	0	0	0.0102942	0	0	0	0	0.0328304	0	0	0	0.0381013	0.0306681	0
0	0	0	0	0.0208768	0	0	0	0	0	0	0	0	0	0	0	0	0.0278987	0.0291451	0	0.00547645	0
0.0170879	0	0	0.0148785	0	0	0	0.0117089	0	0	0.0325984	0	0	0	0.0113381	0.0283536	0	0	0	0	0	0
0	0	0	0	0.0223166	0	0.0221043	0	0	0	0.0789225	0	0	0	0	0	0	0	0	0	0	0
0	0	0	0	0	0	0	0	0	0	0	0	0	0	0	0	0	0.0306885	0	0.00635021	0.0142388	0.0315657
0	0	0.0165346	0.123492	0	0	0	0	0	0	0	0	0	0	0	0	0	0	0	0	0	0
0	0	0	0.141346	0	0	0	0	0	0	0	0	0	0	0	0	0	0	0	0	0	0
0	0	0	0	0	0	0	0	0.0189173	0.10043	0	0	0	0	0	0	0	0	0	0	0	0.012025
0	0	0	0	0	0	0	0	0	0	0	0	0	0	0	0.102968	0	0	0.0261301	0	0	0
0	0	0	0	0	0	0	0	0	0	0	0	0	0	0	0	0	0.0502176	0.0201001	0	0	0.0165344
0	0	0	0	0.00359945	0	0	0	0.0204937	0.0179875	0	0	0.0185077	0.0111971	0.00453525	0	0	0.0306885	0	0	0.00985761	0
0	0	0	0	0	0.0524182	0	0	0	0	0	0	0	0	0	0	0	0.0269687	0	0	0	0
0	0	0.0556165	0.0238056	0	0	0	0.03963	0	0	0	0	0	0	0	0	0	0	0	0	0	0
0	0	0	0	0	0	0	0	0.152915	0	0	0	0	0	0	0	0	0	0	0	0	0
0	0	0	0	0	0	0	0	0	0	0.166424	0	0	0	0	0	0	0	0	0	0	0
0	0	0	0	0.0122381	0.0246674	0	0	0	0	0.0514712	0	0	0	0	0	0	0	0	0	0.0208105	0
0	0	0	0	0.0179973	0	0	0	0	0	0	0	0	0	0	0	0	0.0167392	0	0	0.0470975	0.00901876
0	0	0	0	0	0	0	0	0.0803985	0	0	0.0399174	0	0	0	0	0	0	0	0	0	0
0	0	0	0	0	0	0	0	0	0	0	0	0	0	0.0918388	0	0	0	0	0.00635021	0.0131435	0
0.0621379	0	0.0285598	0	0	0	0	0	0	0	0	0	0	0	0	0	0	0	0	0	0	0
0.0574775	0	0	0	0	0	0	0.022517	0	0	0	0	0	0	0	0	0	0	0	0	0	0
0	0	0	0	0	0	0	0	0	0	0.0926482	0	0	0	0	0	0	0	0	0.0127004	0.0372399	0
0.0776723	0	0	0	0	0	0	0	0	0	0	0	0	0	0	0	0	0	0	0	0	0
0	0	0	0	0	0	0	0.0909689	0	0	0	0	0	0	0	0	0	0	0	0	0	0
0.0116508	0.0297009	0.0616291	0	0	0.0185005	0	0	0	0	0	0	0	0	0	0	0	0	0	0	0	0
0	0	0	0	0	0	0	0	0	0	0	0	0	0	0	0	0.0118349	0	0	0.0211674	0.0164294	0.0435907
0	0	0.0120252	0	0.0583111	0	0	0	0	0	0.0223042	0	0	0	0	0	0	0	0	0	0	0
0	0	0	0	0	0	0	0	0	0	0	0	0	0	0	0	0	0.0957854	0	0	0	0
0	0	0	0	0	0	0	0	0	0	0	0	0.0783018	0	0.054423	0	0	0	0	0	0	0
0	0	0	0	0	0.000770855	0.0138152	0	0	0	0	0	0	0	0	0	0	0.00650969	0.0201001	0.0169339	0.0284775	0.017286
0.0800025	0	0	0	0	0	0	0	0	0	0	0	0	0	0	0	0	0	0	0	0	0
0	0	0	0	0	0	0	0	0	0	0	0	0	0	0	0	0	0	0	0	0	0.0781626
0	0	0	0	0	0	0	0	0	0	0.178434	0	0	0	0	0	0	0	0	0	0	0
0	0	0.112736	0	0	0	0	0	0	0	0	0	0	0	0	0	0	0	0	0	0.0317634	0
0.0815559	0	0	0	0	0	0	0	0	0	0	0	0	0	0	0	0	0	0	0	0	0
0	0	0	0	0.0755885	0	0	0	0	0	0	0	0	0	0	0	0	0	0	0	0	0
0	0	0.0135283	0	0	0	0	0	0	0.0299792	0	0.0373695	0	0.00959754	0	0	0	0	0	0	0.0175246	0.0082672
0	0	0	0.050587	0	0	0	0.0630477	0	0	0	0	0	0	0	0	0.00394498	0	0	0	0	0
0.0683516	0	0	0	0	0	0	0.017113	0	0	0	0	0	0	0	0	0	0	0	0	0	0
0	0	0	0.0848075	0	0	0	0.0459348	0	0	0	0	0	0	0	0	0	0	0	0	0	0
0.00310689	0	0	0	0	0	0	0	0.0725163	0	0	0.00424654	0	0.0415894	0.00793669	0.0164152	0	0	0.00904504	0	0	0
0.00854396	0	0	0.0461234	0.00431934	0.00770855	0.00552608	0	0	0	0.00686283	0.0322737	0	0	0	0	0	0	0	0	0	0.00300625
0	0	0	0	0.0777482	0	0	0	0	0	0	0	0	0	0	0	0	0	0	0	0	0
0.0838861	0	0	0	0	0	0	0	0	0	0	0	0	0	0	0	0	0	0	0	0	0
0.0838861	0	0	0	0	0	0	0	0	0	0	0	0	0	0	0	0	0	0	0	0	0
0	0	0	0	0.0136779	0.069377	0	0	0	0	0	0	0	0	0	0	0	0	0	0	0	0
0	0	0	0	0.0784681	0	0	0	0	0	0	0	0	0	0	0	0	0	0	0	0	0
0.013981	0	0	0.136882	0	0	0	0	0	0	0	0	0	0	0	0	0	0	0	0	0	0
0	0	0.0781638	0	0	0	0	0.0522395	0	0	0	0	0	0	0	0	0	0	0	0	0	0
0	0	0.0465976	0.0193421	0	0	0	0.059445	0	0	0	0	0	0	0	0	0	0	0	0	0	0
0.00543706	0	0	0	0.0237564	0.0354594	0.0331565	0	0	0	0	0	0	0	0	0	0	0	0	0	0	0
0.000776723	0.0339439	0.0120252	0.0386841	0	0	0	0.0468355	0	0	0	0	0	0	0	0	0	0	0	0	0	0
0	0	0	0	0.0511122	0	0	0	0	0	0.041177	0	0	0	0	0	0	0	0	0	0.0175246	0
0	0	0	0	0.0698294	0	0	0	0	0	0.0240199	0	0	0	0	0	0	0	0	0	0	0
0	0	0	0	0	0	0	0	0	0	0	0	0	0	0	0.00746146	0.0236699	0	0	0.0719691	0.0230011	0
0	0	0	0	0.0165575	0.0192714	0.0262489	0	0	0	0	0	0.0341681	0.0335914	0	0	0	0	0	0	0	0
0.00310689	0	0.132277	0	0	0	0	0.0189143	0	0	0	0	0	0	0	0	0	0	0	0	0	0
0.0357293	0	0.100711	0	0	0	0	0	0	0	0	0	0	0	0	0	0	0	0	0	0	0
0.022525	0	0.0886858	0	0	0	0.034538	0	0	0	0	0	0	0	0	0	0	0	0	0	0	0
0	0	0	0	0	0	0	0	0	0	0	0	0	0	0	0	0	0	0	0.0169339	0.106243	0
0	0	0	0.126467	0	0.00385428	0	0.022517	0	0	0	0	0	0	0	0	0	0	0	0	0	0
0	0	0	0	0	0	0	0	0	0	0	0	0	0	0	0	0	0	0	0	0.127054	0
0	0	0	0	0	0	0	0	0	0	0.200738	0	0	0	0	0	0	0	0	0	0	0
0.00854396	0.0240436	0.135283	0	0	0	0	0	0	0	0	0	0	0	0	0	0	0	0	0	0	0
0.0567008	0	0	0.0119028	0	0	0	0.0333252	0	0	0	0	0	0	0	0	0	0	0	0	0	0
0.0691284	0	0	0.0431477	0	0	0	0	0	0	0	0	0	0	0	0	0	0	0	0	0	0
0.00699051	0.0226292	0	0.0862954	0	0	0	0.0108082	0	0	0	0	0	0	0	0	0.0144649	0	0.0130651	0	0	0
0	0.0367725	0.0225472	0	0	0	0	0	0	0	0	0.0161368	0	0	0	0	0	0.0139493	0.0130651	0	0.0208105	0.00901876
0	0	0	0	0	0	0	0	0	0	0	0	0	0	0	0	0	0.0325485	0	0.0105837	0.0821468	0
0	0	0	0	0	0.0793981	0.0234859	0	0	0	0	0	0	0	0	0	0	0	0	0	0	0
0	0	0	0	0.0863869	0	0	0	0	0	0	0	0	0	0	0	0	0	0	0	0	0
0	0	0	0	0.0201569	0	0	0	0	0	0.159561	0	0	0	0	0	0	0	0	0	0	0
0	0	0.0165346	0.0476113	0	0.0123337	0	0.0387293	0	0	0	0	0	0	0	0	0	0	0.0140701	0.00635021	0	0
0.0349525	0	0.0315661	0	0	0.00385428	0	0.00450341	0	0	0.0188728	0	0	0	0	0.010446	0	0	0.0110551	0	0	0.0127766
0	0	0	0	0.0719891	0	0	0	0	0	0.0394613	0	0	0	0	0	0	0	0	0	0	0
0	0.173962	0	0	0	0	0	0	0	0	0	0	0	0	0	0	0	0	0	0	0	0
0	0.0155576	0.030063	0.123492	0	0	0	0.00810614	0	0	0	0	0	0	0	0	0	0	0	0	0	0
0.0955369	0	0	0	0	0	0	0	0	0	0	0	0	0	0	0	0	0	0	0	0	0
0.00543706	0	0.0721512	0	0	0	0	0.00630477	0	0	0	0	0	0.0303922	0	0	0.0105199	0	0.0351752	0	0	0
0	0	0	0	0.0892664	0	0	0	0	0	0	0	0	0	0	0	0	0	0	0	0	0
0	0	0.0120252	0	0.0122381	0	0	0	0.0803985	0	0	0	0	0	0	0.0134306	0	0	0.0130651	0	0.0284775	0
0.0963137	0	0	0	0	0	0	0	0	0	0	0	0	0	0	0	0	0	0	0	0	0
0	0	0	0	0	0	0.0179598	0	0.0110351	0	0	0	0.0156604	0	0	0.0387996	0	0	0.00804004	0.0169339	0.026287	0.0150313
0.0722353	0	0	0	0	0	0.0442087	0	0	0	0	0	0	0	0	0	0	0	0	0	0	0
0	0	0	0	0	0	0	0.00900682	0	0	0	0	0	0	0	0	0	0	0	0	0	0.0864298
0	0	0.00450945	0	0	0	0	0	0	0.0284802	0	0	0	0	0	0	0	0	0.0874354	0.0137588	0	0.00300625
0.0978671	0	0	0	0	0	0	0	0	0	0	0	0	0	0	0	0	0	0	0	0	0
0	0	0	0	0	0	0	0	0	0	0	0	0	0	0	0.0134306	0.0197249	0	0.0532653	0.0317511	0.0230011	0
0.0994206	0	0	0	0	0	0	0	0	0	0	0	0	0	0	0	0	0	0	0	0	0
0	0	0	0	0	0.0986695	0	0	0	0	0	0	0	0	0	0	0	0	0	0	0	0
0	0	0	0	0.0928659	0	0	0	0	0	0	0	0	0	0	0	0	0	0	0	0	0
0.100197	0	0	0	0	0	0	0	0	0	0	0	0	0	0	0	0	0	0	0	0	0
0	0	0	0	0	0	0	0	0.157644	0	0.0343141	0.0101917	0	0	0	0	0	0	0	0	0	0
0.0124276	0	0	0	0	0	0	0.0261198	0	0	0	0	0	0	0	0	0	0	0.0381902	0.0518601	0	0
0	0	0	0	0	0	0	0.11889	0	0	0	0	0	0	0	0	0	0	0	0	0	0
0	0.0763737	0	0.0267813	0	0	0	0.0540409	0	0	0	0	0	0	0	0	0	0	0	0	0	0
0	0	0	0	0	0	0	0	0	0	0	0.0254792	0.0484048	0	0	0	0	0.0641669	0	0	0	0
0	0	0	0	0	0	0	0	0	0	0	0	0	0	0	0	0	0	0	0.0243425	0.120482	0
0	0	0	0.190445	0	0	0	0	0	0	0	0	0.00711835	0	0	0	0	0	0	0	0	0
0	0	0	0.184494	0	0	0.0124337	0	0	0	0	0	0	0	0	0	0	0	0	0	0	0
0.0908766	0	0	0	0	0	0	0.0153116	0	0	0	0	0	0	0	0	0	0	0	0	0	0
0	0	0	0	0	0	0	0	0	0	0	0	0	0	0	0	0	0.0613771	0.0643203	0	0	0.00601251
0	0	0	0	0	0	0	0	0	0.0404719	0	0.0169861	0	0	0	0	0	0.0437079	0	0	0.0361446	0.00901876
0	0	0	0	0	0	0	0	0	0	0	0	0	0	0	0	0	0.0381282	0	0.0105837	0.033954	0.0428391
0	0	0	0	0.0280757	0	0	0	0	0	0.175002	0	0	0	0	0	0	0	0	0	0	0
0	0	0	0	0	0	0.00828912	0	0	0	0	0.055205	0.00996569	0	0	0	0	0	0	0	0	0.0473485
0	0	0	0	0	0	0	0	0	0	0	0.0297258	0.017084	0	0.0204086	0.0313381	0	0	0.0341702	0	0	0.0165344
0.110295	0	0	0	0	0	0	0	0	0	0	0	0	0	0	0	0	0	0	0	0	0
0.110295	0	0	0	0	0	0	0	0	0	0	0	0	0	0	0	0	0	0	0	0	0
0.111071	0	0	0	0	0	0	0	0	0	0	0	0	0	0	0	0	0	0	0	0	0
0.111848	0	0	0	0	0	0	0	0	0	0	0	0	0	0	0	0	0	0	0	0	0
0	0	0	0	0	0	0	0	0	0	0	0	0	0	0	0	0	0	0	0.0254009	0.131435	0
0.0264086	0	0	0.0133907	0	0	0	0.0675511	0	0.0194865	0	0.00254792	0.0142367	0	0	0	0	0	0	0	0	0
0.111848	0	0	0	0	0	0	0	0	0	0	0	0	0	0	0	0	0	0	0	0	0
0	0	0.0330693	0.0357084	0	0	0	0.0882668	0	0	0	0	0	0	0	0	0	0	0	0	0	0
0.078449	0	0	0	0	0	0	0.0387293	0	0	0	0	0	0	0	0	0	0	0	0	0	0
0	0	0	0	0	0.0786273	0.00828912	0	0	0	0.0617655	0	0	0	0	0	0	0	0	0	0	0
0.0800025	0	0	0	0	0	0	0.0378286	0	0	0	0	0	0	0	0	0	0	0	0	0	0
0	0	0	0	0	0	0	0	0	0.217349	0	0	0	0	0	0	0	0	0	0	0	0
0	0	0	0	0	0	0	0	0	0	0	0	0	0	0	0	0	0.0399881	0.0221101	0	0.0372399	0.0345719
0.0675749	0	0	0	0	0	0	0.0522395	0	0	0	0	0	0	0	0	0	0	0	0	0	0
0	0	0	0	0.0259161	0	0	0	0.0236466	0	0.152698	0	0	0	0	0.00895375	0	0	0	0	0	0
0	0	0	0	0	0	0	0.1315	0	0	0	0	0	0	0	0	0	0	0	0	0	0
0.113402	0	0	0	0	0	0	0	0	0	0	0	0	0	0	0	0	0	0	0	0	0
0.114178	0	0	0	0	0	0	0	0	0	0	0	0	0	0	0	0	0	0	0	0	0
0	0	0.153321	0	0	0	0.0069076	0.00810614	0	0	0	0	0.00711835	0	0	0.0134306	0.00525997	0	0.00703503	0	0.00766703	0
0.0287388	0	0.0150315	0.00595141	0	0.00616684	0	0.0234177	0	0.00599583	0	0	0.0142367	0	0	0	0.0249849	0	0	0.0137588	0.0186199	0
0.115732	0	0	0	0	0	0	0	0	0	0	0	0	0	0	0	0	0	0	0	0	0
0.115732	0	0	0	0	0	0	0	0	0	0	0	0	0	0	0	0	0	0	0	0	0
0	0.212149	0	0	0	0	0	0	0	0	0	0	0	0	0	0	0	0	0	0	0	0
0	0	0	0	0.0165575	0	0.0110522	0	0	0	0.0772068	0	0	0	0	0	0	0	0	0	0.0733844	0.00751563
0.0100974	0	0	0.165152	0	0	0	0.0261198	0	0	0	0	0	0	0	0	0	0	0	0	0	0
0.118839	0	0	0	0	0	0	0	0	0	0	0	0	0	0	0	0	0	0	0	0	0
0	0.120218	0.0150315	0	0.012958	0	0.0151967	0	0.0189173	0.0254823	0	0	0	0	0	0	0	0	0	0	0	0
0.118839	0	0	0	0	0	0	0	0	0	0	0	0	0	0	0	0	0	0	0	0	0
0	0	0	0	0.0770283	0	0	0	0	0	0.0806382	0	0	0	0	0	0	0	0	0	0	0
0.119615	0	0	0	0	0	0	0	0	0	0	0	0	0	0	0	0	0	0	0	0	0
0	0	0	0	0	0.119483	0	0	0	0	0	0	0	0	0	0	0	0	0	0	0	0
0.116508	0	0	0.010415	0	0	0	0	0	0	0	0	0	0	0	0	0	0	0	0	0	0
0.0318457	0	0.0946984	0.0490991	0	0.00462513	0	0.0126095	0	0	0	0	0	0	0	0	0	0	0	0	0	0
0.100197	0	0	0	0	0	0	0	0	0	0.0377456	0	0	0	0.00680287	0	0	0	0	0	0	0
0	0.00990029	0.0090189	0	0.00215967	0.00154171	0	0	0.0315288	0.0899375	0	0	0.0327444	0	0	0.0417842	0.0118349	0	0	0	0	0
0	0.224878	0	0	0	0	0	0	0	0	0	0	0	0	0	0	0	0	0	0	0	0
0.125052	0	0	0	0	0	0	0	0	0	0	0	0	0	0	0	0	0	0	0	0	0
0.0295155	0	0	0.0550505	0	0	0	0.07926	0	0	0	0	0	0	0	0	0	0	0	0	0	0
0.0170879	0.0792023	0	0	0	0	0	0	0	0	0	0	0	0	0	0	0	0.0790462	0	0	0	0
0.0217482	0	0.0676417	0.127955	0	0	0	0.00450341	0	0	0	0	0	0	0	0	0	0	0	0	0	0
0	0	0	0	0.0165575	0	0	0	0	0	0.140688	0	0.0113894	0	0	0.025369	0.0131499	0	0.00904504	0.0158755	0	0
0.127383	0	0	0	0	0	0	0	0	0	0	0	0	0	0	0	0	0	0	0	0	0
0	0	0	0	0	0	0	0	0	0	0	0	0.0156604	0	0	0	0.0276149	0.0985753	0	0	0	0.0202922
0.0761189	0.0594017	0	0	0	0	0	0	0	0	0.0428927	0	0	0	0	0	0	0	0	0	0	0
0	0	0	0	0	0	0	0	0	0	0	0.0721911	0	0	0.0351482	0.0746146	0	0	0	0	0	0
0	0.236193	0	0	0	0	0	0	0	0	0	0	0	0	0	0	0	0	0	0	0	0
0	0.220635	0	0	0	0	0	0	0.0173409	0	0	0	0	0	0	0	0	0	0	0	0	0
0	0	0.0195409	0	0	0	0	0.0648491	0	0	0	0.0407668	0	0	0	0.0134306	0	0	0.0120601	0	0	0.0105219
0.131266	0	0	0	0	0	0	0	0	0	0	0	0	0	0	0	0	0	0	0	0	0
0.120392	0	0	0	0	0	0	0.0135102	0	0	0	0	0	0	0	0	0	0	0	0	0	0
0.132043	0	0	0	0	0	0	0	0	0	0	0	0	0	0	0	0	0	0	0	0	0
0.0458267	0.0127289	0.0165346	0	0.00287956	0	0	0.056743	0	0.00299792	0.00343142	0	0.00854202	0	0	0	0.00525997	0	0.00804004	0.00317511	0	0
0	0	0	0	0	0	0	0	0	0	0.0892168	0	0	0	0	0.101476	0	0	0.0341702	0.0179923	0	0
0.0108741	0.127289	0.0481008	0.0327327	0	0	0.00828912	0	0	0.00899375	0.00514712	0	0	0	0	0	0	0	0	0	0	0
0	0	0	0	0	0	0	0	0	0	0	0.0569036	0	0.0591848	0	0	0	0.0371982	0	0	0.0317634	0
0	0	0.0180378	0.0862954	0	0	0	0.0945716	0	0	0	0	0	0	0	0	0	0	0	0	0	0
0	0	0	0	0	0	0	0	0	0.0824427	0	0	0	0.15676	0	0	0	0.021389	0	0	0	0
0	0	0	0	0.0568714	0	0.0138152	0	0	0	0.0840697	0	0	0	0	0	0	0	0	0.00846695	0.0328587	0
0.0481568	0	0	0	0.0230365	0	0	0	0.0110351	0	0.0514712	0	0.0113894	0	0.0147396	0.0208921	0	0	0	0.0105837	0	0
0	0	0	0	0	0	0	0	0	0	0.00857854	0	0.0113894	0	0	0.086553	0.00394498	0	0.0824104	0	0.0230011	0
0	0	0	0	0.121662	0	0	0	0	0	0.0154414	0	0	0	0	0	0	0	0	0	0	0
0	0	0	0	0	0	0.0262489	0	0	0	0.217895	0	0	0	0	0	0	0	0	0	0.0350493	0
0	0.25175	0	0	0	0	0	0	0	0	0	0	0	0	0	0	0	0	0	0	0	0
0	0.0410155	0.10522	0.0550505	0	0	0	0.0378286	0	0	0	0	0	0	0	0	0	0	0	0	0	0
0	0	0	0	0	0	0	0	0	0	0	0	0	0	0	0	0	0	0	0	0.0821468	0.0781626
0	0	0	0	0.116622	0	0	0	0	0	0.0308827	0	0	0	0	0	0	0	0	0	0	0
0	0	0	0.0238056	0	0.0069377	0.0165782	0.0324245	0	0.0224844	0.125247	0	0	0.0207947	0.00680287	0	0	0	0	0	0	0
0	0	0.0330693	0	0	0	0	0	0	0	0	0.13504	0	0	0	0	0	0	0	0	0	0
0	0	0	0	0.114463	0	0	0	0	0	0.0377456	0	0	0	0	0	0	0	0	0	0	0
0	0	0	0.101174	0	0	0	0.102678	0	0	0	0	0	0	0	0	0	0	0	0	0	0
0	0	0	0	0	0.021584	0	0	0	0	0.0857854	0	0	0	0	0	0	0	0.0603003	0	0.033954	0.00977032
0	0	0	0	0	0	0	0	0.291642	0	0	0	0	0	0	0	0	0	0	0	0	0
0.00932068	0	0	0	0.0151177	0	0	0	0	0	0.264219	0	0	0	0	0	0	0	0	0	0	0
0	0	0	0	0.0979051	0.00847941	0	0	0	0	0	0	0	0	0.0102043	0	0	0.020459	0.01005	0	0	0
0.0178646	0.00424298	0.0120252	0.0133907	0	0	0.0138152	0.0099075	0	0	0.0154414	0.0161368	0	0	0	0.0223844	0.0499698	0	0.0140701	0.0179923	0.00657174	0.00601251
0.148354	0	0	0	0	0	0	0	0	0	0	0	0	0	0	0	0	0	0	0	0	0
0.149908	0	0	0	0	0	0	0	0	0	0	0	0	0	0	0	0	0	0	0	0	0
0.0310689	0	0.0210441	0.171103	0	0	0	0.0234177	0	0	0	0	0	0	0	0	0	0	0	0	0	0
0	0	0	0	0	0	0	0	0	0	0	0	0	0	0.00340144	0.161168	0	0	0.0603003	0.0275176	0	0
0	0	0	0	0.123101	0	0	0	0	0	0.0463241	0	0	0	0	0	0	0	0	0	0	0
0	0.159819	0.0856795	0.0416598	0	0	0	0	0	0	0	0	0	0	0	0	0	0	0	0	0	0
0.0559241	0.0198006	0.0781638	0	0	0	0	0.0549416	0	0	0	0	0	0	0	0	0	0	0	0	0	0
0	0	0	0	0	0	0	0	0	0	0.0926482	0	0	0	0	0	0.0565447	0	0	0.0793777	0.0295728	0
0	0	0.108227	0.0565384	0	0	0	0.00900682	0	0	0	0	0.0398628	0	0	0	0	0	0	0	0.0317634	0.0165344
0	0	0	0.0282692	0.0410338	0	0	0	0	0.0989312	0.0634812	0	0	0.0335914	0	0	0	0	0	0	0	0
0.156898	0	0	0	0	0	0	0	0	0	0	0	0	0	0	0	0	0	0	0	0	0
0.0605844	0	0	0	0	0	0	0	0	0	0	0	0.0569468	0	0	0.0387996	0	0	0.0582903	0	0	0
0.0341758	0	0.10973	0	0	0	0	0	0	0	0.145835	0	0	0	0	0	0	0	0	0	0	0
0	0	0	0	0.0172774	0	0	0	0	0	0.0943639	0	0	0	0	0	0	0.0464978	0	0.0275176	0.0547645	0
0.0768956	0	0.0811701	0.0148785	0	0	0	0.0288218	0	0	0	0	0.0142367	0	0	0	0	0	0	0	0	0
0.0380594	0.0141433	0	0	0	0	0	0.0162123	0	0	0.0617655	0.0212327	0	0	0	0	0	0	0	0	0	0.0511063
0	0.0466728	0	0.0223178	0.0719891	0	0	0	0	0	0.101227	0	0	0	0	0	0	0	0	0	0	0
0	0	0.108227	0	0	0	0	0	0	0	0	0	0	0	0	0.0537225	0	0	0.0412052	0	0.0646221	0
0	0	0	0	0.00431934	0	0	0	0	0	0	0	0	0	0	0.07163	0	0	0.0422102	0.0836112	0.0361446	0
0	0	0	0	0	0	0	0	0.0599048	0	0	0	0	0	0	0	0	0.0390581	0	0.0211674	0.0635268	0.0383297
0.0248551	0	0	0	0	0	0	0.159421	0	0	0	0	0	0	0	0	0	0	0	0	0	0
0	0	0	0	0	0.161109	0	0	0	0	0	0	0	0	0	0	0	0	0	0	0	0
0.134373	0	0	0	0	0	0	0.0333252	0	0	0	0	0	0	0	0	0	0	0	0	0	0
0	0.190934	0	0	0	0	0	0	0	0	0	0	0	0.123168	0	0	0	0	0	0	0	0
0.00932068	0	0	0	0	0.0131045	0	0.0108082	0	0	0.0840697	0	0	0	0.00793669	0.0910298	0	0	0.0381902	0.0169339	0	0
0	0	0	0	0.154057	0	0	0	0	0	0	0	0	0	0	0	0	0	0	0	0	0
0	0	0	0	0	0	0	0.192746	0	0	0	0	0	0	0	0	0	0	0	0	0	0
0	0	0	0	0	0	0	0	0	0	0	0	0	0	0	0	0	0	0	0	0	0.160835
0	0	0.0676417	0.0252935	0	0	0	0.137804	0	0	0	0	0	0	0	0	0	0	0	0	0	0
0.0481568	0	0.0691449	0.0223178	0	0	0	0.0828627	0	0	0	0	0	0	0	0	0	0	0	0	0	0
0.0885464	0	0.0150315	0	0	0	0	0.0846641	0	0	0	0	0	0	0	0	0	0	0	0	0	0
0	0	0	0	0	0	0	0.00540409	0.00788221	0	0	0	0	0.185552	0	0.00596917	0.0341898	0.0297586	0.0140701	0	0	0.0112734
0.110295	0	0	0	0	0	0	0	0	0	0	0	0	0	0	0.0298458	0.00788996	0	0.0180901	0	0.00876232	0.0180375
0	0	0	0	0	0.00154171	0	0.196349	0	0	0	0	0	0	0	0	0	0	0	0	0	0
0.170879	0	0	0	0	0	0	0	0	0	0	0	0	0	0	0	0	0	0	0	0	0
0.173209	0	0	0	0	0	0	0	0	0	0	0	0	0	0	0	0	0	0	0	0	0
0	0	0.117246	0.202348	0	0.00925027	0	0	0	0	0	0	0	0	0	0	0	0	0	0	0	0
0	0	0	0	0.167015	0	0	0	0	0	0	0	0	0	0	0	0	0	0	0	0	0
0.162335	0	0	0	0	0	0	0.0216164	0	0	0	0	0	0	0	0	0	0	0	0	0	0
0	0	0.151818	0.0357084	0	0	0	0.0315239	0	0.0269812	0	0	0.0156604	0	0	0.0402919	0	0	0.0180901	0	0	0
0.183307	0	0	0	0	0	0	0	0	0	0	0	0	0	0	0	0	0	0	0	0	0
0	0	0	0	0	0	0	0	0	0	0	0	0	0	0	0.155198	0	0	0.0824104	0	0	0.0375782
0.183307	0	0	0	0	0	0	0	0	0	0	0	0	0	0	0	0	0	0	0	0	0
0	0	0	0	0	0.0223548	0	0	0	0	0	0	0	0	0	0.0552148	0	0	0.171856	0	0	0
0.0559241	0	0.142799	0.00743926	0	0	0	0.062147	0	0	0	0	0	0	0	0	0	0	0	0	0	0
0.153791	0	0	0	0	0	0	0	0	0	0	0	0	0	0	0	0	0.00929956	0.0241201	0.00529184	0	0.00375782
0.188744	0	0	0	0	0	0	0	0	0	0	0	0	0	0	0	0	0	0	0	0	0
0	0	0	0	0	0.00154171	0	0	0	0	0.0223042	0	0	0	0	0	0	0	0	0	0	0.171356
0	0	0	0	0	0	0	0	0	0.0674531	0	0.0263285	0.0427101	0.0223943	0.018141	0	0.0118349	0	0.0733654	0	0.0153341	0.00901876
0	0	0	0	0	0	0	0.00450341	0	0.18737	0	0.00424654	0.017084	0	0	0	0	0.0437079	0.0381902	0	0.0142388	0
0.00776723	0	0	0	0.0662299	0	0	0	0	0	0.247062	0	0	0	0	0	0	0	0	0	0	0
0.125829	0	0.0225472	0	0.0259161	0	0.0234859	0	0	0	0.0274513	0	0	0	0	0	0	0	0	0	0	0
0	0	0	0	0	0	0	0	0	0	0.0274513	0	0	0	0	0	0	0	0.0552753	0	0.0909091	0.0691438
0	0	0	0	0.140379	0.0254382	0	0	0	0	0	0	0	0	0	0	0.0262999	0	0	0	0	0
0	0	0.0225472	0	0	0	0	0.21076	0	0	0	0	0	0	0	0	0	0	0	0	0	0
0.0629146	0	0.0931952	0	0	0	0	0.0981743	0	0	0	0	0	0	0	0	0	0	0	0	0	0
0.197288	0	0	0	0	0	0	0	0	0	0	0	0	0	0	0	0	0	0	0	0	0
0	0	0	0	0	0	0	0	0	0	0.0566183	0	0	0	0	0.0343227	0	0	0	0	0	0.14881
0.0147577	0.00990029	0	0	0.0079188	0	0	0	0	0	0.029167	0	0	0	0	0.177583	0	0	0.0824104	0	0	0
0	0	0	0	0.0309553	0.132587	0.0594054	0	0	0	0	0	0	0	0	0	0	0	0	0	0	0
0.105634	0	0.0450945	0	0	0	0	0.0828627	0	0	0	0	0	0	0	0	0	0	0	0	0	0
0.0201948	0	0.103717	0.0788561	0	0	0	0.102678	0	0	0	0	0	0	0	0	0	0	0	0	0	0
0.0823327	0	0	0	0	0	0	0.141407	0	0	0	0	0	0	0	0	0	0	0	0	0	0
0.204278	0	0	0	0	0	0	0	0	0	0	0	0	0	0	0	0	0	0	0	0	0
0	0.0297009	0.0330693	0	0	0	0	0	0	0	0	0.0738897	0	0	0.0272115	0.0298458	0.0276149	0.0158092	0	0.0264592	0.0295728	0
0.0737887	0	0.0661386	0.0669533	0	0	0	0.0747566	0	0	0	0	0	0	0	0	0	0	0	0	0	0
0.0147577	0	0	0	0	0.0177297	0	0.0180136	0	0	0.317406	0	0.0298971	0	0	0	0	0	0	0	0	0
0	0	0	0	0	0	0	0	0	0.110923	0.01201	0.011041	0	0	0	0	0	0.0130194	0.0160801	0.028576	0.0963855	0.0217953
0	0	0	0.0639776	0	0	0	0.204455	0	0	0	0	0	0	0	0	0	0	0	0	0	0
0.0450499	0	0	0.183006	0	0	0	0.0810614	0	0	0	0	0	0	0	0	0	0	0	0	0	0
0	0	0	0	0	0	0	0	0	0	0	0.0246299	0	0	0.0453525	0	0	0	0	0	0	0.151816
0	0	0	0	0.0755885	0	0	0	0	0	0.274513	0	0	0	0	0	0.00788996	0	0	0	0	0
0	0	0	0	0.0100785	0	0	0.03963	0	0	0	0.0518078	0	0.0159959	0.105445	0	0	0	0.00904504	0.0116421	0	0.0225469
0	0	0	0	0	0.0254382	0	0	0	0	0	0	0	0	0	0	0	0.21668	0	0	0.00766703	0
0.145247	0	0.0526102	0	0	0	0	0.0459348	0	0	0	0	0	0	0	0	0	0	0	0	0	0
0.0481568	0	0	0	0	0	0	0.190945	0	0	0	0	0	0	0	0	0	0	0	0	0	0
0.00543706	0.0155576	0.169856	0.141346	0.0136779	0	0	0.0108082	0	0	0	0	0	0	0	0	0.0236699	0	0	0	0	0
0	0	0	0	0	0	0	0	0	0	0	0.0501091	0	0	0	0.101476	0.194619	0	0	0	0	0
0	0	0	0.0357084	0	0	0	0.059445	0	0	0	0	0	0	0	0.0193998	0.0328748	0	0.0140701	0.0666772	0.0657174	0.00751563
0	0	0	0	0.0302354	0.0655227	0.0331565	0	0	0	0.0274513	0.0433147	0	0	0	0	0	0.0316185	0	0	0.0273823	0
0	0	0	0	0	0	0	0	0.053599	0.110923	0.00686283	0.0118903	0.0298971	0.0527865	0	0.0119383	0.0236699	0.0306885	0.0170851	0.00846695	0.0164294	0
0.125829	0	0.181881	0	0	0	0	0	0	0	0	0	0	0	0	0	0	0	0	0	0	0
0	0.168305	0	0.114565	0.0633504	0	0	0	0	0	0	0	0	0	0	0	0	0	0	0	0	0
0	0.0113146	0.0465976	0.142834	0	0	0	0	0	0	0	0	0	0	0	0	0.0368198	0	0	0.0963116	0.0328587	0
0	0	0	0	0	0	0	0	0	0	0	0	0	0	0	0.188029	0	0	0.0944705	0	0	0.0503547
0	0	0	0	0	0	0	0	0	0	0.0514712	0.0135889	0	0	0.0668949	0	0	0	0.0311552	0.0444515	0.0547645	0.0465969
0.0675749	0	0.159334	0	0	0	0	0.0909689	0	0	0	0	0	0	0	0	0	0	0	0	0	0
0.0893232	0	0.0796669	0	0	0	0	0.114387	0	0	0	0	0	0	0	0	0	0	0	0	0	0
0	0	0	0	0	0.00847941	0.120192	0	0.0204937	0	0.0257356	0	0.00569468	0	0.0736978	0.0343227	0.0512847	0.00650969	0.00703503	0.0254009	0	0
0	0	0.323177	0	0	0	0	0.062147	0	0	0	0	0	0.0207947	0	0	0	0	0	0	0	0
0.0893232	0	0	0	0.0187172	0	0.00828912	0	0	0	0.0325984	0	0	0	0	0	0	0.0083696	0	0	0.0832421	0.0345719
0	0	0	0	0.149017	0	0	0	0	0	0	0	0	0	0	0	0	0	0	0	0	0.0691438
0	0.274379	0.136787	0	0	0	0	0	0	0	0.0240199	0	0	0	0	0	0	0	0	0	0	0
0.125052	0	0	0	0.0107984	0.0146463	0.00828912	0	0	0	0.123531	0	0	0	0	0	0	0	0	0	0.0295728	0
0	0	0	0	0.0885465	0	0	0	0	0	0.272797	0	0	0	0	0	0	0	0	0.00740858	0.0131435	0
0.120392	0	0.0811701	0.0119028	0	0	0	0.0477361	0	0	0	0	0.0441338	0	0	0	0	0	0	0	0	0
0.0217482	0	0	0	0	0	0.00552608	0	0	0	0.0840697	0.00509584	0.017084	0	0.0408173	0.0537225	0	0	0.0391952	0.0158755	0.0120482	0.0488516
0	0.0297009	0	0	0.145418	0.0115628	0	0	0	0	0.0977953	0	0	0.0143963	0	0	0	0	0	0	0	0
0.027962	0	0.115742	0	0	0	0	0.17203	0	0	0	0	0	0	0	0	0	0	0	0	0	0
0	0	0	0	0.0770283	0	0	0	0	0	0.1201	0	0	0.0143963	0	0	0	0.110665	0	0	0	0
0.0357293	0.0466728	0	0.0148785	0	0	0	0	0	0	0	0	0	0	0	0	0.102569	0	0.0190951	0.0296343	0.0219058	0.0541126
0.163112	0	0	0	0	0	0	0.0900682	0	0	0	0	0	0	0	0	0	0	0	0	0	0
0.243891	0	0	0	0	0	0	0	0	0	0	0	0	0	0	0	0	0	0	0	0	0
0	0	0	0	0	0	0	0	0	0	0	0	0	0	0	0	0	0	0	0	0.00985761	0.229978
0.246221	0	0	0	0	0	0	0	0	0	0	0	0	0	0	0	0	0	0	0	0	0
0	0	0	0	0	0	0	0	0	0	0	0	0	0	0	0.0581994	0.157799	0.121824	0.0281401	0	0	0
0	0	0	0	0.00863869	0.0701478	0.0290119	0	0	0	0	0.00849307	0	0	0	0	0	0.127404	0.00703503	0	0.0284775	0.0135281
0	0.0565731	0	0	0	0	0	0	0.0331053	0	0	0	0	0	0	0	0.0920495	0	0	0.148172	0.0580504	0
0	0.0466728	0	0	0.00359945	0	0	0	0.0583283	0.236835	0	0	0.0142367	0	0	0.0179075	0.0644347	0	0	0.00846695	0.0131435	0
0	0	0.0255535	0.0223178	0	0	0	0.0486368	0	0	0	0	0.289005	0	0	0	0.0105199	0	0	0	0	0.0217953
0	0	0	0	0	0.0470222	0.034538	0	0	0	0	0	0	0	0	0	0	0.184131	0	0.00952532	0.0153341	0.0165344
0.0155345	0	0	0	0	0	0	0	0.152915	0.0584594	0	0	0	0	0.0238101	0	0.0341898	0.0241788	0.0201001	0.0179923	0.0690033	0
0.201171	0	0	0	0	0	0	0.00810614	0	0	0	0	0	0	0	0.0343227	0	0	0.0301501	0.0116421	0	0
0	0.132947	0.0285598	0.0371963	0.102944	0.00616684	0.0179598	0	0	0	0.0531869	0	0	0	0	0	0	0	0	0	0	0
0.0613611	0	0	0	0	0	0	0	0	0	0	0.00594515	0.0298971	0	0	0.0149229	0.0236699	0	0.0160801	0.0613854	0.0427163	0.065386
0	0	0.0481008	0	0	0.0154171	0	0	0	0	0.133825	0	0	0	0.0317468	0.0193998	0	0	0.00502502	0	0	0.12025
0.260979	0	0	0	0	0	0	0	0	0	0	0	0	0	0	0	0	0	0	0	0	0
0.116508	0	0.108227	0.0238056	0	0	0	0.0531402	0	0	0	0	0	0	0	0	0	0	0	0	0.0438116	0
0	0	0	0	0	0	0	0	0	0	0	0	0	0.0159959	0	0	0	0.172042	0	0.060327	0.0963855	0
0	0	0	0	0	0	0	0	0.231737	0	0	0	0	0	0	0	0	0.179481	0	0	0	0
0	0	0	0	0	0	0	0	0.332629	0	0	0	0	0	0	0	0	0.122754	0	0	0	0
0.115732	0	0	0	0	0	0	0	0	0	0	0	0	0	0	0.125353	0	0	0.0432152	0.0719691	0	0
0	0	0	0	0.00287956	0	0.0207228	0.0648491	0.0236466	0.223345	0	0	0	0	0	0	0.0184099	0.0492877	0.0221101	0	0	0
0	0	0	0	0.0799079	0.00539599	0	0	0	0	0	0	0	0.0127967	0	0	0	0.0753264	0.0190951	0.0254009	0.0909091	0.00901876
0	0	0	0	0	0	0	0	0	0	0	0	0	0	0	0	0	0.326414	0	0	0	0
0	0	0	0	0	0	0	0	0	0	0	0.0594515	0	0.0319918	0	0	0	0.0874158	0.0391952	0.0264592	0.0657174	0.0330688
0.228357	0.0127289	0.0240504	0	0	0	0	0	0	0	0.01201	0	0.0227787	0	0	0	0	0	0	0	0	0.0082672
0	0	0	0	0	0.021584	0.0207228	0	0	0	0	0	0	0	0	0	0	0.225979	0.0241201	0.00952532	0.0230011	0.0127766
0	0	0	0	0	0.00616684	0	0.0711539	0	0.0329771	0.0274513	0.0246299	0.0185077	0	0.00680287	0.00746146	0	0.00464978	0.0381902	0.0243425	0.0876232	0.0248016
0	0	0	0	0	0.0508765	0.0856543	0	0	0	0	0	0	0	0.0272115	0	0	0.144143	0	0	0	0.0383297
0	0.142847	0.0435913	0.0773683	0.0172774	0.0470222	0	0	0	0.0164885	0.114952	0	0.021355	0	0	0	0	0	0	0	0	0
0.280397	0	0	0	0	0	0	0	0	0	0	0	0	0	0	0	0	0	0	0	0	0
0.0124276	0	0	0	0.0143978	0	0	0	0.0472933	0.350756	0	0	0	0.0239939	0	0.00596917	0.0328748	0.0167392	0	0	0	0
0	0.0113146	0.100711	0.0208299	0.00647902	0	0	0	0.0567519	0	0.248778	0.00169862	0	0	0.0510216	0.0193998	0	0	0.00402002	0.00740858	0.0131435	0
0	0	0	0	0	0	0	0	0	0	0.164708	0.00849307	0	0	0.0124719	0.0552148	0	0	0.0190951	0.0317511	0.0635268	0.0759079
0.233017	0	0.100711	0	0	0	0	0	0	0	0	0	0	0	0	0	0	0	0	0	0	0
0.0217482	0.0198006	0	0	0.00935858	0	0	0.022517	0	0	0.0188728	0	0	0	0	0.0447688	0.147279	0	0	0.0772609	0.0690033	0
0.0598077	0	0	0	0	0	0	0	0	0	0	0.0101917	0.0227787	0	0	0	0	0	0	0.0666772	0.0481928	0.118747
0.0271853	0.128704	0.030063	0.0476113	0.079188	0	0	0	0	0	0.145835	0	0	0	0	0	0	0	0	0	0	0
0.0233017	0.111732	0.129271	0.120516	0	0	0	0	0.0662106	0.0839417	0	0	0	0	0	0	0	0	0	0	0	0
0	0.00848596	0	0	0	0.00462513	0.0718391	0	0.053599	0	0.0566183	0	0.0569468	0	0.0782331	0.0373073	0.0539147	0	0.0140701	0.0359845	0.0230011	0
0	0	0	0	0	0	0	0.0306232	0	0.0284802	0	0.0594515	0.0669125	0	0.0260777	0.0402919	0	0	0.0201001	0.0232841	0.129244	0
0	0	0	0.236568	0	0	0	0.202653	0	0	0	0	0	0	0	0	0	0	0	0	0	0
0	0	0	0	0.253401	0.0200422	0	0	0	0	0	0	0	0	0	0	0	0	0	0	0.00876232	0
0	0.0438441	0.0240504	0	0	0.0570433	0.0303935	0.00900682	0	0	0	0	0	0	0	0	0	0.2204	0	0	0	0
0	0.183863	0	0.0312449	0	0.0100211	0.0110522	0	0.0110351	0	0	0	0	0	0	0.0134306	0.0447098	0	0.149746	0.0105837	0.00985761	0
0	0	0	0	0.0676697	0.158025	0.069076	0	0	0	0	0	0	0	0	0	0	0	0.0261301	0	0	0.012025
0	0.0169719	0.0240504	0.0252935	0.00647902	0	0	0	0	0	0	0	0.00569468	0	0	0.0746146	0.0355048	0.00371982	0.0592953	0.0465682	0.0328587	0.089436
0.187967	0	0.183384	0.0520748	0	0	0	0	0	0	0	0	0	0	0	0	0	0	0	0	0	0
0.0302922	0	0.123258	0.0312449	0	0	0	0.10538	0	0	0	0.0433147	0	0	0.00566906	0	0.00525997	0	0	0	0	0.0608766
0	0.117389	0	0	0.152617	0	0.0442087	0.0153116	0	0	0.101227	0	0	0	0	0	0	0	0	0	0	0
0.0846628	0	0.3818	0.0624898	0	0	0	0	0	0	0	0	0	0	0	0	0	0	0	0	0	0
0	0	0	0	0.267079	0	0	0	0	0	0.0634812	0	0	0	0	0	0	0	0	0	0	0
0	0	0	0	0	0	0	0	0	0.0104927	0	0.117204	0	0	0	0	0.0105199	0	0.1005	0.0359845	0.0460022	0.0593735
0	0	0	0	0	0	0	0	0	0	0	0	0.556655	0	0	0	0	0	0	0	0	0.0157828
0	0.0212149	0	0.050587	0	0	0.0165782	0	0	0	0	0	0	0	0	0	0.0644347	0.0455678	0.126631	0.0391597	0.0394304	0.0443422
0.32467	0	0	0	0	0	0	0	0	0	0	0	0	0	0	0	0	0	0	0	0	0
0	0.0495015	0.245013	0.0193421	0.00503923	0.00539599	0.0179598	0.0720545	0	0	0.0428927	0.0195341	0.00569468	0	0	0	0	0	0	0	0.0131435	0.0285594
0	0	0	0	0	0	0	0	0	0	0	0	0	0	0.0510216	0.183552	0	0	0.110551	0.0497433	0.104053	0
0	0	0.0270567	0.10415	0	0	0	0.059445	0.417757	0	0	0	0.00569468	0	0	0	0	0	0	0	0	0
0.0846628	0.0763737	0.0721512	0.0654655	0.0496724	0.0316051	0	0	0	0	0	0	0	0	0	0	0	0	0	0	0.0186199	0.0323172
0	0.550173	0.0150315	0	0	0	0	0	0	0	0.0446084	0	0	0	0	0	0	0	0	0	0	0
0	0	0	0	0	0	0	0	0	0	0	0	0.143791	0	0	0.165644	0.0289299	0	0.124621	0.0508017	0	0.017286
0	0	0	0	0	0.0824815	0.0428271	0.0207157	0	0	0	0	0	0	0	0	0	0.100435	0.102511	0	0	0.0465969
0	0	0	0	0	0	0	0	0	0	0	0	0	0	0	0.365612	0	0	0.190951	0	0	0
0	0	0.121755	0.116052	0	0	0	0	0	0	0.138972	0	0.0370154	0	0.191614	0	0	0	0	0	0	0
0.0124276	0	0.0225472	0.181518	0	0	0	0.259396	0	0	0	0	0	0	0	0	0	0	0	0	0	0
0.140587	0.0537444	0.145805	0.0208299	0.00431934	0	0.0221043	0.0351266	0	0	0.0205885	0.00934238	0	0	0	0	0	0.00557973	0	0	0	0.0157828
0	0	0	0	0.304514	0	0	0	0	0	0.0343141	0	0	0	0	0	0	0	0	0	0	0
0.111071	0	0	0	0	0	0	0.272006	0	0	0	0	0	0	0	0	0	0	0	0	0	0
0	0	0	0	0.277878	0.0454805	0	0	0	0	0	0	0	0	0	0	0	0	0	0	0	0
0	0.459656	0.0210441	0.110101	0	0	0	0	0	0.0164885	0.0188728	0	0.0142367	0	0	0	0	0	0	0	0	0
0.0396129	0	0	0	0.119502	0	0	0.00900682	0.0267995	0	0.348289	0	0	0	0	0	0	0	0	0	0	0
0	0	0	0.0208299	0	0.0238965	0.0151967	0.07926	0.0599048	0	0	0	0	0	0	0	0	0.0483577	0.0251251	0.0370429	0.121577	0.0315657
0.0124276	0	0.060126	0	0.00503923	0.0431679	0	0	0	0	0.0205885	0.077287	0	0.027193	0.0283453	0.025369	0	0.0567273	0.0251251	0.0211674	0.0306681	0.0323172
0	0.363482	0	0	0.0777482	0	0	0	0	0	0.161276	0	0	0	0	0	0	0	0	0	0	0
0.18719	0	0.126265	0	0	0	0	0.123393	0	0	0	0	0	0	0	0	0	0	0	0	0	0
0	0.00990029	0	0	0	0	0	0	0	0	0	0.0475612	0.101081	0	0	0	0	0	0.0130651	0.020109	0.0251917	0.205177
0	0	0.0691449	0	0	0	0	0	0	0.037474	0.646822	0	0	0	0	0	0	0	0	0	0.0164294	0
0.3604	0	0	0	0	0	0	0	0	0	0	0	0	0	0	0	0	0	0	0	0	0
0	0.335196	0.0691449	0.0148785	0	0	0	0	0	0.0104927	0	0.00339723	0.0882675	0.00479877	0	0	0.0644347	0.00929956	0	0.0169339	0.0284775	0
0	0.0212149	0.0285598	0.0967104	0	0	0	0.335954	0	0	0	0	0	0	0	0	0	0	0	0	0	0
0.0621379	0.0212149	0	0.0148785	0	0	0	0.128798	0.039411	0.0884385	0	0	0.183653	0.00959754	0	0	0	0	0	0.00635021	0	0
0	0	0	0	0	0	0	0	0	0	0	0	0	0	0	0.301443	0	0	0.170851	0	0	0.0796657
0	0	0	0	0.294435	0	0	0	0	0	0.121815	0	0	0	0	0	0	0	0	0	0	0
0.123499	0	0	0	0.00431934	0	0	0	0	0	0	0	0.0113894	0	0.00566906	0.0880452	0.0341898	0	0.0532653	0.0613854	0.0438116	0.0518579
0	0	0.526102	0	0	0	0	0	0	0	0	0	0	0	0.0634935	0	0	0	0	0.0836112	0	0
0	0	0	0	0.0230365	0.0423971	0.0497347	0	0	0	0	0.0594515	0.0370154	0.0239939	0.0442187	0.0164152	0	0	0.0311552	0.0232841	0.105148	0.0390813
0.365837	0.00565731	0.0165346	0	0	0	0	0	0	0	0	0	0	0	0	0	0	0	0	0	0	0
0	0.316809	0	0.0743926	0	0	0.273541	0	0	0	0.029167	0	0	0	0	0	0	0	0	0	0	0
0	0	0.187894	0	0.0619106	0	0	0	0	0	0.416917	0	0.00854202	0	0.0170072	0.0149229	0	0	0	0.00635021	0	0
0	0	0	0.486528	0	0	0.0221043	0	0	0	0.0428927	0.0484105	0.102504	0	0	0	0	0	0	0	0	0
0.00699051	0.0198006	0	0	0	0	0	0.081962	0	0	0.0154414	0.0271778	0.0242024	0	0.0566906	0.0910298	0.0394498	0	0.0492452	0.0338678	0.0766703	0.0263047
0	0.405912	0.0450945	0.0922468	0	0.0177297	0.139534	0	0	0	0	0	0	0	0	0	0	0	0	0	0	0
0	0.0113146	0	0	0	0	0.0138152	0	0	0	0.0669126	0	0.0156604	0	0.137191	0.0387996	0.0907346	0.00650969	0.0120601	0.0709107	0.0317634	0.0834235
0.0473801	0.0311152	0.0721512	0.13837	0	0	0	0.258496	0	0	0	0	0	0	0	0	0	0	0	0	0	0
0	0	0.688442	0.0818318	0	0	0	0	0	0	0	0	0	0	0	0	0	0	0	0	0	0
0	0	0	0	0.334029	0	0	0	0	0	0.0857854	0	0	0	0	0	0	0	0	0	0	0
0	0.0551588	0.423888	0.0996861	0	0	0	0	0	0	0	0	0	0	0	0	0.0999395	0	0	0.0529185	0	0
0	0	0	0	0.0799079	0.0169588	0	0	0	0	0	0	0	0	0	0	0.0407648	0.0492877	0.0281401	0.0444515	0.145674	0.0721501
0	0	0	0	0	0	0	0	0	0	0	0.438243	0	0	0	0	0	0	0	0	0	0
0	0	0	0	0	0	0	0	0	0.070451	0	0.0764377	0.108199	0.0527865	0.0396834	0.0417842	0.0289299	0	0.0643203	0	0	0.0916907
0	0	0	0	0	0	0	0.03963	0	0	0	0	0	0	0	0.0447688	0	0	0.316577	0.0211674	0.121577	0
0.0450499	0	0.0270567	0.197884	0	0	0	0.256694	0	0	0	0	0	0	0	0	0.0420798	0	0	0	0	0
0.167772	0	0.0315661	0	0	0	0	0	0	0	0.0857854	0.0118903	0.0270497	0	0.0192748	0.0447688	0.00788996	0	0.0462302	0.0476266	0.0470975	0.0157828
0.410887	0	0	0	0	0	0	0	0	0	0	0	0	0	0	0	0	0	0	0	0	0
0	0	0	0	0.0518321	0	0.034538	0.0135102	0	0	0.372308	0	0.0227787	0	0.0249439	0.0984913	0.0144649	0	0.0502502	0.0381013	0	0
0	0	0.0481008	0	0	0	0	0.0216164	0	0	0.0377456	0.0144382	0.370154	0	0.0272115	0.0746146	0.101255	0	0.0301501	0	0	0
0	0	0	0	0	0	0	0	0	0	0	0	0	0	0	0	0	0	0	0.0338678	0.306681	0.171356
0	0	0	0.136882	0	0.010792	0.0179598	0.036928	0.0945865	0	0	0	0.00996569	0	0	0.0313381	0.0276149	0.0530075	0.142711	0.00846695	0.0503834	0.0135281
0.104081	0	0.0225472	0	0	0	0	0	0	0	0	0	0	0	0.0249439	0.199967	0.0604897	0	0.0783904	0.0645605	0.0558598	0
0	0	0	0	0	0	0	0.017113	0.140303	0	0	0	0	0	0	0	0	0.0576573	0	0.0550352	0.272727	0.0541126
0	0	0.111233	0.0133907	0	0.0246674	0.0193413	0	0	0	0.01201	0	0.347375	0.0191951	0	0	0.0802146	0	0	0.0719691	0.0361446	0
0	0	0	0	0	0	0	0	0	0	0	0	0	0	0.0113381	0	0	0.306885	0.115576	0.0582103	0.0514786	0
0	0	0	0	0	0.429367	0	0	0	0	0	0	0	0	0	0	0	0	0	0	0	0
0.0271853	0.0452585	0.347227	0.0327327	0.0122381	0.0177297	0.0221043	0.0306232	0.014188	0.037474	0.0308827	0	0.00711835	0	0	0.0193998	0.0657497	0.0251088	0	0	0	0
0	0	0	0	0.0475128	0.0539599	0.0939434	0.0108082	0	0	0.0840697	0	0.0484048	0	0	0.116399	0	0.0195291	0.0974855	0	0.0690033	0
0.100197	0.0127289	0	0	0.0345547	0	0.0069076	0	0.0126115	0	0.286523	0.00849307	0.0256261	0.0127967	0.0158734	0.0477534	0	0	0.0231151	0.0116421	0.033954	0.0345719
0	0.0947599	0	0	0	0	0.0455902	0	0.028376	0.0629562	0.123531	0.0619994	0	0	0	0	0	0	0	0	0	0.19691
0	0	0	0	0	0.0100211	0	0	0.0299524	0	0.0549026	0.105314	0.0597941	0.121569	0.0929726	0.0223844	0	0.042778	0.01005	0.0179923	0.107338	0
0	0	0	0	0.381542	0.0370011	0	0	0	0	0	0	0	0	0	0	0	0	0	0	0	0
0	0	0	0	0	0	0	0	0	0	0	0	0	0	0	0.395457	0	0	0.172861	0	0	0.10597
0	0	0	0.0223178	0.32899	0	0.00276304	0	0	0	0.185296	0	0	0	0	0	0	0	0	0	0	0
0	0.0226292	0.0901889	0.029757	0.0115182	0	0	0.0216164	0	0	0.0686283	0	0	0	0.0204086	0.0850607	0.0525997	0	0.118591	0.0910197	0.0985761	0
0	0.0749593	0	0	0.0165575	0	0	0	0.028376	0.0194865	0.235052	0.011041	0.0683362	0.366306	0.0442187	0.00746146	0	0	0	0.0116421	0	0
0.00854396	0	0.291611	0.0490991	0	0	0.0483532	0.03963	0	0	0	0	0.0185077	0	0	0.0432765	0	0	0.0150751	0.0338678	0.152245	0.0405844
0.259426	0	0	0.114565	0	0	0	0.17113	0	0	0	0	0	0	0	0	0	0	0	0	0	0
0.0132043	0.0678877	0	0	0.0871068	0	0	0	0.039411	0	0.547311	0	0	0	0	0.0223844	0	0	0.0241201	0.0222257	0.0131435	0
0.325447	0.0169719	0.0481008	0.0639776	0	0	0	0.101777	0	0	0	0	0	0	0	0	0	0	0	0	0	0
0	0	0	0.520748	0	0.00847941	0	0.217965	0	0	0	0	0	0	0	0	0.0223549	0	0	0	0	0
0	0	0	0	0.0201569	0.0377719	0.0331565	0	0	0	0	0.00934238	0.00569468	0	0.128121	0.137291	0	0.111595	0.0502502	0.0127004	0.0974808	0.0217953
0	0	0	0	0	0	0	0	0	0	0	0	0	0	0.0113381	0.0895375	0.0302449	0	0.150751	0.0793777	0.258488	0.0503547
0.283504	0	0	0	0	0	0	0	0	0	0	0	0	0	0	0.0149229	0	0	0	0.0158755	0.067908	0.129269
0.0660215	0	0	0	0	0.0786273	0.0649315	0.0504382	0	0	0.0205885	0.0152875	0	0	0.0090705	0	0.0144649	0.0297586	0	0.0105837	0.0208105	0.16835
0	0	0	0	0	0.0269799	0	0	0	0	0.185296	0	0	0	0	0	0	0.41662	0.0211051	0	0	0.012025
0.00776723	0	0	0.187469	0	0	0	0.445837	0	0	0	0	0	0	0	0	0	0	0	0	0	0
0	0	0	0	0	0	0	0	0	0	0	0	0	0	0.0385496	0.447688	0	0	0.174871	0	0	0.0931938
0	0	0	0	0	0	0	0	0	0	0	0	0	0	0.721105	0	0	0	0	0	0	0
0	0	0	0	0	0	0	0	0	0	0	0	0.0868439	0.0319918	0	0.211906	0	0	0.246226	0	0.104053	0.0616282
0.0357293	0	0	0	0	0	0	0	0	0	0	0.0118903	0	0	0	0	0.0657497	0.0241788	0.0150751	0.11007	0.0525739	0.257035
0.116508	0	0.0841763	0	0.0323951	0.0431679	0.0151967	0	0	0	0.0377456	0.011041	0.021355	0	0.0827683	0.0955067	0.0157799	0.0083696	0.0351752	0.0381013	0.0208105	0.0217953
0.0450499	0.0268722	0.0240504	0.0639776	0	0	0	0.056743	0.028376	0	0	0	0.159451	0.00959754	0.0691626	0.0507379	0.0512847	0.0158092	0.0351752	0.0899614	0.0492881	0
0	0	0.0541134	0.153249	0	0	0	0.471057	0	0	0	0	0	0	0	0	0	0	0	0	0	0
0.0396129	0.309738	0.0210441	0.33923	0	0.0308342	0.0787467	0	0	0.0284802	0.0772068	0	0	0	0	0	0	0	0	0	0	0
0	0	0	0	0.192211	0	0.0165782	0	0	0	0	0	0	0	0	0	0.0144649	0.062307	0.0663303	0.0444515	0.0208105	0.142797
0	0	0	0	0.0907062	0.0200422	0.110522	0	0	0	0.192159	0.166464	0.0156604	0.0911767	0.0090705	0	0	0	0.0140701	0.0169339	0.0306681	0
0.36273	0	0	0.110101	0	0	0	0.121592	0	0	0	0	0	0	0	0	0	0	0	0	0	0
0.0551473	0.0523301	0.0135283	0.0223178	0	0	0	0	0.167103	0.0224844	0.00857854	0.0594515	0.0612178	0.0367906	0.0170072	0.0149229	0.0249849	0.0232489	0.01005	0.040218	0.15115	0.0232985
0	0.0169719	0	0	0	0	0	0	0	0	0	0	0	0	0.0555568	0.359642	0	0	0.248236	0	0	0.102213
0.164665	0	0	0	0	0.0262091	0.0773652	0.0162123	0	0.502151	0	0	0.0512521	0	0	0	0	0	0	0	0	0
0.013981	0.652005	0.040585	0	0	0.0277508	0.197557	0	0.0110351	0	0	0	0	0	0	0	0	0	0	0	0	0
0.0217482	0	0.255535	0	0	0	0	0.0180136	0	0	0	0	0	0	0.072564	0.35815	0	0	0.176881	0	0	0
0	0	0	0	0	0.0986695	0.0386826	0.00630477	0	0.0464677	0	0.0305751	0	0	0.0102043	0	0.0210399	0.103225	0.168841	0.0592687	0.0909091	0.0375782
0.00543706	0	0	0.157712	0	0	0	0.508885	0.0126115	0	0	0	0	0	0	0	0	0	0.0281401	0	0	0.00751563
0.493219	0	0	0	0	0	0	0.0810614	0	0	0	0	0	0	0	0	0	0	0	0	0	0
0.00233017	0	0	0	0	0	0	0.00810614	0	0	0.00343142	0	0	0.00639836	0	0.00596917	0.539147	0.00371982	0.292456	0	0	0.00375782
0.441179	0.0254579	0.0781638	0.0148785	0	0	0	0.00720546	0	0	0.00686283	0	0	0	0	0	0.0157799	0	0.0120601	0.0264592	0.0251917	0
0	0.224878	0	0.0877832	0.218127	0	0	0	0	0	0.367161	0	0	0	0	0	0	0	0	0	0	0
0	0	0	0	0	0	0	0	0	0	0	0	0	0	0	0.37755	0.0328748	0.0195291	0.370847	0.0719691	0	0
0	0	0	0	0.00575913	0.245132	0.400641	0	0	0.0104927	0.0634812	0	0	0	0	0	0	0	0	0.0137588	0.0887185	0
0	0	0	0	0.0201569	0	0	0	0	0.277307	0.0566183	0	0.0327444	0	0.0340144	0.0328304	0.0683797	0	0.0271351	0.0635021	0.181818	0.108225
0.00776723	0.0127289	0.0315661	0	0.0179973	0	0.00552608	0.0783593	0.0126115	0.0389729	0.0754911	0.0560543	0.0156604	0.00639836	0.0272115	0.0149229	0.0381348	0.0139493	0.0552753	0.104779	0.0788609	0.114989
0.2703	0	0.0435913	0.129443	0.00863869	0.0208131	0	0.0531402	0	0.0149896	0	0.0212327	0	0.0415894	0	0	0	0.0130194	0	0.0296343	0.118291	0
0	0	0	0	0	0	0	0	0	0	0	0.011041	0	0	0.150797	0.0910298	0	0.471488	0.0542703	0.00635021	0	0
0	0.171134	0.147309	0	0.0482327	0.0485639	0.3813	0	0	0	0.276229	0	0	0	0	0	0	0	0	0	0	0
0.0551473	0.0212149	0	0	0	0	0	0	0	0	0.0977953	0	0	0	0	0	0	0	0.0341702	0.0539768	0.13253	0.332943
0	0	0	0	0.108703	0.134129	0	0	0	0	0	0	0	0	0	0	0.127554	0.103225	0.0834154	0.0698524	0.0898138	0.0263047
0	0	0.65387	0	0	0	0	0.242283	0.0488697	0.10043	0	0	0	0	0	0	0	0	0	0	0	0
0.0403896	0	0.0345724	0.0862954	0	0	0	0.603457	0	0	0	0	0	0	0	0	0	0	0	0	0	0
0	0	0	0	0	0	0	0	0	0	0	0.0526571	0	0	0	0	0.991505	0	0	0	0	0
0	0.0268722	0.738046	0.258886	0	0	0	0	0	0	0	0	0.0711835	0	0	0	0	0	0	0	0.0547645	0.0315657
0	0	0	0	0	0	0	0	0	0	0	0	0	0	0	0	0	0.042778	0.770839	0	0.0164294	0
0	0	0.7636	0.370475	0	0.058585	0	0	0	0	0	0	0	0	0	0	0	0	0	0	0	0
0.123499	0	0	0.0148785	0.0338349	0.00847941	0	0.103578	0	0.442193	0.0257356	0.011041	0.0199314	0	0.0204086	0	0.0236699	0.0195291	0.01005	0.0158755	0.00766703	0.0511063
0.638466	0	0	0	0	0	0	0.0144109	0	0	0	0	0	0	0	0	0	0	0	0	0	0
0	0	0	0	0.0611907	0.0069377	0.00967065	0	0	0.550118	0.0926482	0.00509584	0	0.0159959	0	0.0164152	0.0157799	0.167392	0.103516	0	0	0
0.115732	0	0.459964	0.0743926	0	0	0	0.308033	0	0	0	0	0	0	0	0	0	0	0	0	0	0
0.0605844	0	0.0165346	0.0743926	0	0	0	0.0666505	0	0	0	0	0.0640651	0	0	0.0447688	0.105199	0	0.106531	0.048685	0.0569551	0.208935
0.0194181	0.0113146	0.0285598	0.0252935	0.033115	0	0.0359195	0	0	0.0284802	0.322553	0.0254792	0	0	0.0272115	0.134306	0.177524	0.0437079	0.0552753	0.0381013	0.0306681	0.0458454
0	0.359239	0.174365	0.0386841	0.00863869	0	0	0.0117089	0.0898572	0.134906	0.0909325	0	0.0612178	0	0	0.061184	0.0447098	0.0158092	0.0613053	0.0222257	0.0251917	0
0.027962	0.131532	0.0315661	0	0	0	0.0732206	0	0	0	0	0	0	0	0	0	0.238014	0.0678868	0.188941	0.0793777	0.159912	0
0	0.10466	0	0.0922468	0	0.0817107	0.0580239	0	0.0252231	0.145399	0	0.0161368	0.496861	0.0895771	0.0521554	0	0	0	0	0	0	0
0.0815559	0.332367	0.384806	0.178542	0	0.0115628	0	0	0	0.0869396	0.0137257	0	0.0113894	0	0	0.00746146	0	0.0139493	0.0321602	0	0	0.00901876
0.0108741	0.0622304	0.0255535	0	0.019437	0.0131045	0.0221043	0	0.198632	0.0434698	0.0651969	0.115506	0.0142367	0.0239939	0.0090705	0.010446	0.0696947	0.103225	0.0120601	0.0560936	0.123768	0.0278078
0	0	0	0	0.510402	0.0524182	0.0400641	0	0	0	0.102942	0	0	0	0	0	0	0.0102295	0	0	0	0.00901876
0.691284	0	0	0	0	0	0	0	0	0	0	0	0	0	0	0	0	0	0	0	0	0
0	0	0	0	0	0	0	0	0	0	0	0	0	0	0.0521554	0.54021	0	0	0.299491	0	0	0.139791
0	0	0	0	0.098625	0.346885	0.165782	0	0	0	0	0	0	0	0	0.00895375	0	0.0976454	0	0	0.0624315	0.0285594
0	0	0	0.889735	0.0914261	0	0	0.0540409	0	0	0.223042	0	0	0	0	0	0	0	0	0	0	0
0.0473801	0	0.291611	0	0	0	0	0.0864655	0	0	0	0	0	0	0	0.0850607	0.102569	0	0.0381902	0.137588	0.0788609	0.145803
0	0	0	0	0.59103	0.0778564	0	0	0	0	0	0	0	0	0	0	0	0	0	0	0	0
0	0	0	0	0.379382	0	0	0	0	0	0.710303	0	0	0	0	0	0	0	0	0	0	0
0	0	0.297624	0.0178542	0	0	0	0.0549416	0	0	0	0	0	0	0	0.120876	0.182784	0	0.0854254	0.115362	0.193866	0.0608766
0.69206	0	0.0992078	0	0	0	0	0	0	0	0	0	0	0	0	0	0	0	0	0	0	0
0	0	0	0	0.0208768	0.0439388	0	0	0	0	0	0	0	0	0	0	0	0.694677	0.140701	0	0	0
0.761189	0	0	0	0	0	0	0	0	0	0	0	0	0	0	0	0	0	0	0	0	0
0	1.25027	0	0.147297	0	0	0.0110522	0	0	0	0	0	0	0	0	0	0	0	0	0	0	0
0	0.469557	0.0315661	0.296082	0	0.0732313	0.478006	0	0	0	0	0	0	0	0	0	0	0	0	0	0	0
0.450499	0	0	0.00892711	0	0.0169588	0.116048	0.228773	0	0	0.058334	0	0	0	0	0.0119383	0.0157799	0	0.00703503	0.00423348	0.00766703	0
0	0	0.0165346	0.172591	0	0.0185005	0.0497347	0	0.160797	0	0	0	0.017084	0	0	0.0268613	0.00788996	0.100435	0.0964805	0.0836112	0.391019	0.0398329
0.0318457	0	0.115742	0.0773683	0	0	0	0.76558	0	0	0	0	0	0	0	0	0	0	0	0	0	0
0	0	0	0	0	0.0177297	0	0	0	0	0	0	0	0	0	0	0	0.316185	0.666318	0	0	0
0	0	0	0	0	0	0	0	0	0	0	0	0.0540995	0	0.00340144	0.0761069	0.188044	0	0.321602	0.354554	0.150055	0
0.0528172	0	0.898883	0.114565	0.0223166	0.0154171	0.0290119	0	0	0	0.116668	0	0	0	0.0272115	0.0805838	0.0355048	0	0.0221101	0.0148172	0.0131435	0
0	0	0	0	0	0	0	0	0	0	0.00857854	0.0161368	0.00569468	0	0.0204086	0.731223	0.0184099	0	0.405017	0.0518601	0.0208105	0.0157828
0	0	0	0	0.039594	0.218152	0.113285	0	0	0.308785	0.0240199	0	0	0	0	0	0	0.252948	0.0994955	0	0	0.0270563
0.022525	0	0	0	0.0122381	0	0	0	0	0	0	0	0	0	0.0283453	0.07163	0.00920496	0	0.0391952	0.0254009	0.0208105	0.633568
0	0	0	0	0.092146	0.063981	0.0248674	0	0.108774	0	0	0	0	0	0	0.0432765	0.232754	0	0.158791	0.167222	0.11172	0.0977032
0.0163112	0.121632	0.157831	0.050587	0	0.016188	0.0580239	0	0	0.0404719	0.0343141	0.0577529	0	0.0175955	0	0.0402919	0.0894196	0.0223189	0.0301501	0.107954	0.146769	0.174363
0.810899	0	0	0.0252935	0	0	0	0	0	0	0	0	0	0	0	0	0	0	0	0	0	0
0.54759	0.0127289	0.174365	0.0892711	0	0	0	0.0531402	0	0.00599583	0	0	0	0	0	0	0.00920496	0	0	0.0423348	0.0733844	0
0	0	0	0	0	0	0	0	0	0	0	0.0212327	0.11247	0	0.19615	0.0208921	0.0276149	0	0.122611	0.0306927	0.0240964	0.442671
0.836531	0	0	0	0	0	0	0	0	0	0	0	0	0	0	0	0	0	0	0	0	0
0	0	0	0.0446356	0	0.0555016	0.107759	0	0	0.0209854	0	0.0339723	0	0	0	0	0	0.265037	0	0	0	0.420124
0	0	0	0	0	0	0	0	1.70256	0	0	0	0	0	0	0	0	0	0	0	0	0
0	0	0	0.0431477	0	0	0	0	0.0236466	0	0	0	0	0	0	0.0238767	0.176209	0.00557973	0.548733	0.208499	0.0887185	0.0563672
0.0652447	0	0.10522	0.0595141	0	0	0	0.81962	0	0	0	0	0	0	0	0	0	0	0	0	0	0
0	0	0	0	0.798359	0	0	0	0	0	0	0	0	0	0	0	0	0	0	0	0	0
0	0	0	0	0	0	0.0483532	0	0	0	0	0	0	0	0.0555568	0.673024	0	0	0.323612	0	0	0.191649
0	0	0.0165346	0.010415	0	0	0	0	0	0	0	0.23356	0.392933	0.0735812	0.145128	0.0238767	0.114404	0.0316185	0.0211051	0.114304	0.0952903	0.0142797
0	0	0	0	0	0	0	0	0	0.56061	0	0	0	0	0	0	0.0447098	0	0.714559	0	0	0
0.63536	0.264479	0.0826732	0.0773683	0	0	0	0.0099075	0	0	0	0	0	0	0	0	0	0	0	0	0	0
0.174763	0	0.0390819	0.0937347	0	0	0	0.732254	0	0	0	0	0	0	0	0	0	0	0	0	0	0
0	0	0	0	0	0.00385428	0	0	0	0	0	0.00509584	0	0	0	0.328304	0.0986245	0	0.126631	0.256125	0.15115	0.249519
0.125829	0	0.664392	0.156224	0.0151177	0.016188	0.0193413	0.0909689	0.0567519	0	0.0669126	0.0178355	0	0	0.0147396	0	0	0.0641669	0	0	0.041621	0.0541126
0	0	0	0	0.513282	0.0146463	0	0	0	0	0.730891	0	0	0	0	0	0	0	0	0	0	0
0.196511	0.0198006	0.302133	0.133907	0.00647902	0	0	0.380088	0	0	0.157845	0	0	0	0	0.0193998	0.0131499	0.00557973	0.00804004	0.0275176	0.0153341	0
0.305252	0	0.205931	0.343694	0	0	0	0.363875	0	0	0	0	0	0	0	0	0	0	0	0	0	0
0.0753421	0.263065	0.363762	0.0386841	0	0	0	0.0162123	0	0.21585	0.0205885	0	0.230635	0	0.100909	0.0641686	0	0.0474277	0.0351752	0	0	0.0503547
0.0108741	0.0664734	0.159334	0.208299	0.19797	0.0400845	0.034538	0.0882668	0	0	0.0823539	0.00339723	0.0597941	0	0	0.0522302	0.170949	0	0.0512553	0.0296343	0.0854326	0
0.771286	0	0	0	0.0136779	0.0277508	0.1271	0.00720546	0	0	0.0446084	0.00764377	0	0	0	0	0	0	0	0	0.00657174	0
0	0	0	0	0.33187	0.0817107	0.00552608	0	0	0	0	0	0	0	0	0.010446	0.0328748	0.00929956	0.0130651	0.0550352	0.22563	0.239749
0	0.140018	0	0	0	0	0	0	0	0.637057	0	0.139286	0	0	0.0272115	0	0.0683797	0.187851	0	0.0296343	0.253012	0
0	0	0	0	0	0	0.0538793	0	0	0	0	0	0.0868439	0	0.0770993	0.704362	0	0	0.344717	0	0	0.193152
0	0	0	0	0	0	0	0	0	0	0.0188728	0.0322737	0.0498284	0	0.0136058	0.0268613	0.0591747	0	0.0633153	0.107954	0.104053	0.617033
0.036506	0	0	0.040172	0.026636	0.0323759	0.0234859	0.144109	0	0.131908	0.173286	0.0186848	0	0.0447885	0.0204086	0	0	0.612841	0	0	0	0
0.443509	0	0.476498	0.0208299	0	0	0.0179598	0.305331	0	0	0	0	0	0	0	0	0	0	0	0	0	0
0	0	0.207435	0.0282692	0	0.0185005	0	0.0099075	0	0	0.0154414	0.033123	0	0	0.0918388	0.12386	0	0.00464978	0.0512553	0.0116421	0.00766703	0.588474
0	1.7863	0	0	0	0	0	0	0	0	0	0	0	0	0	0	0	0	0	0	0	0
0	0	0	0.367499	0	0	0	0	0.105622	0	0	0	0.0612178	0	0	0.0731223	0	0.562623	0.217081	0.0116421	0.0328587	0.0217953
0.647787	0.0268722	0	0.177054	0	0	0	0.245886	0	0	0	0	0.0270497	0	0	0.0149229	0.0815296	0	0	0	0	0
0	0	0	0	0	0	0	0	0	0	0	0	0	0	0	0	0.0460248	0	0	0.144997	0.233297	0.735029
0.169326	0.108903	0.132277	0.246983	0.172774	0.115628	0.0442087	0.0783593	0	0.0194865	0.058334	0.044164	0.0142367	0.0127967	0.018141	0.0164152	0.0223549	0.0474277	0.0271351	0.0148172	0.033954	0.0217953
0.0691284	0.131532	0.151818	0.278228	0	0	0	0.206256	0.053599	0	0	0	0.0569468	0	0	0	0.106514	0	0.145726	0.227549	0.186199	0
0.252435	0	0.0962015	0.0327327	0	0	0	0.0342259	0	0	0	0	0.0242024	0.0159959	0.0453525	0.213398	0.106514	0.0176692	0.121606	0.212732	0.242059	0.0729016
0	0.0127289	0	0.272277	0.012958	0	0	0	0	1.79575	0	0	0	0	0	0	0.00788996	0	0	0	0	0
0.036506	0	0.0255535	0	0.00503923	0	0	0	0	0	0.0651969	0	0	0	0.0340144	0	0	0	0	0	0.107338	0.896615
0	0	0	0	0.65582	0.241278	0.0925619	0	0	0	0.238483	0	0	0	0	0	0.00657497	0	0.00502502	0.00846695	0	0
0	0	0	0	0.431214	0.424741	0.0359195	0	0	0	0	0	0	0	0.0578244	0	0	0.107875	0.00703503	0	0.106243	0.00450938
0	0.00848596	0.9545	0.177054	0.0489526	0.0400845	0.0262489	0.172931	0.197055	0	0.43579	0	0	0	0	0	0	0	0.00904504	0	0	0
0	0.258822	0.0360756	1.96396	0	0	0	0	0	0	0	0	0	0	0	0	0	0	0	0	0	0
0	0	0.0661386	0	0.0251962	0.00847941	0.0248674	0.111685	0.122962	0.355253	0	0.0229313	0	0	0.0532892	0.0402919	0.0986245	0.372912	0.0311552	0.060327	0.3023	0.0308141
0	0.0141433	0	0.111589	0	0	0.0290119	0	0	0	0.353436	0	0	0	0	0.153706	0.294559	0	0.422102	0.288935	0.194962	0.0180375
0	0	0	0	0.0280757	0.301404	0.265252	0	0	0	0	0.0280271	0	0	0	0	0	0.597962	0.0512553	0.0179923	0.0646221	0.0939454
0	0	0	0	0	0	0.0124337	0.00900682	0	0	0.121815	0	0.0583705	0	0.0986417	0.37755	0.102569	0	0.228136	0.275176	0.296824	0.187139
0.0481568	0	0	0	0.0777482	0	0	0	0.0662106	0	0.464957	0.121451	0	0.0719816	0	0	0	0.0567273	0	0.172514	0.731654	0
0	0	0.0571197	0	0.172774	0.00231257	0.034538	0.00540409	0.00630577	0	1.84267	0	0	0.0111971	0	0.0343227	0.0105199	0	0.0120601	0.0190506	0.0810515	0.02405
0	0	0	0	0	0	0	0	0	0.0179875	0.0137257	0.0373695	0.220669	0	0.322003	0.493949	0.00788996	0	0.298486	0.0179923	0.0328587	0.296116
0	0	0	0	1.00065	0	0	0	0	0	0.350004	0	0	0	0	0	0	0	0	0	0	0
0.0209715	0.236193	0.0766606	0	0.149017	0.0439388	0.0649315	0	0.122962	0.205357	0.422064	0	0	0	0.0215424	0.0895375	0.00920496	0.00557973	0.0603003	0.09737	0.373494	0.00526094
0	0	0	0	0.506803	0.587392	0.138152	0	0	0	0	0	0	0	0	0	0	0.0158092	0	0.0148172	0.0394304	0
0	0	0	0	0	0.00308342	0.0179598	0	0	0	0	0	0	0	0	0	0.472083	0	0	0.959941	0.392114	0
0.0722353	0	0.234491	0.504382	0	0	0	0.966432	0	0	0	0	0	0	0	0	0	0	0	0	0	0
0.0497103	0.0183863	0.422385	0.13837	0.0835073	0.00539599	0.0428271	0.0153116	0.053599	0	1.6059	0	0	0	0	0.0910298	0	0	0.0452252	0	0	0
0.0108741	0	0.0240504	0	0.0151177	0.0223548	0.0331565	0	0	0	0.264219	0.033123	0.0284734	0	0.175741	0.477534	0.0223549	0.00557973	0.217081	0.0941948	0.230011	0.281085
1.1511	0	0.123258	0.0922468	0	0	0	0.126996	0	0	0	0	0	0	0	0	0	0	0	0	0	0
0.00699051	0	0.704977	0.30501	0	0.0701478	0	0.906086	0	0	0	0	0	0	0	0	0	0	0	0	0	0
0	0	0	0	0.00935858	0.0254382	0	0	0	0	0	0	0	0	0	0	0	1.12153	0.508532	0	0.0481928	0
0.0574775	0	0.726021	0.239544	0	0	0	0.994353	0	0	0	0	0	0	0	0	0	0	0	0	0	0
0	0	0	0	0	0	0	0	0	0	0	0.011041	0.0341681	0	0	0	0	0	0	0	0	1.36559
0	0	0	0.397256	0	0	0	0.10628	0	0.0329771	0	0.0339723	0.0355917	0	0.0215424	0.0477534	0.0394498	1.04155	0.0874354	0.0137588	0.0361446	0.0383297
0.406226	0	0	0	0	0	0	0	0	0	0	0	0.56235	0	0.149663	0.113414	0.0986245	0	0.0763804	0.288935	0.261774	0.0511063
0	0	0	0	0.0115182	0.0847941	0.0759836	0.0261198	0	0.569604	0	0.192793	0.0313207	0.110372	0.138325	0.0387996	0	0.42778	0.0793954	0.0582103	0.143483	0.0864298
0	1.37897	0	0	0	0.498744	0	0.174732	0	0	0	0.0704925	0	0	0	0	0	0	0	0	0	0
0	0	0.0120252	0	0.0100785	0.0223548	0.0207228	0	0	0	0.205885	0.00764377	0.0242024	0	0.00566906	0.0119383	0	0	0.00502502	0.060327	0.163198	1.12208
0	0	2.53431	0.269301	0	0	0	0.0756573	0	0	0	0	0	0	0	0	0	0	0	0	0	0
1.51772	0	0	0	0	0	0	0	0	0	0	0	0	0	0	0	0	0	0	0	0	0
0	0.0579874	0	0.0163664	0.0287956	0.021584	0	0	0	0	0.211032	0	0	0	0	0.470072	0	0	0.299491	0.0497433	0.208105	0.652357
0	0	0	0	0.939457	0.358448	0	0	0	0	0	0	0	0	0	0	0	0.0967154	0	0.0137588	0.0843373	0
0.942942	0.0565731	0	0.586214	0	0	0	0.285516	0	0	0	0	0	0	0	0	0	0	0	0	0	0
1.53403	0	0	0	0	0	0	0	0	0	0	0	0	0	0	0	0	0	0	0	0	0
0	0	0	0	0	0	0	0	0	0	0	1.54404	0	0	0	0	0	0.172042	0	0	0	0
0.059031	0.267308	1.32878	1.24087	0	0.00154171	0.031775	0	0.0126115	0.0149896	0	0	0	0	0	0	0	0	0	0	0	0
0.078449	0.329538	0.132277	0.0922468	0.0158376	0.0238965	0.034538	0	0.0788221	0.0989312	0.192159	0	0	0	0.0158734	0.0417842	0.124924	0	0.0804004	0.258242	0.311062	0.405093
0	0	0	0	0.0338349	0	0	0	0	0	0.639959	0.107862	0.148062	0	0.147396	0.198475	0	0	0.1005	0.0772609	0.293538	0.54789
1.46179	0.363482	0	0	0	0	0	0	0	0	0	0	0	0	0	0	0	0	0	0	0	0
1.67384	0	0	0	0	0	0	0	0	0	0	0	0	0	0	0	0	0	0	0	0	0
0.320787	0.220635	0.0931952	0.102662	0	0.626706	0.672801	0.134202	0.0189173	0	0	0	0	0	0	0	0	0	0	0	0	0
0	0	0.172862	0.136882	0.0107984	0.0177297	0.0373011	0.0666505	0	0	0	0.0280271	0	0	0.250573	0.0820761	0.0762696	0.110665	0.244216	0.243425	0.330778	0.438913
0	0	0	0	1.09639	0	0	0	0	0	1.15639	0.0433147	0	0	0	0	0	0	0	0	0	0
0	0.0155576	0.127768	0.00892711	0.00935858	0	0.00414456	0.208958	0.0551755	0.0614573	0	0	0	0	0.00566906	0.125353	0.360308	0.0706766	0.0613053	0.0476266	0.142388	0.863546
0.356516	0.0268722	0.30063	0.574311	0.0151177	0.0208131	0.00414456	1.03128	0	0	0	0	0	0	0	0	0	0	0	0	0	0
0	0	0	0	0	0.76546	1.46027	0	0	0	0	0	0	0	0	0.086553	0.214344	0	0	0	0	0
0.0427198	0	0.879342	0.220202	0	0.0431679	0.158875	0.284615	0	0	0	0.0619994	0.0498284	0	0.126987	0.296966	0.0749546	0	0.173866	0.151347	0.0821468	0.0984548
0.00932068	0	0	0	0	0	0	0	0.0252231	0.0254823	0	0.304052	0	0.100774	0.253974	0.555133	1.30447	0	0.143716	0.068794	0.0230011	0.00300625
0	0	0	0	1.21374	0.264403	0.146441	0	0	0	0.264219	0	0	0	0	0	0	0	0	0	0	0
1.7585	0	0	0	0	0	0	0.0252191	0	0	0	0	0	0	0	0	0	0	0	0	0	0
0	0.0226292	0.070648	0.0580262	0.033115	0.0778564	0.124337	0.0234177	0.0189173	0.0194865	0.219611	0.055205	0.0683362	0	0.285721	0.101476	0.334008	0.132054	0.1005	0.407472	0.230011	0.190897
0.0170879	0.165476	0.145805	0.0178542	0.0136779	0	0.118811	0	0.0157644	0	1.27992	0	0.0441338	0	0.156466	0.538718	0.0881046	0	0.303511	0.146055	0.215772	0.0450938
0.14214	0.219221	0.354743	0.29757	0	0	0	0	0.0520226	0.149896	0	0.0594515	0.777324	0.0383902	0	0	0.0381348	0.0548674	0.163816	0.0571519	0.0405257	0.394571
1.88511	0	0	0	0	0	0	0	0	0	0	0	0	0	0	0	0	0	0	0	0	0
0	0.499257	0.070648	0.157712	0.778202	0.14415	0.0524978	0	0	0	1.00712	0	0	0	0	0	0.0841596	0	0	0	0	0
0.692837	0.0297009	1.56778	0.409159	0	0	0	0.239581	0	0	0	0	0	0	0	0	0	0	0	0	0	0
0.167772	0.178205	0.199919	0.212763	0.0165575	0	0	0.189143	0.053599	0	0.0360299	0	0	0	0	0.0477534	0.285354	0	0.0663303	0.48685	0.267251	0.476491
0.0132043	0.297009	1.22507	0.0490991	0.00719891	0.0100211	0.0483532	0.0441334	0.0204937	0.0599583	0.365446	0	0.0256261	0	0	0.343227	1.05594	0	0	0	0	0.0744048
2.02103	0	0	0	0	0	0	0	0	0	0	0	0	0	0	0	0	0	0	0	0	0
0	0	0	0	0	0	0	0	0	0	0	0	0	0.0431889	0.0374158	0	0	0.873228	1.61102	0	0	0.0127766
0	0.0608161	0	0	1.76589	0	0.00552608	0	0	0	0.135541	0	0.0113894	0	0	0.00895375	0.0407648	0	0	0	0	0
0.299038	0.321052	0.060126	0.0892711	0	0	0	0.177434	0.0315288	0.133407	0.0223042	0.0373695	0.0768782	0.0143963	0	0.025369	0.142019	0	0.0743704	0.205324	0.361446	0.60576
0	0.397426	0.0165346	0	0.0309553	0	0.0110522	0.0135102	1.3116	0.0389729	0.1201	0.152026	0.0811492	0.297524	0.0430849	0.0223844	0.0433948	0.20924	0	0.124888	0.569551	0.0315657
0.0675749	0	0	0	0.0914261	0.0632102	0.0870358	0	0	0.15889	0.0308827	0	0	0	0	0.232798	0.265629	0.394301	0.331652	0.625496	0.483023	0.0571188
1.03848	0.0396012	0.100711	0.148785	0	0.18038	0.131244	0.142308	0	0	0.0875011	0.00764377	0.0683362	0	0.0646273	0.208921	0.0407648	0	0.131656	0.0793777	0.0974808	0.0511063
0.0380594	0.0537444	0.369775	0.87932	0.0158376	0.0254382	0.0704576	0.0315239	0.0882807	0.0314781	0	0	0.0640651	0	0	0.0462611	0.180154	0	0.670338	0.529185	0.205915	0.00751563
0	0.0183863	0	0	0	0	0	0	0	0	0.041177	0.00509584	1.54041	0.0127967	0.0147396	0.134306	0.0249849	0	0.0713553	0.0635021	0.3023	1.02739
0.629922	0.595432	1.88796	0.27674	0.0100785	0.0123337	0.0207228	0.294523	0	0	0.219611	0	0.0156604	0.00799795	0.0136058	0.0119383	0	0	0	0	0	0.0323172
0.0838861	0	0	0	0.0799079	0.0323759	0.0746021	0	0	0	0.219611	0.0161368	0.0839965	0.027193	0.0680288	0.759577	0.398443	0	0.415067	1.03191	0.507119	0.0458454
0	0	0	0	0	2.62476	0	0	0	0	0	0	0	0	0	0	0	0	0	0	0	0
0.0248551	0.142847	0.0661386	0	0.0309553	0.0131045	0.00967065	0.00540409	1.9138	0.07195	0.190444	0.157971	0.00854202	0.137565	0.0204086	0.0283536	0.0420798	0.229699	0.0110551	0.2593	0.930997	0.102213
0	0	1.74967	3.42355	0.00431934	0	0	0	0	0	0	0	0	0	0	0	0	0	0	0	0	0
0	0	0.0661386	0.944786	0.00503923	0	0	0.1324	0	0.31628	0	1.23744	0.0341681	0.553458	0.0192748	0	0	0.0734665	0	0.102662	0.449069	0
0	0	0.010522	0	0	0.0154171	0.069076	0	0	0	0	0.790705	0.367307	0.866978	0.221093	0.737192	0.0210399	0.0130194	0.395972	0.0391597	0.0164294	0.396074
0	0	0.198416	0.113077	2.16831	0	0.0538793	0.0234177	0.053599	0	0.353436	0	0	0	0	0	0	0	0	0	0	0
0.0155345	0.44127	0.0526102	2.48471	0	0.021584	0.066313	0.255794	0.286912	0.782456	0.029167	0.128245	0.0868439	0.0735812	0.0419511	0.025369	0.0473398	0	0.0150751	0.0391597	0.0230011	0.0390813
0	2.03239	0.0180378	0	0.00503923	0.0331468	0.117429	0.358471	0.201785	0	0.0154414	0.222519	0.156604	0.761405	0.272115	0.0373073	0.0328748	0.129264	0.0804004	0.0666772	0.0744797	0.0112734
0.105634	0	0.030063	0.0133907	0	0	0	0.0306232	0.028376	0.199361	0	1.60094	0.0839965	0.0751808	0.0748316	0	0.0118349	0.600751	0.0231151	0.150288	0.405257	0.0285594
2.84125	0	0	0	0	0	0	0	0	0	0	0	0	0	0	0	0	0	0	0	0	0
0.473801	0	1.01463	1.30038	0	0	0	1.42308	0	0	0	0	0	0	0	0	0	0	0	0	0	0
0.267193	0	0.357749	0.141346	0.0107984	0.0115628	0.0704576	0.450341	0.364158	0.00449688	0.0600498	0.591967	0.0327444	0.19355	0.134924	0.225336	0.0262999	0.0892758	0.142711	0.0931365	0.2092	0.427639
0	0	0	0	0.253401	0.222777	0.442087	0	0	0.148397	0	0.640378	0	0.0399898	0.0294791	0	0	0.260388	0	0.2466	1.33735	0.380291
0.0264086	0	5.09868	0.666558	0.0259161	0.0115628	0.034538	0.0945716	0	0	0.029167	0	0.00711835	0	0	0.0164152	0.0749546	0	0	0	0	0
0	0.100417	0	0	0.0417537	0.0238965	0.110522	0	0.0189173	0	1.21644	0.244601	0.121012	0.0495873	0.365088	0.134306	0.0157799	0	0.0884404	0.101603	0.409639	1.3716
0	0	0	0.132419	0	0	0	3.7009	0	0	0	0	0	0	0	0	0	0	0	0	0	0
0	0	0	0.0565384	0	0	0.00414456	0.00540409	0	0	0.01201	0.00339723	0.102504	0	0.299327	0.467087	0.122294	0	3.1517	0.219082	0.11391	0
1.58063	0	0	0.0163664	0.0165575	0	0.0165782	0.0252191	0.0110351	0.0629562	0	0.660761	0.0597941	0.143963	0.0113381	0	0	0.307815	0	0.169339	0.957284	0.00901876
0.0807792	0	0.885355	0.154737	0	0	0.0262489	1.12945	0	0	0	0.0203834	0.0825729	0	0.325404	0.658101	0.253794	0.0260388	0.354767	0.708049	0.375685	0.0796657
0.0201948	0	0	0	0	0	0	0	0.0930101	0	0	0.46542	0.00711835	0.511869	0.367355	0.0835684	0.0841596	0.0781163	0.0371852	0.504842	2.06353	0.521585
0.153014	0	0.879342	0.394281	0.0352746	0.0262091	0.0759836	0.112585	0.285336	0.0854406	0.0394613	0.411914	0.143791	0.11837	0.0657611	0.0641686	0.285354	1.02109	0.118591	0.330211	0.316539	0.166847
0.0194181	0.0466728	0.554662	4.1392	0.00575913	0.021584	0	1.21142	0	0	0	0	0	0	0	0	0	0	0	0	0	0
0	0.0353582	0.512574	0.144322	0.019437	0.0393136	0.0704576	0.163023	1.33998	0.0434698	0.0480398	0.803445	0.0242024	0.0495873	0.0510216	0.0149229	0.0184099	0.936465	0.0140701	0.14923	0.744797	0.00526094
0	0	0	0	0.0763084	0	0.0221043	0	0	0	5.33585	0.0169861	0.123859	0.0239939	0.0487539	0.114907	0.241959	0	0.0552753	0.722866	0.255203	0.0345719
1.67228	0.0183863	0	0.203836	0	0	0	0.644888	0.138727	0.034476	0	0	0.435643	0	0.0113381	0.0268613	0.0986245	0.196221	0.0110551	0.226491	0.787514	0.00375782
0	0	0	0	0	0.328384	0	0	0	0	0	1.43278	0	0	0.861698	0	0	1.1829	0.650238	0	0	0
0.351079	0	2.29831	0.632337	0	0	0	2.18145	0	0	0	0	0	0	0	0	0	0	0	0	0	0
0	0	0	0	2.80613	0.0192714	0.034538	0	0	0.0209854	0	0	0	0	0	0.0283536	0.138074	0.107875	0.182911	0.183098	0.276013	0.0450938
0	0	0	0	0	0.172672	0.0732206	0	0	0	0	0.488352	0.296123	0.571054	0.232432	0.264136	0.574652	0.328274	0.303511	1.11975	0.488499	0.390061
0	0	0	0	0	0	0	0.00900682	2.58221	0	0	0	0	0	0	0.473057	2.36436	0.0120894	0.389942	0.132296	0.0646221	0.438913
0.217482	0.0254579	0	0.0119028	0.00575913	0	0.0400641	0.0630477	0.816597	0.452685	0	0.0263285	1.25283	4.31889	0.0317468	0.0179075	0	0	0	0.0243425	0.0230011	0.0210438
0.54759	0	0.333699	1.10845	0	0	0	2.79301	0	0	0	0	0	0	0	0.0387996	0.0920495	0	0	0.102662	0.0591457	0
0.538269	0	0.260045	0	0	0	0	3.74774	0	0	0	0	0	0	0	0	0	0	0	0	0	0
1.16275	0	0.229982	0.0877832	0	0	0.0524978	0.500779	0	0	0.0446084	0	0.0697598	0	0.0668949	0.0880452	0.585172	0	0.129646	1.28486	0.516977	0.295364
0.0217482	0	1.53021	2.81502	0	0	0	2.20667	0	0	0	0	0	0	0	0	0	0	0	0	0	0
0.0667982	0	0.0841763	0.0565384	0.982651	0.0485639	0.0524978	0.0477361	0.100892	0	4.09882	0.0144382	0	0	0.0646273	0.57304	0.0815296	0.00929956	0.274366	0.231783	0.179628	0.0646344
0	0	0	0	4.21496	0	0	0	0	0	0	0	0	0	0	0	0	0	0	0	0	0
0.562348	0	1.52119	0.303522	0	0.0115628	0.0248674	3.6982	0	0	0	0	0	0	0	0	0	0	0	0	0	0
0	0	0.411863	0.040172	0.109423	0.0123337	0.113285	0.0864655	0.081975	5.53415	1.48923	0	0.0839965	0	0.201819	0.131322	0.213029	0	0.310547	0.060327	0.175246	0.0924423
0	0	0	0	0	0.0154171	0.0290119	0	0	0	0	0.00849307	0.148062	0	0.248305	3.44272	0.841596	0.0083696	1.83313	0.0793777	0.204819	0.952231
0.253212	0.00282865	1.2431	0.162176	0.334029	0.0138754	0.200321	0.0405307	0.39884	0.0179875	0.617655	0.552899	0.102504	0.315119	0.905916	0.359642	0.0710097	1.53536	0.179896	0.202148	0.322015	0.0683923
0	0	0	0	2.02649	0.573516	0.287356	0	0	0.0329771	0	0.0543557	0	0.0639836	0.0260777	0.0581994	0.439208	0.536584	0.770839	0.571519	0.62103	0.190146
0.114178	0	1.01914	0.775171	0.0251962	0.0624393	0.120192	5.00779	0	0	0	0	0	0	0	0	0	0	0	0	0	0
0.00854396	0.20932	0	0	0	0.0223548	0.117429	0	0.0520226	0.47517	0.133825	0.664158	0.193619	0.348711	0.14286	0.661085	0.326118	0.150653	2.27835	0.878446	0.890471	0.318663
0.0163112	0.0268722	0.0571197	0	0	0.0177297	0.297027	0.0180136	0	0	0	0.468818	0.220669	0.163158	1.90934	3.50689	0	0.102295	2.00197	0.00635021	0.0438116	0.229978
0	0	0	0	5.93046	0	0	0	0	0	0.241915	0	0	0	0	0	0	0	0	0	0	0
0.0722353	0.13719	0.0135283	0.78261	0.0244763	0.120253	0.171309	0.119791	0.575401	0.23084	0.109805	0.100218	0.746003	0.0223943	0.0158734	0.431272	1.79234	0.363613	1.22912	0.637138	3.06024	0.198413
0.0854395	0.387526	1.23559	1.38221	0.136779	0.010792	0.0165782	1.38435	0.148186	5.71853	0.137257	0.0390681	0.476929	0.0303922	0.146262	0.0671532	0.305079	0.2204	0.0201001	0.33127	0.166484	0.139791
0.396129	0	0.198416	0.406184	0.742207	0.284446	0.29979	0.85925	0.126115	0.146898	0.657116	1.56018	0.254837	1.1709	0.388898	0.48798	0.222234	0.515195	0.322607	0.423348	0.858708	0.220208
0	0.224878	0	0.0119028	0.272839	0.0308342	0.00414456	0	6.26478	0	0.0257356	0.631885	0.425677	0.167957	0	0	0.107829	2.72849	0.362807	0.296343	0.520263	0.163841
0.31535	0.0636447	0.153321	0.0282692	0.602548	0.0601267	0.0746021	0.0207157	4.22171	0.0464677	0.833834	0.805993	0	0.0479877	0.0204086	0.07163	0.0236699	3.57754	0.0351752	0.249775	0.84885	0.121002
0.262532	0	2.53581	8.39148	0.0633504	0.266716	0.0994695	0.506183	0.21282	1.10773	0	0.0518078	0.0982332	0.0303922	0.0328806	0.185044	0.750861	0.185061	0.0542703	0.206382	0.153341	0.26455
0.573222	0.115975	0.605769	1.28402	0.186452	0	0.146441	1.03128	0.151338	1.74928	0.389466	0	1.28273	0	0.257375	0	0.522052	0.973664	0.114571	1.07001	2.20372	0.716991
0	0	0.13378	0	0	0.0662936	0.560897	0	0	0	0	0.0951224	0.624991	0	0.664414	6.39	0.0473398	0	3.40496	0.141821	0.067908	1.60609
0	0.726964	0.263051	0.0862954	3.36837	0.245903	0.118811	0	0	0.0179875	4.19319	0.0203834	0.276192	0.0127967	0.104311	0	0.0249849	0.0139493	0.119596	0.0317511	0.0197152	2.79206
0	0	0	0	5.72025	0.121795	0.0552608	0	0	0	4.24809	0	0.0640651	0	0	0	0	1.01086	0	0	0	0.676407
0	0	0	0	0.848031	6.53685	2.70502	0	0	0.0389729	0.265935	0.0127396	0	0.00799795	0.00793669	0.14326	0.539147	0.083696	0.0623103	0.0254009	0.0230011	0.139039
0	0	0	0	0	0	0	0	0.69994	0	0	0.0416161	0.00711835	0	6.9514	5.40807	0	0	2.811	0.0127004	0	0.0345719
0.875367	0.0594017	3.44973	2.39693	0	0.0470222	0.0193413	7.24959	0	0	0	0	0	0	0	0	0	0	0	0.00529184	0	0
0.622155	0.233364	0.223969	0.040172	0.189331	0.381573	0.484914	0.0540409	0	0.0419708	0.612508	3.70468	0.0825729	0.111971	0.126987	0	0.0867896	5.80757	0	0.0677356	0.152245	0.302128
0	0	0	0	0.0475128	0.0601267	0.310842	0	5.38828	0.640055	0.099511	0.457777	0.146638	0.105573	0.33901	0.41635	0.427373	0.83324	0.231151	1.6373	4.97043	1.09127
1.15887	0.0367725	0.00751574	0.147297	0.00935858	0.0115628	0.0773652	0.719645	0.014188	1.08974	0.00857854	0.0526571	5.46974	0.0511869	1.97397	0.288012	0.422113	0.224119	2.96074	0.249775	0.193866	1.40993
3.06417	0.287108	0.0450945	1.11738	0.0136779	0	0	0.107181	0	2.61418	0	0	0.142367	0	0.217692	0	0.191989	0.126474	3.3527	0.355612	0.276013	3.43389
0.356516	0.24185	0.526102	0.0937347	1.74789	0.0832524	0.396496	0.0099075	0.77088	0.0434698	3.24783	0.848458	0.193619	5.67855	0.475067	0.523795	0.285354	1.18755	0.275371	0.531301	1.87076	0.792148
0.0147577	3.39156	0.680927	6.37991	0.122381	0.302946	0.156112	0	0.0662106	12.6167	0	0.066246	0.424254	0.027193	0.0147396	0.138783	0.769271	0.0911357	0	0.185215	0.109529	0
12.8284	0	0.108227	0.227641	0	0	0	1.04749	0	0	0	0	0	0	0	0	0	0	0	0	0	0
0.208162	0	0.0090189	0	0.781081	0.0100211	0.0400641	0.076558	0	24.0028	0.041177	0	0.0484048	1.32286	0	0	0	0	0	0	0	0
0.271853	3.82717	2.12545	2.98314	0.583831	0.76546	0.226569	0.0693525	15.0944	0.502151	0	0	0	0.252735	0.0884374	0.205936	0	0.0083696	0.105526	0.0232841	0.0887185	0
0.0473801	27.2993	0.0315661	0.193421	0.0561515	0.0994404	0.098088	0.0333252	0.0378346	0.193366	0	0.0203834	0	0	0	0.0164152	0.0762696	0.310605	0.0492452	0.0306927	0.129244	0.100709
0.22292	1.06923	0.183384	0.0595141	0.663739	0.0670644	0.476625	0.0468355	1.23751	0.380735	0.473535	0.529968	2.37041	5.50739	1.02383	0.323827	0.156484	3.21858	0.229141	0.659364	2.58817	3.61652
9.24689	0.0876883	0.21946	0.541578	0	0.291383	0.39097	2.41473	0.0220702	0.673032	0	2.03919	0.976638	0.0687824	0.332207	0.364119	0.486548	0.491017	0.183916	0.10372	0.417306	0.78388
0.347972	0.234778	0	0.296082	0.172054	0.0871067	0.641026	0.648491	0.220702	6.21018	0.130394	0.186848	1.4678	3.10161	0.825416	0.443211	1.00597	1.77622	1.87936	0.483675	0.669222	4.60708
0.0372827	0.0367725	1.5738	0.0996861	1.47794	0.17113	0.388207	1.11865	2.94795	0.0524635	2.84293	2.78997	0.746003	1.07173	1.41727	0.70287	0.440523	2.71268	0.482402	0.774726	0.88609	2.05026
0.0357293	0.0297009	0.35324	0.0416598	0	0.0755438	0.958775	0	0	0	0	0.190245	1.30835	0.0959754	1.41953	13.4381	0.0749546	0.146003	7.10538	0.154522	0.0690033	3.20316
0.793034	0.0141433	0.530612	0.764756	0.429055	0.0138754	0.0193413	0.313437	32.2146	0.332769	0.782363	0.0815335	0.021355	0.00319918	0.0396834	0.0119383	0.00920496	0	0.00402002	0.00211674	0	0.345719
1.57597	0.0410155	10.3462	7.14913	0	0	0	11.7071	0	0	0	0	0	0	0	0	0	0	0	0	0	0
0.0155345	0.500672	0.0886858	0.246983	0.092146	0.0508765	0.136771	0	0.357852	0.119917	0.0617655	0.362654	2.89432	0.0111971	2.73135	0.434257	1.59903	0.912287	4.45619	2.39826	2.80723	6.82194
0.00621379	0.123046	0	0.0580262	0.267799	16.1718	1.78078	0	0	1.54692	0.23162	0.0152875	0.189348	0.0431889	0.147396	0.920744	1.47674	0.20738	1.205	0.522834	0.382256	0.153319
0.173209	0	0.0886858	0.791537	0.364985	0.0370011	0.209991	0.22517	0.485544	0.0479667	1.86841	0.560543	4.54293	1.06373	9.89251	2.12652	7.18249	1.38749	0.604008	4.29804	2.50712	0.308141
0	0	0	0	0.0208768	0.00539599	0	0	0	0	0	26.8568	0	1.9355	0.036282	0.0223844	0	3.53383	0.0190951	0.00846695	0.0142388	0
0	0.0240436	1.0988	0.174079	0.637103	0.149546	0.284593	0	0.3279	13.0979	0.389466	1.719	2.06717	0.452684	0.202952	6.293	28.3236	0.531935	0.166831	0.230724	0.2092	0.417869
0	0.0537444	0	0.0267813	31.9682	0	0.0290119	0	0	0	3.31646	0	0	0	0	0.00746146	0.0236699	0	0	0	0	0.0398329
0	0	0	0	0.0179973	0	0	0	0	0	0.300249	7.96565	5.69326	2.22823	24.1445	9.30743	0.0131499	0.0158092	4.76774	0.132296	0.41402	1.50388
0.285834	0.0155576	3.63311	0.224666	3.55554	0.523411	2.42181	3.02989	5.32522	0.0584594	10.2599	0.856951	0.384391	4.99072	2.72002	0.646163	1.45307	4.6721	1.45726	3.63232	4.06024	3.76458
0	0.069302	0.0811701	0.144322	0.189331	2.14452	1.92446	0.189143	0.291642	0.674531	0.217895	1.18818	8.95204	11.0532	2.96946	1.49528	8.28709	4.69907	1.76479	17.008	14.4042	5.33309
3.00514	13.4983	4.32005	12.9503	0.85451	0.416262	0.356432	9.01943	0.666835	3.36966	0.658832	0.472215	18.4294	9.63593	0.198417	0.507379	2.44983	9.67805	0.918575	0.976875	0.738226	3.56993
0.487005	21.2559	7.55483	4.39363	0.310273	7.94598	35.7165	2.75428	3.81972	1.28311	16.7453	1.21621	0.163722	0.169557	0.941064	0.743162	2.03693	0.515195	0.311552	1.67011	1.71303	0.57194
0	0	0.0450945	0	0.730689	41.9862	30.5786	0	0	0.998306	0.540448	0.505338	0.418559	1.75315	0.244904	1.57437	1.16377	0.674218	0.857269	2.95814	2.46331	0.210438
0.0458267	0.0452585	0.171359	0.0342206	0.110863	5.09073	4.83118	0.0279211	0.777186	0.746481	0.64339	25.1573	23.2656	35.183	24.4201	14.4633	15.4854	21.5694	22.2568	33.7884	15.9912	18.2555

## Sheet: Figure 3
	CCMP2297_sv294	Cylindrotheca_sv207	Fragilariopsis_sv6	Fragilariopsis_sv69	Fragilariopsis_sv115	Navicula_sv241	Nitzschia_sv130	Nitzschia_sv165	Nitzschia_sv182	Nitzschia_sv224	Nitzschia_sv280	Nitzschia_sv392	Nitzschia_sv438	Pseudo-nitzschia_sv56	Pseudo-nitzschia_sv68	Pseudo-nitzschia_sv98	Pseudo-nitzschia_sv113	Stauroneis_sv330	Chaetoceros_sv12	Chaetoceros_sv13	Chaetoceros_sv276	Eucampia_sv23	Eucampia_sv232	Plagiogrammopsis_sv35	Plagiogrammopsis_sv78	Skeletonema_sv70	Thalassiosira_sv17	Thalassiosira_sv20	Thalassiosira_sv26	Thalassiosira_sv111	Thalassiosira_sv152	Actinocyclus_sv43	Synedropsis_sv254	Melosira_sv192	Rhizosolenia_sv27	Leptocylindrus_sv134
S2	NA	NA	NA	NA	NA	NA	NA	NA	NA	NA	NA	NA	NA	0.11	0.47	NA	0.32	NA	NA	NA	NA	0.79	NA	0.88	0.54	0.02	1.58	9.25	0.27	NA	0.06	0.26	NA	NA	0.21	1.67
S12	NA	0.14	NA	NA	NA	NA	NA	NA	NA	NA	NA	NA	NA	NA	NA	NA	0.22	NA	0.02	NA	NA	0.01	NA	0.06	NA	NA	0.04	0.09	3.83	NA	NA	NA	NA	NA	NA	NA
S17	NA	NA	0.05	NA	NA	NA	NA	NA	NA	NA	NA	NA	NA	1.02	1.01	NA	0.09	NA	1.1	NA	NA	0.53	NA	3.45	0.26	1.53	10.35	0.22	2.13	0.2	0.73	2.54	NA	NA	0.01	NA
S37	NA	NA	NA	NA	NA	NA	NA	NA	NA	NA	NA	NA	NA	0.78	1.3	NA	0.1	NA	0.17	NA	NA	0.76	NA	2.4	NA	2.82	7.15	0.54	2.98	0.11	0.24	8.39	NA	NA	NA	NA
S130	0.1	NA	41.99	NA	2.62	0.22	NA	0.03	0.3	0.02	NA	0.08	0.02	0.06	NA	0.22	0.63	0.04	0.15	0.01	0.01	0.01	NA	0.05	NA	NA	NA	0.29	0.77	NA	NA	0.27	0.04	0.42	0.01	NA
S132	0.04	NA	30.58	NA	NA	0.11	NA	NA	0.27	NA	NA	0.04	0.02	0.12	NA	0.44	0.67	0.03	0.28	NA	0.01	0.02	NA	0.02	NA	NA	NA	0.39	0.23	0.05	NA	0.1	NA	0.04	0.04	NA
S114	NA	NA	0.73	4.21	NA	0.04	NA	0.01	0.03	NA	NA	NA	NA	0.03	NA	0.25	NA	0.02	0.64	0.02	0.06	0.43	NA	NA	NA	NA	NA	NA	0.58	2.17	NA	0.06	0.02	0.43	0.78	NA
S201	0.01	NA	NA	NA	NA	NA	NA	NA	NA	NA	NA	0.02	NA	5.01	1.42	NA	0.13	NA	NA	NA	NA	0.31	NA	7.25	3.75	2.21	11.71	2.41	0.07	0.02	0.99	0.51	NA	NA	0.08	NA
S209	NA	NA	NA	NA	NA	NA	NA	NA	NA	NA	NA	NA	NA	NA	NA	NA	0.02	NA	0.33	NA	NA	32.21	1.7	NA	NA	NA	NA	0.02	15.09	0.05	NA	0.21	NA	NA	NA	NA
S215	0.05	0.64	1	NA	NA	0.31	NA	NA	NA	NA	NA	NA	NA	NA	NA	0.15	NA	NA	13.1	NA	0.55	0.33	NA	NA	NA	NA	NA	0.67	0.5	NA	NA	1.11	NA	NA	24	NA
S218	NA	NA	0.54	NA	NA	0.02	NA	NA	NA	NA	NA	NA	NA	NA	NA	NA	NA	NA	0.39	NA	0.09	0.78	NA	NA	NA	NA	NA	NA	NA	0.35	NA	NA	NA	NA	0.04	NA
S234	0.03	0.14	0.51	NA	NA	NA	NA	NA	0.03	NA	NA	NA	NA	NA	NA	0.64	NA	0.01	1.72	26.86	0.01	0.08	NA	NA	NA	NA	NA	2.04	NA	NA	NA	0.05	NA	NA	NA	NA
S235	NA	NA	0.42	NA	NA	NA	NA	NA	NA	NA	NA	NA	NA	NA	NA	NA	NA	0.01	2.07	NA	NA	0.02	NA	NA	NA	NA	NA	0.98	NA	NA	NA	0.1	NA	NA	0.05	NA
S244	NA	NA	1.75	NA	NA	NA	0.04	NA	NA	NA	NA	NA	NA	NA	NA	0.04	NA	NA	0.45	1.94	0.02	NA	NA	NA	NA	NA	NA	0.07	0.25	NA	NA	0.03	NA	NA	1.32	NA
S250	0.01	0.03	0.24	NA	NA	NA	0.04	NA	NA	NA	NA	NA	NA	NA	NA	0.03	NA	0.13	0.2	0.04	NA	0.04	NA	NA	NA	NA	NA	0.33	0.09	NA	NA	0.03	NA	0.06	NA	NA
S256	NA	NA	1.57	NA	NA	NA	NA	NA	NA	NA	NA	NA	NA	NA	NA	NA	NA	0.14	6.29	0.02	0.02	0.01	NA	NA	NA	NA	NA	0.36	0.21	NA	NA	0.19	NA	NA	NA	NA
S311	0.02	0.07	1.16	NA	NA	NA	NA	NA	NA	NA	NA	NA	NA	NA	NA	NA	NA	NA	28.33	NA	0.02	0.01	NA	NA	NA	NA	NA	0.49	NA	NA	NA	0.75	NA	NA	NA	NA
S237	0.1	0.19	0.67	NA	NA	0.25	0.87	1.12	0.6	0.32	0.04	0.1	0.23	NA	NA	0.26	NA	0.11	0.53	3.53	0.17	NA	NA	NA	NA	NA	NA	0.49	0.01	NA	NA	0.19	0.69	0.11	NA	NA
S255	0.17	NA	0.86	NA	NA	0.1	1.61	0.51	0.05	0.67	0.77	0.1	0.02	NA	NA	NA	NA	0.05	0.17	0.02	0.1	NA	NA	NA	NA	NA	NA	0.18	0.11	NA	NA	0.05	0.14	0.01	NA	NA
S323	0.06	0.03	2.96	NA	NA	NA	NA	NA	0.02	NA	NA	NA	0.01	NA	NA	0.25	NA	0.01	0.23	0.01	NA	NA	NA	0.01	NA	NA	NA	0.1	0.02	NA	NA	0.21	NA	NA	NA	NA
S360	0.09	0.25	2.46	NA	NA	NA	NA	0.05	0.06	NA	0.02	NA	0.02	NA	NA	1.34	NA	0.1	0.21	0.01	NA	NA	NA	NA	NA	NA	NA	0.42	0.09	NA	NA	0.15	NA	0.11	NA	NA
S384	0.04	NA	0.21	NA	NA	0.03	0.01	NA	0.09	NA	NA	0.05	0.01	NA	NA	0.38	NA	0.02	0.42	NA	NA	0.35	NA	NA	NA	NA	NA	0.78	NA	NA	NA	0.26	NA	NA	NA	NA

## Sheet: Figure 4
Fram Strait									Arctic Ocean												Under ice water
	S2	S12	S17	S37	S114	S130	S132			S201	209	215	218	234	235	244	250	256	311			237	255	323	360	384
Ascomycota	21.1771	29.0201	56.3911	45.143	26.2039	35.9779	17.03		Ascomycota	13.4099	33.3554	10.5533	10.14	26.4168	4.47	17.443	6	8.99	16.55		Ascomycota	30.9599	27.2393	29.777	36.4827	19.24
Basidomycota	1.7891	2.57538	7.48506	0	0	11.635	6.55067		Basidomycota	0	0	2.85	0	11.0111	1.51968	2.97	4.38923	13.84	1.89		Basidomycota	9.41868	10.68	24.03	1.38817	17.3343
Chytridiomycota	0	0	0	3.58696	38.3046	16.9599	12.297		Chytridiomycota	2.16175	10.63	1.1	49.71	1.4	0	1.48	0	0	6.42		Chytridiomycota	30.4	24.2	5.13	13.96	7.04
Zygomycota	16.5766	20.1947	4.2668	8.2686	0	0	0		Zygomycota	0	1.07792	9.09	0	1.02	0	3.75	0	0	2.52		Zygomycota	0	6.83	2.47	6.83	0
Glomeromycota	0	9.4535	0	0	0	0	1.1403		Glomeromycota	0	1.93906	0	0	0	0	0	1.63581	3.94	5.89		Glomeromycota	0	0	1.92	1.05913	0
unclassified fungi	9.639	35.7412	8.84108	7.826	8.48	6.43093	33.9407		unclassified fungi	45.18	27.52	49.48	5.61	40.63	64.1	25.1	64.1	54.28	38.67		unclassified fungi	2.07765	10.52	7.98	8.99	25.04

## Sheet: Figure 6
Chytridiaceae_sv1624	Chytridiaceae_sv1669	Chytridium_sv261	Chytridium_sv714	Chytridium_sv1443	Chytridium_sv671	Chytridium_sv1987	Chytridium_sv1197	Chytridium_sv764	Chytridium_sv1298	Chytridium_sv1997	Chytridium_sv1382	Chytridium_sv2011	Chytridiales_sv1836	Chytridiales_sv2040	Chytridiales_sv479	Chytridiales_sv1285	Chytridiales_sv1750	Chytridiales_sv1389	Chytridiomycota_sv1398	Rhizophlyctidales_sv1909	Unc_Rhizophydiales_sv1247	Gyrodinium_sv63	Biecheleria_sv146	E222_sv34	E222_sv59	Paraphysomonas_sv38	Fragilariopsis_sv6	Fragilariopsis_sv115	Fragilariopsis_sv69	Nitzschia_sv165	Nitzschia_sv130	Pseudo.nitzschia_sv56	Pseudo.nitzschia_sv68	Pseudo.nitzschia_sv98	Chaetoceros_sv12	Chaetoceros_sv150	Chaetoceros_sv13	Eucampia_sv23	Eucampia_sv232	Plagiogrammopsis_sv35	Plagiogrammopsis_sv78	Skeletonema_sv70	Thalassiosira_sv17	Thalassiosira_sv20	Thalassiosira_sv26	Thalassiosira_sv155	Thalassiosira_sv111	Actinocyclus_sv43	Actinocyclus_sv147
-1.99236	-2.02892	-2.06685	-2.10622	-2.14712	-2.18964	-2.23388	-2.27995	-2.32795	-2.37802	-2.43029	-2.48491	-2.54204	-2.60186	-2.66457	-2.73037	-2.7995	-2.87223	-2.94883	-3.02964	-3.115	-3.20531	-3.30101	-3.4026	-3.51065	0.617609	-3.6072	-3.73381	-3.86962	-4.0157	-4.17324	-4.34364	0.576132	2.0515	-4.41909	-4.63478	-4.87262	-5.13619	1.7005	-5.33913	1.57475	1.1807	-2.02676	2.23283	4.27501	0.987021	2.61018	-4.82648	0.755537	2.77649
-0.705639	-0.718587	-0.73202	-0.745965	-0.760451	-0.775511	-0.791179	-0.807494	-0.824495	-0.842229	-0.860741	-0.880086	-0.900321	-0.921508	-0.943716	-0.967021	-0.991506	-1.01726	-1.0444	-1.07301	-1.10325	-1.13523	-1.16913	-1.20511	5.10071	1.60328	-1.02653	-1.06255	-1.10121	-1.14277	-1.18761	-1.2361	-1.28872	-1.34603	-1.40867	1.48433	-1.40496	-1.48096	0.901759	-1.51523	2.27146	-1.46492	-1.57357	1.84042	2.77568	6.98461	-0.609344	-0.681267	-0.772484	-0.891988
-2.22976	-2.27068	-2.31312	-2.35719	-2.40296	-2.45055	-2.50006	-2.55161	-2.60534	-2.66137	-2.71987	-2.781	-2.84494	-2.91189	-2.98206	-3.05571	-3.13308	-3.21447	-3.3002	-3.39064	-3.48617	-3.58724	2.0069	-3.6352	1.50259	2.03108	-3.6384	-0.271335	-3.77821	-3.92083	-4.07465	-4.24103	2.23929	2.33433	-4.22657	2.3258	-4.32198	-4.55577	1.22315	-4.75258	2.93321	0.465321	2.33408	4.50948	0.884757	3.34418	0.707678	1.29132	4.18061	-3.19937
-1.95567	-1.99155	-2.02878	-2.06743	-2.10758	-2.14931	-2.19274	-2.23795	-2.28507	-2.33422	-2.38553	-2.43914	-2.49522	-2.55394	-2.61549	-2.68008	-2.74794	-2.81933	-2.89452	-2.97384	-3.05763	-3.14627	0.142103	2.44028	0.980103	1.4857	-3.08488	-3.19316	-3.30931	-3.43423	-3.56896	-3.71469	2.51942	3.15962	-3.62699	1.08448	-3.75449	-3.95758	2.24129	-4.05909	3.3062	-4.10996	3.41596	4.6594	2.37296	4.38662	1.20163	1.5563	6.35517	-1.99159
-2.16327	0.120842	-2.2011	2.4458	-2.19641	-2.2399	-2.28516	0.403833	1.20914	-2.29917	-2.3497	-2.40251	-1.34644	-2.48973	-2.54974	-2.6127	-2.67886	-2.74845	-2.82176	0.031163	-1.26706	-2.93673	-0.148594	-3.03031	2.73409	-0.926104	-3.0725	7.91806	5.38314	-2.70188	0.788324	-2.77856	1.60465	-2.82976	2.84186	2.57389	-2.70402	-0.713862	0.135389	-2.89146	1.1843	-3.00592	-3.22888	-3.48759	2.41014	3.65144	-3.23825	-3.62047	2.14796	-3.83774
0.137272	-1.66848	-1.69967	1.18598	-1.70956	-1.74341	-1.77864	0.85109	-1.79797	-1.83665	-1.87702	-1.9192	-1.96333	-2.00953	-2.05796	-2.10878	1.01326	-2.1369	-2.19389	-2.25401	-2.31751	-2.3847	2.02939	-2.39551	2.06579	1.11684	-2.37028	7.72854	-2.17884	-2.26109	-2.34979	-2.44574	2.02377	-2.4642	3.32838	3.04128	-2.27391	-2.39691	0.252573	-2.5235	0.110391	-2.68509	-2.88424	-3.11534	2.51343	2.18379	-2.96787	0.594471	1.31718	-3.11327
-2.5595	-2.60646	3.67278	-2.58635	-0.215284	1.08428	-2.62014	-2.67417	0.190483	-2.72704	-2.78698	-2.84962	-2.91514	-2.98374	-3.05564	1.60919	-3.09184	-3.17216	-3.25677	-3.34601	-3.44028	-0.607451	1.54666	-3.51417	4.96052	1.37334	-3.42367	3.50234	-3.42094	5.29041	-0.657754	-3.37809	0.138692	-3.5192	2.32155	3.37784	-3.41185	-0.102009	2.96958	-3.43892	-3.66101	-3.91378	-4.20408	-4.54092	-4.9365	1.61883	-5.27221	2.60211	-0.814724	-5.78904
-2.14817	-2.18759	-2.22848	-2.27093	-2.31503	-2.36088	-2.40858	-2.45824	-2.51	-2.56399	-2.62034	-2.67924	-2.74084	-2.80533	-2.87294	-2.94389	-3.01843	-3.09684	-3.17944	-3.26657	-3.3586	-3.45597	1.08435	1.32531	-3.48821	-0.664453	-3.62677	-3.75406	-3.89062	-4.03748	-4.19588	-4.36721	4.25588	3.15914	-4.233	-4.43961	-4.66743	-4.9199	0.823559	-5.16175	3.79327	3.37234	3.07299	5.05571	3.84764	0.504605	1.18939	-0.430909	2.75856	-3.65542
-1.37039	-1.39554	-1.42163	-1.44871	-1.47684	-1.50609	-1.53652	-1.5682	-1.60122	-1.63566	-1.67161	-1.70918	-1.74848	-1.78962	-1.83275	-1.87801	-1.92557	-1.97559	-2.02828	-2.08386	-2.14257	-2.20469	1.75948	-2.21822	-2.28865	1.25041	3.879	-2.19087	-2.27056	-2.35627	-2.44871	-2.5487	-2.6572	-2.77535	-2.90451	2.42799	-2.92854	-3.08695	6.94931	4.34098	-2.59342	-2.77248	-2.97812	-3.21674	-0.668494	6.04192	-2.98329	0.435599	1.94494	-3.06045
-1.35126	-1.37606	-1.40178	-1.42848	-1.45622	-1.48506	-1.51507	-1.54631	-1.57887	-1.61282	-1.64827	-1.68532	-1.72407	-1.76464	-1.80717	-1.85179	-1.89868	-1.94801	-1.99996	-2.05477	-2.11266	-2.17391	6.09891	1.12917	0.585347	-2.0028	-2.07071	4.4745	-1.98486	-2.05978	-2.14059	-2.228	-2.32285	-2.42613	2.17451	6.86142	-2.09781	-2.21128	3.22619	-2.15169	-2.29065	-2.44881	-2.63044	-2.8412	3.29219	3.30001	-2.48347	-2.7766	3.91443	-2.616
-1.61307	-1.64267	4.41151	-1.59042	-1.62131	3.02743	-1.59318	-1.62604	1.81005	-1.62213	-1.65778	-1.69504	-1.73401	-1.77482	-1.81759	2.45316	-1.80171	-1.84852	-1.89782	-1.94983	-2.00476	-2.06288	4.74464	-1.98161	5.88211	5.10004	-1.68669	4.11173	-1.60006	-1.66046	-1.7256	-1.79606	-1.87253	-1.95579	-2.0468	3.41672	-1.97834	-2.08536	4.09763	-1.96699	-2.09402	-2.2386	-2.40464	-2.59731	-2.82357	-3.09307	-3.41951	1.83307	-3.62241	-4.1828
-1.50878	-1.53647	-1.56519	-1.595	-1.62598	-1.65818	-1.69168	-1.72656	-1.76292	-1.80083	-1.84042	-1.88178	-1.92504	-1.97034	-2.01783	-2.06766	-2.12001	-2.17509	-2.2331	-2.29429	-2.35893	-2.42732	-2.4998	1.19442	0.729735	-2.51842	1.37509	3.94544	-2.41855	-2.50985	-2.60831	-2.71482	-2.83039	-2.95625	3.68884	4.87986	5.0202	8.22561	2.74131	-1.8079	-1.92466	-2.05755	-2.21016	-2.38725	5.53497	-2.10073	-2.32244	-2.59657	1.46786	-2.76288
-1.01553	-1.03417	-1.0535	-1.07357	-1.09442	-1.11609	-1.13864	-1.16212	-1.18659	-1.21211	-1.23875	-1.26659	-1.29571	-1.32621	-1.35817	-1.39171	-1.42695	-1.46402	-1.50306	-1.54425	-1.58776	-1.63379	2.47335	1.70025	3.80139	-1.43411	0.339655	4.31574	-1.31861	-1.36838	-1.42206	-1.48013	-1.54314	-1.61176	-1.68677	5.6921	-1.48635	-1.56675	1.19662	-1.58871	-1.69131	-1.80809	-1.9422	-2.09781	4.54224	-1.8754	-2.07333	-2.31806	1.9134	-2.37949
-1.1723	-1.19381	-1.21612	-1.23929	-1.26336	-1.28838	-1.31441	-1.34151	-1.36975	-1.39922	-1.42997	-1.46211	-1.49573	-1.53092	-1.56782	0.724654	-1.58892	-1.63019	-1.67367	-1.71954	-1.76798	-1.81924	-1.87356	-1.93122	0.23984	-1.98584	-2.05317	4.99901	-1.94794	-2.02148	-2.10078	1.21436	-2.13782	-2.23288	0.997978	3.49661	-2.11969	5.05939	-0.825829	-2.00835	-2.13805	-2.28567	-2.4552	-2.65192	1.06951	2.51901	-2.55822	-2.86018	-0.0405656	-3.2826
-1.41162	-1.43752	-1.46439	-1.49229	-1.52127	-1.5514	-1.58274	-1.61538	-1.64939	-1.68486	-1.7219	-1.7606	-1.80108	-1.84346	-1.88789	-1.93451	-1.98349	-2.03502	-2.0893	-2.14655	-2.20703	-2.27101	2.92658	0.791013	2.37759	-2.15196	6.64544	3.47816	-1.87394	-1.94468	-2.02097	1.49559	-2.04295	-2.13379	1.14031	3.13994	-2.0268	1.45588	1.62868	-1.96633	-2.09332	-2.23785	-2.40384	-2.59645	3.11367	2.03258	-2.3587	-2.6371	0.645839	-2.92796
-1.33401	-1.35849	-1.38388	-1.41024	-1.43763	-1.4661	-1.49572	-1.52656	-1.5587	-1.59223	-1.62723	-1.6638	-1.70205	-1.74211	-1.78409	-1.82815	-1.87444	-1.92313	-1.97443	-2.02853	-2.08568	-2.14615	2.34591	1.4106	-2.09707	2.02952	6.23636	5.20005	-1.7008	-1.765	-1.83424	-1.90914	-1.99042	-2.07892	-2.17567	6.27139	-1.97076	0.771204	0.223263	-2.02804	-2.15901	-2.30808	-2.47928	-2.67793	2.83466	2.51077	-2.42563	-2.71194	2.08663	-2.80574
-1.07394	-1.09365	-1.11409	-1.13532	-1.15736	-1.18028	-1.20413	-1.22896	-1.25484	-1.28182	-1.31	-1.33944	-1.37024	-1.40248	-1.43628	-1.47175	-1.50902	-1.54822	-1.58951	-1.63307	-1.67908	-1.72776	3.39101	1.80987	1.42208	-1.57654	-1.62999	5.21964	-1.50175	-1.55844	-1.61957	-1.68571	-1.75747	-1.83562	-1.92104	8.20926	-1.60635	-1.69324	0.349652	-1.77258	-1.88705	-2.01734	-2.16698	-2.3406	3.63477	-2.22327	-2.45792	-2.74804	3.67153	-2.61834
-1.87528	-1.90969	-1.94539	-1.98245	-2.02095	-2.06097	-2.10261	-2.14597	-2.19115	0.931115	-2.21856	0.709289	-2.25288	-2.3059	-2.36147	2.42718	-2.35985	-2.42115	-2.48573	-2.55384	-2.62579	-2.70192	-2.78259	4.26262	0.0805924	-2.73518	-2.82793	3.77697	-2.79407	-2.89955	4.22312	4.14039	-2.67646	-2.79547	2.84548	3.71449	2.75073	5.99948	-2.13942	-2.2692	-2.41575	-2.58254	-2.77409	-2.99636	3.29244	-0.555407	-3.04116	-3.40012	1.80876	-3.63426
-1.64312	-1.67327	-1.70455	-1.73702	-1.77075	-1.80582	-0.441939	-1.85171	-1.8907	-1.93136	-1.97382	-2.01818	-2.06458	-2.11316	-2.16409	-2.21753	-2.27368	-2.33275	-2.39497	-2.46059	-2.52992	-2.60327	3.14185	1.95978	2.33713	1.43908	5.66612	4.65726	-2.04713	-2.1244	4.14412	5.48883	-1.81649	-1.89726	-1.98555	3.16192	-1.92678	1.04682	-0.319803	-1.99817	-2.12722	-2.27409	-2.44277	-2.63849	2.57848	2.24617	-2.43246	-2.71957	1.20031	-2.94241
-1.34106	-1.36566	-1.39119	-1.41769	-1.44522	-1.47385	-1.50362	-1.53463	-1.56694	-1.60064	-1.63583	-1.67259	-1.71105	-1.75131	-1.79352	-1.83781	-1.88434	-1.93329	-1.98486	-2.03925	-2.0967	-0.0476893	1.96168	0.578629	1.40465	-2.04003	0.499592	5.98319	-1.88074	-1.95173	-2.0283	-2.11112	-2.201	-2.29887	3.17785	3.26507	-2.09645	0.0475807	-1.08016	-2.27811	-0.574709	-2.46904	-2.65217	-2.86467	1.68522	0.315196	-2.95664	-3.30562	1.89432	-3.51364
-1.57128	-1.60012	-1.63003	-1.66108	0.115906	-1.69139	-1.72556	-1.76114	1.22921	-1.77247	-1.81143	-1.85214	-1.89473	0.0296254	-0.827229	-1.95992	-2.00954	-0.431271	-2.07382	-2.13064	-2.19067	-2.25418	2.83633	1.34447	0.79593	-2.17108	-2.24469	5.53183	-2.12727	-2.20757	1.58787	-2.23245	-2.32749	-2.43098	4.73141	3.06589	-2.17086	0.423084	-2.26829	-2.40588	-2.56126	-2.7381	-2.94119	-3.17685	2.75619	1.40545	-3.09131	-3.45618	1.3715	-3.7616
-1.58042	-1.60942	-1.6395	-1.67073	-1.70318	-1.73691	-1.772	-1.80854	-1.84662	-1.88634	-0.526185	-1.93997	-1.98457	-2.03128	-2.08023	-2.1316	-2.18557	-0.611874	0.724728	-2.24047	-2.30359	-2.37038	2.45162	1.64456	6.03425	-2.12414	1.71981	3.60003	-2.01084	-2.08675	-2.16861	0.692813	-2.23023	-2.3294	3.93728	4.22583	-2.04413	-2.1547	4.03329	-2.04422	-2.17623	-2.32649	-2.49905	-2.69929	4.32546	-2.55178	-2.8211	-3.15408	2.69513	-3.22444
[truncated: 5 more columns]

## Sheet: Figure 8_correlation
	Apicomplexa_sv893	ApicomplexaX_sv1233	Coccidia_sv1725	Colpodellidae_sv1029	Colpodellidae_sv1669	Colpodellidae_sv493	Gregarines_sv1295	Gregarines_sv1837	Gregarines_sv1878	Novel_Apicomplexa_Class_1_sv1637	Novel_Apicomplexa_Class_1_sv2207	Novel_Apicomplexa_Class_1_sv2408	Ciliophora_10_sv1045	Ciliophora_10_sv1250	Ciliophora_10_sv1492	Ciliophora_10_sv2376	Colpodea_1_sv1020	Colpodea_1_sv1532	Colpodea_1_sv1662	Colpodea_1_sv2152	Heterotrichida_sv1510	Cyclotrichia_sv1009	Cyclotrichia_sv1072	Cyclotrichia_sv1119	Cyclotrichia_sv1156	Cyclotrichia_sv1227	Cyclotrichia_sv1285	Cyclotrichia_sv1314	Cyclotrichia_sv1415	Cyclotrichia_sv1496	Cyclotrichia_sv1514	Cyclotrichia_sv1683	Cyclotrichia_sv1782	Cyclotrichia_sv1793	Cyclotrichia_sv1882	Cyclotrichia_sv1959	Cyclotrichia_sv2035	Cyclotrichia_sv2151	Cyclotrichia_sv2161	Cyclotrichia_sv2212	Cyclotrichia_sv2214	Cyclotrichia_sv2229	Cyclotrichia_sv2325	Cyclotrichia_sv241	Cyclotrichia_sv2415	Cyclotrichia_sv435	Cyclotrichia_sv485	Cyclotrichia_sv625	Cyclotrichia_sv725
Apicomplexa_sv893	1	0.0383918	0.0345071	0.110784	0.16943	0.218209	-0.0356805	-0.075269	-0.00697236	0.0171147	0.0583804	-0.0981241	0.0372839	0.0995682	0.176778	-0.0198524	0.0934317	-0.0585121	-0.0160608	-0.108136	-0.0294021	0.0592556	-0.105619	0.0891026	-0.0644764	0.161802	0.180614	0.0261605	-0.0513722	0.059926	-0.0345847	-0.0878032	0.0873152	-0.0191777	-0.0622958	0.00112487	-0.044719	-0.111517	-0.0691198	-0.00140217	0.0193202	-0.0619673	-9.074e-05	0.172323	0.116164	0.0714017	0.0171135	0.0464449	-0.0213331
ApicomplexaX_sv1233	0.0383918	1	-0.103177	-0.0608083	-0.0144457	0.00265606	0.0917489	0.167544	-0.0206749	-0.069059	-0.0859524	0.0267667	-0.00223463	-0.0488329	-0.132851	-0.0618761	-0.0996823	0.25359	0.159868	-0.0382251	0.1249	-0.0770175	0.124883	0.0661288	0.0286439	-0.0484503	-0.0335316	0.230092	0.0122299	-0.120011	0.159	-0.137731	-0.152667	0.0205931	-0.0825616	-0.0106135	0.102031	0.179227	-0.0375615	-0.0180934	0.0550007	-0.0724337	0.0504435	-0.0624645	0.0620561	-0.0267026	-0.0342696	-0.0429434	-0.0185122
Coccidia_sv1725	0.0345071	-0.103177	1	-0.00725159	0.0907422	-0.00663137	0.0414568	-0.111111	0.11281	0.067215	-0.0194067	0.00209738	-0.00762367	-0.124041	-0.0246071	0.0225156	0.0433725	0.0328195	0.0366987	-0.0160803	0.0904259	-0.0575126	-0.0140736	-0.0865834	-0.0596091	-0.00950547	0.000164268	0.0822724	0.0859111	-0.0830679	0.0265861	0.0637531	-0.0206951	0.0279686	-0.0181096	-0.00492361	0.0905206	0.0817264	0.0607969	-0.0830814	-0.124112	0.0737772	0.207087	-0.0173919	-0.0139927	-0.0391371	-0.0212562	0.097038	-0.0159505
Colpodellidae_sv1029	0.110784	-0.0608083	-0.00725159	1	-0.0119526	0.19151	-0.0253098	0.0410705	0.0645063	0.0363307	-0.0236958	-0.0669392	0.110671	-0.0107594	0.207685	-0.0729257	0.0867799	0.0512818	0.138264	-0.016535	0.00403335	0.0896822	-0.135122	0.234601	0.026688	0.155373	0.272845	-0.0597401	-0.136685	-0.00688468	-0.122337	-0.0368186	0.0233462	-0.0778636	-0.0529072	0.044436	-0.079299	-0.00918851	-0.0187948	-0.0875308	0.0112658	0.147613	0.0879726	0.0579734	0.23182	-0.0682933	0.0182558	-0.133162	-0.0257275
Colpodellidae_sv1669	0.16943	-0.0144457	0.0907422	-0.0119526	1	0.0341123	0.0328099	-0.0205613	-0.0388234	-0.0425823	0.122677	0.0165417	-0.0791267	-0.0669612	-0.012973	0.0307938	0.0680771	-0.0380792	-0.0269858	-0.0306299	0.104779	0.00442454	0.00566403	0.0131868	-0.132835	-0.0251863	0.0201162	0.13585	0.0372069	-0.047903	0.0490014	0.0689321	-0.0478424	0.00740696	-0.0286721	0.0516216	0.0194937	0.0589602	0.0398681	0.0103649	-0.0245918	0.0361598	0.169631	-0.0433815	-0.0779288	0.0018976	-0.0518269	-0.00855369	0.0577391
Colpodellidae_sv493	0.218209	0.00265606	-0.00663137	0.19151	0.0341123	1	0.0321365	0.0956406	0.0119068	0.130506	-0.0282206	0.0662304	-0.0975818	-0.0314576	0.111479	-0.0935415	0.0404955	-0.0497559	0.146218	0.0102164	-0.00774126	0.192176	-0.0329379	0.148583	0.0969205	0.198623	0.319663	-0.149304	-0.0400669	-0.0488365	-0.0975404	0.116138	-0.0857724	0.0283994	-0.00670425	-0.0103609	0.00640556	-0.0665913	-0.00747742	0.0575256	-0.167395	-0.00153198	0.0517958	0.16109	0.174644	-0.037652	0.0191565	-0.0224681	-0.0104807
Gregarines_sv1295	-0.0356805	0.0917489	0.0414568	-0.0253098	0.0328099	0.0321365	1	-0.0304561	-0.0681917	-0.0281404	0.105299	-0.0218735	-0.0815664	0.00143058	-0.0753132	-0.0103906	0.016975	-0.05555	0.0933254	0.0808227	-0.0535387	-0.0957176	0.0318088	-0.017072	0.065848	-0.0361974	0.0438433	0.0990943	0.0169601	0.0351585	0.00783647	-0.00450792	0.0438985	-0.00681101	0.0482689	0.0228532	-0.0420904	0.00929668	-0.0891276	-0.079183	-0.0121301	-0.0238188	0.104299	-0.219158	-0.121135	-0.0897136	0.0470476	0.0844566	0.100442
Gregarines_sv1837	-0.075269	0.167544	-0.111111	0.0410705	-0.0205613	0.0956406	-0.0304561	1	0.30153	0.291318	0.210748	0.215909	0.102975	-0.0182479	-0.071652	-0.00396069	-0.0300424	0.0745264	0.106428	-0.0776371	-0.0412655	-0.0836107	-0.0170732	0.0680354	-0.136334	-0.0694474	-0.0076578	0.0945698	0.0616251	-0.0684003	-0.0336092	-0.0922419	0.00828881	-0.0223286	0.050672	0.074148	-0.0993992	0.0310644	0.0179184	0.0579061	-0.0345738	-0.0902839	0.0737747	0.0526623	0.0645535	0.000646587	-0.0939481	-0.0404667	-0.00228206
Gregarines_sv1878	-0.00697236	-0.0206749	0.11281	0.0645063	-0.0388234	0.0119068	-0.0681917	0.30153	1	0.222102	0.258471	0.249796	0.148849	-0.0306797	0.0952935	-0.06984	-0.135661	-0.00461576	0.0920956	-0.0476385	-0.0773548	-0.0707748	-0.0838667	0.0134867	-0.0661217	0.0526772	-0.0171778	-0.0165283	0.0086792	-0.0506219	-0.121122	-0.0753684	-0.0328098	-0.0847358	0.0123973	0.035941	-0.0225898	-0.055364	0.11893	0.0357285	-0.0297496	0.0313887	-0.0293969	-0.0732139	-0.0438782	-0.0104976	0.117871	-0.0969814	-0.00588078
Novel_Apicomplexa_Class_1_sv1637	0.0171147	-0.069059	0.067215	0.0363307	-0.0425823	0.130506	-0.0281404	0.291318	0.222102	1	0.226163	0.121343	-0.12445	-0.01209	0.0157415	-0.0128953	-0.0776967	0.051981	0.0898032	0.0728652	0.0235782	-0.0406842	-0.15331	-0.0731824	-0.144282	0.0890402	0.0121189	-0.0152817	-0.0891887	-0.0351281	-0.129043	-0.0840068	-0.139581	-0.0628276	-0.029954	-0.026652	-0.0225337	0.0281413	-0.0417292	-0.0524023	-0.0242082	-0.0294856	0.0391286	-0.008268	0.0987943	0.0660116	0.101816	-0.0093445	-0.0131046
Novel_Apicomplexa_Class_1_sv2207	0.0583804	-0.0859524	-0.0194067	-0.0236958	0.122677	-0.0282206	0.105299	0.210748	0.258471	0.226163	1	0.180115	0.0860984	-0.0751082	-0.00487048	0.00718177	-0.10713	-0.161425	0.054405	0.119385	-0.00635652	-0.112331	0.0681112	-0.0448676	0.0389117	0.0513299	0.0168986	0.061403	-0.0472691	0.0192812	-0.157995	-0.0410364	-0.0166798	-0.0236741	0.114996	0.0111164	-0.0694112	0.0481576	0.0536429	-0.120319	-0.0523007	-0.0270391	0.0940922	-0.129334	-0.0572214	0.111714	0.0705039	0.0808219	0.0679761
Novel_Apicomplexa_Class_1_sv2408	-0.0981241	0.0267667	0.00209738	-0.0669392	0.0165417	0.0662304	-0.0218735	0.215909	0.249796	0.121343	0.180115	1	-0.0609128	0.0121741	0.110833	-0.0174818	0.0195435	0.0523262	-0.046619	-0.0508268	0.0269511	-0.0158384	-0.0138625	-0.0586398	-0.0454756	-0.0360488	-0.0615292	-0.0339791	-0.15736	-0.0485804	-0.0243412	0.0375228	0.0446833	0.0565368	0.0563972	0.00823766	0.0288221	0.0252143	0.113097	0.0401463	0.0155675	0.053535	0.0547442	-0.0340106	-0.163032	0.00933545	0.056557	-0.0268836	-0.0570522
Ciliophora_10_sv1045	0.0372839	-0.00223463	-0.00762367	0.110671	-0.0791267	-0.0975818	-0.0815664	0.102975	0.148849	-0.12445	0.0860984	-0.0609128	1	0.0505004	-0.0395548	0.264951	0.0476887	0.0763349	-0.131148	0.0144903	0.105221	-0.0521754	-0.0275063	-0.122608	-0.0793775	0.022855	-0.067877	0.0314495	0.0411228	-5.05146e-05	-0.0699154	0.00353909	-0.0442156	-0.0197989	0.0927918	0.0228327	0.00772852	0.0223039	-0.029189	-0.0362617	0.0198311	0.0517339	-0.0678481	-0.0622921	-0.0216137	0.0198278	-0.0562342	-0.0201752	-0.103823
Ciliophora_10_sv1250	0.0995682	-0.0488329	-0.124041	-0.0107594	-0.0669612	-0.0314576	0.00143058	-0.0182479	-0.0306797	-0.01209	-0.0751082	0.0121741	0.0505004	1	-0.102456	0.0797044	0.0826248	0.0580825	-0.0503554	-0.0135556	0.0182515	0.106323	-0.0388142	0.0565066	0.0876114	0.0742004	0.038251	-0.059874	0.0806174	-0.129425	0.00960202	-0.0569991	-0.111571	-0.0989612	-0.0414588	0.0590279	0.063689	0.0117608	0.0309934	0.00844745	-0.0419499	0.10724	-0.140887	0.0176781	-0.00290869	-0.0189305	-0.0407231	-0.125943	-0.0616563
Ciliophora_10_sv1492	0.176778	-0.132851	-0.0246071	0.207685	-0.012973	0.111479	-0.0753132	-0.071652	0.0952935	0.0157415	-0.00487048	0.110833	-0.0395548	-0.102456	1	0.014191	-0.0192751	-0.061739	-0.016062	0.0220879	-0.0101448	0.201852	-0.0510914	0.111135	0.0284653	0.13575	0.190033	-0.13743	-0.0302831	-0.00749242	-0.0405905	0.0262797	0.0996833	-0.0876502	0.0352112	-0.0321624	-0.0583796	-0.0581294	0.125603	-0.0424871	-0.0771942	0.0161144	0.0279164	0.0433935	0.233914	-0.00944607	0.0751645	0.0343647	-0.0758544
Ciliophora_10_sv2376	-0.0198524	-0.0618761	0.0225156	-0.0729257	0.0307938	-0.0935415	-0.0103906	-0.00396069	-0.06984	-0.0128953	0.00718177	-0.0174818	0.264951	0.0797044	0.014191	1	0.0635248	0.0377919	-0.00185087	0.0410751	-0.045147	-0.0226206	-0.0012626	-0.0475211	0.117357	0.114577	-0.0402771	-0.111214	-0.0832024	0.0834093	-0.00741079	0.00224884	0.0597375	-0.0242444	0.122888	-0.0936923	0.0275027	-0.133677	-0.112408	0.00584431	-0.0686981	-0.0287622	0.0503768	-0.0314678	-0.167492	-0.1095	-0.092366	0.168613	0.0011452
Colpodea_1_sv1020	0.0934317	-0.0996823	0.0433725	0.0867799	0.0680771	0.0404955	0.016975	-0.0300424	-0.135661	-0.0776967	-0.10713	0.0195435	0.0476887	0.0826248	-0.0192751	0.0635248	1	0.0244016	-0.0555025	-0.0839206	0.14241	0.0150591	-0.120632	-0.0016275	-0.154126	-0.0444178	0.0604874	0.0145757	-0.0762014	0.0790487	0.047235	0.126699	0.0154049	-0.0215137	0.0163244	-0.0955254	0.0278739	-0.0574431	-5.70199e-05	-0.0137167	-0.0931914	0.0202616	0.0356606	-0.0315333	0.0486159	-0.00458498	0.0111899	-0.0574656	0.0419385
Colpodea_1_sv1532	-0.0585121	0.25359	0.0328195	0.0512818	-0.0380792	-0.0497559	-0.05555	0.0745264	-0.00461576	0.051981	-0.161425	0.0523262	0.0763349	0.0580825	-0.061739	0.0377919	0.0244016	1	0.126472	-0.0406513	0.0900804	-0.00573319	-0.00156386	0.039195	-0.0795156	0.0040936	0.0181718	0.173361	0.0802698	-0.0563003	0.0564844	-0.08417	-0.00807054	-0.0113838	-0.0309609	0.0419543	0.0781321	0.183893	0.128031	0.0974301	0.0324455	-0.00768963	-0.131428	0.0416796	0.0789679	0.0289813	-0.0419673	-0.0949852	-0.0015825
Colpodea_1_sv1662	-0.0160608	0.159868	0.0366987	0.138264	-0.0269858	0.146218	0.0933254	0.106428	0.0920956	0.0898032	0.054405	-0.046619	-0.131148	-0.0503554	-0.016062	-0.00185087	-0.0555025	0.126472	1	-0.0307759	-0.164084	-0.0560378	-0.0705989	0.114696	-0.0344132	-0.00637588	0.0391002	0.211988	-0.022414	-0.0761213	0.0359755	0.0674546	-0.0808056	0.0628881	0.0708095	0.00811516	0.0195403	0.159683	-0.0544587	-0.104908	0.0301275	0.039435	0.082194	0.0220046	0.172394	-0.0818268	-0.00423721	-0.0315518	-0.0601507
Colpodea_1_sv2152	-0.108136	-0.0382251	-0.0160803	-0.016535	-0.0306299	0.0102164	0.0808227	-0.0776371	-0.0476385	0.0728652	0.119385	-0.0508268	0.0144903	-0.0135556	0.0220879	0.0410751	-0.0839206	-0.0406513	-0.0307759	1	-0.000420791	0.0486805	-0.0434105	-0.0895141	0.104767	-0.0341711	-0.14609	-0.0956147	0.0146773	0.20108	0.0132637	-0.0338811	-0.193622	0.0520735	-0.0515712	-0.0436293	0.0196372	-0.0273573	-0.00196426	0.0112726	-0.0594492	-0.0306908	-0.049859	-0.0589994	-0.0719943	0.045821	0.088637	0.0169419	0.0134498
Heterotrichida_sv1510	-0.0294021	0.1249	0.0904259	0.00403335	0.104779	-0.00774126	-0.0535387	-0.0412655	-0.0773548	0.0235782	-0.00635652	0.0269511	0.105221	0.0182515	-0.0101448	-0.045147	0.14241	0.0900804	-0.164084	-0.000420791	1	-0.0629987	0.0797074	-0.0667849	-0.0710995	-0.0171386	-0.0467068	0.00456492	-0.0177645	-0.0292392	-0.0481693	-0.0109435	-0.053145	0.193883	0.0316069	0.0136445	-0.0190204	-0.0864481	0.0155605	-0.017155	-0.0231705	0.0822263	0.117435	0.0208046	0.0231254	-0.131207	-0.0368234	-0.0155181	-0.100925
Cyclotrichia_sv1009	0.0592556	-0.0770175	-0.0575126	0.0896822	0.00442454	0.192176	-0.0957176	-0.0836107	-0.0707748	-0.0406842	-0.112331	-0.0158384	-0.0521754	0.106323	0.201852	-0.0226206	0.0150591	-0.00573319	-0.0560378	0.0486805	-0.0629987	1	0.0243503	0.0811027	0.109761	0.093651	0.216199	-0.0663257	0.0960986	-0.033431	-0.0548926	0.0665228	0.0772026	-0.0874577	-0.0734884	0.0274043	-0.03355	-0.0212787	0.147675	0.113629	0.0448857	0.112452	-0.087947	0.175662	0.183101	0.0435879	0.0106394	-0.0263078	0.00316959
Cyclotrichia_sv1072	-0.105619	0.124883	-0.0140736	-0.135122	0.00566403	-0.0329379	0.0318088	-0.0170732	-0.0838667	-0.15331	0.0681112	-0.0138625	-0.0275063	-0.0388142	-0.0510914	-0.0012626	-0.120632	-0.00156386	-0.0705989	-0.0434105	0.0797074	0.0243503	1	0.0785818	0.0415686	0.0212364	-0.0432397	0.0330665	0.0181443	-0.00823808	0.280749	-0.14221	0.00661149	-0.05984	0.0591878	0.0353522	0.0314517	-0.0220832	0.0811764	0.201151	0.0502888	-0.0679139	-0.0617975	0.266627	0.0295717	0.0410074	0.0168556	-0.0188612	-0.0685929
Cyclotrichia_sv1119	0.0891026	0.0661288	-0.0865834	0.234601	0.0131868	0.148583	-0.017072	0.0680354	0.0134867	-0.0731824	-0.0448676	-0.0586398	-0.122608	0.0565066	0.111135	-0.0475211	-0.0016275	0.039195	0.114696	-0.0895141	-0.0667849	0.0811027	0.0785818	1	-0.0681299	0.144026	0.17539	-0.079166	-0.171233	-0.0267516	0.0510481	-0.0926382	0.0177143	-0.011003	-0.0373433	0.0843082	0.0652652	-0.109611	0.108762	0.101284	-0.000348901	0.0949708	-0.0294129	0.155959	0.155471	0.0320503	0.0227698	-0.128162	0.0577286
Cyclotrichia_sv1156	-0.0644764	0.0286439	-0.0596091	0.026688	-0.132835	0.0969205	0.065848	-0.136334	-0.0661217	-0.144282	0.0389117	-0.0454756	-0.0793775	0.0876114	0.0284653	0.117357	-0.154126	-0.0795156	-0.0344132	0.104767	-0.0710995	0.109761	0.0415686	-0.0681299	1	0.079277	0.0157966	-0.09549	0.0635072	0.224777	-0.0778566	-0.00149713	0.0381429	-0.0218978	0.170916	-0.096659	0.066005	-0.0456871	0.0271853	-0.0459198	0.0320211	-0.0747158	-0.0991114	0.0353082	0.027579	-0.0307115	-0.0112619	0.138484	0.0339073
Cyclotrichia_sv1227	0.161802	-0.0484503	-0.00950547	0.155373	-0.0251863	0.198623	-0.0361974	-0.0694474	0.0526772	0.0890402	0.0513299	-0.0360488	0.022855	0.0742004	0.13575	0.114577	-0.0444178	0.0040936	-0.00637588	-0.0341711	-0.0171386	0.093651	0.0212364	0.144026	0.079277	1	0.141026	-0.0556693	0.0510392	-0.116092	-0.00724178	0.0334989	0.0177851	0.00179497	-0.0260288	-0.0706083	-0.0167468	-0.00509193	0.0185769	0.0138813	-0.0423436	-0.0401585	-0.019901	0.100028	0.112868	-0.0168769	-0.100838	-0.080402	-0.0189512
Cyclotrichia_sv1285	0.180614	-0.0335316	0.000164268	0.272845	0.0201162	0.319663	0.0438433	-0.0076578	-0.0171778	0.0121189	0.0168986	-0.0615292	-0.067877	0.038251	0.190033	-0.0402771	0.0604874	0.0181718	0.0391002	-0.14609	-0.0467068	0.216199	-0.0432397	0.17539	0.0157966	0.141026	1	-0.0415847	-0.0159602	-0.0136463	-0.0825648	0.0981944	0.0592189	0.0897899	-0.119956	0.015193	-0.0273451	0.0637642	0.0743692	-0.00520505	-0.133224	0.0488702	0.100884	0.0668521	0.2224	0.0983467	0.00593597	0.0429975	0.0522933
Cyclotrichia_sv1314	0.0261605	0.230092	0.0822724	-0.0597401	0.13585	-0.149304	0.0990943	0.0945698	-0.0165283	-0.0152817	0.061403	-0.0339791	0.0314495	-0.059874	-0.13743	-0.111214	0.0145757	0.173361	0.211988	-0.0956147	0.00456492	-0.0663257	0.0330665	-0.079166	-0.09549	-0.0556693	-0.0415847	1	0.0973609	-0.107433	0.0995359	-0.102024	-0.108035	0.0301264	-0.1446	0.11886	0.00312142	0.0974183	0.059553	-0.0170223	0.0863889	-0.0118974	-0.084563	0.0793916	-0.0126798	-0.0771357	-0.120922	-0.111535	0.0522345
Cyclotrichia_sv1415	-0.0513722	0.0122299	0.0859111	-0.136685	0.0372069	-0.0400669	0.0169601	0.0616251	0.0086792	-0.0891887	-0.0472691	-0.15736	0.0411228	0.0806174	-0.0302831	-0.0832024	-0.0762014	0.0802698	-0.022414	0.0146773	-0.0177645	0.0960986	0.0181443	-0.171233	0.0635072	0.0510392	-0.0159602	0.0973609	1	-0.0256991	-0.0156081	-0.0100941	0.122366	-0.0470627	-0.0106624	0.0449811	0.0539407	0.0984719	0.0945566	-0.0226643	-0.0613052	-0.0717371	-0.00353048	0.00961486	0.0317446	0.0488267	-0.0531881	-0.00226797	0.0849248
Cyclotrichia_sv1496	0.059926	-0.120011	-0.0830679	-0.00688468	-0.047903	-0.0488365	0.0351585	-0.0684003	-0.0506219	-0.0351281	0.0192812	-0.0485804	-5.05146e-05	-0.129425	-0.00749242	0.0834093	0.0790487	-0.0563003	-0.0761213	0.20108	-0.0292392	-0.033431	-0.00823808	-0.0267516	0.224777	-0.116092	-0.0136463	-0.107433	-0.0256991	1	-0.0950077	0.029739	0.0852487	-0.00903429	0.0895278	-0.0412247	0.112752	-0.0771171	-0.0780552	-0.0543887	0.011625	-0.0500744	-0.100233	-0.0961504	0.0652506	-0.0434425	-0.0115453	0.138599	0.127849
Cyclotrichia_sv1514	-0.0345847	0.159	0.0265861	-0.122337	0.0490014	-0.0975404	0.00783647	-0.0336092	-0.121122	-0.129043	-0.157995	-0.0243412	-0.0699154	0.00960202	-0.0405905	-0.00741079	0.047235	0.0564844	0.0359755	0.0132637	-0.0481693	-0.0548926	0.280749	0.0510481	-0.0778566	-0.00724178	-0.0825648	0.0995359	-0.0156081	-0.0950077	1	0.0315743	-0.0776184	0.0122729	-0.0387467	-0.148597	0.0466021	0.14921	-0.105862	0.0968488	-0.0485246	-0.040432	0.0363201	0.126436	-0.0420823	-0.113661	-0.125522	0.0123952	-0.0246397
Cyclotrichia_sv1683	-0.0878032	-0.137731	0.0637531	-0.0368186	0.0689321	0.116138	-0.00450792	-0.0922419	-0.0753684	-0.0840068	-0.0410364	0.0375228	0.00353909	-0.0569991	0.0262797	0.00224884	0.126699	-0.08417	0.0674546	-0.0338811	-0.0109435	0.0665228	-0.14221	-0.0926382	-0.00149713	0.0334989	0.0981944	-0.102024	-0.0100941	0.029739	0.0315743	1	-0.0253996	-0.05914	-0.00347539	0.0396404	0.055618	0.0122689	-0.064014	-0.035735	0.0362248	0.00626053	0.0113749	0.00336793	-0.132591	-0.00111876	-0.0883926	0.014848	-0.00154857
Cyclotrichia_sv1782	0.0873152	-0.152667	-0.0206951	0.0233462	-0.0478424	-0.0857724	0.0438985	0.00828881	-0.0328098	-0.139581	-0.0166798	0.0446833	-0.0442156	-0.111571	0.0996833	0.0597375	0.0154049	-0.00807054	-0.0808056	-0.193622	-0.053145	0.0772026	0.00661149	0.0177143	0.0381429	0.0177851	0.0592189	-0.108035	0.122366	0.0852487	-0.0776184	-0.0253996	1	0.0471157	0.121912	0.0695523	-0.0395214	-0.0862256	0.0358149	0.0685846	-0.0029187	-0.0631705	-0.0700767	0.0124643	0.143998	0.125056	0.00941752	0.220249	0.0734013
Cyclotrichia_sv1793	-0.0191777	0.0205931	0.0279686	-0.0778636	0.00740696	0.0283994	-0.00681101	-0.0223286	-0.0847358	-0.0628276	-0.0236741	0.0565368	-0.0197989	-0.0989612	-0.0876502	-0.0242444	-0.0215137	-0.0113838	0.0628881	0.0520735	0.193883	-0.0874577	-0.05984	-0.011003	-0.0218978	0.00179497	0.0897899	0.0301264	-0.0470627	-0.00903429	0.0122729	-0.05914	0.0471157	1	0.0190536	0.0689767	-0.0145638	0.0709708	0.0763125	0.0376176	-0.0363732	0.0840237	0.00196117	0.0618731	0.0263598	-0.0457849	0.020264	-0.00641903	0.0163209
Cyclotrichia_sv1882	-0.0622958	-0.0825616	-0.0181096	-0.0529072	-0.0286721	-0.00670425	0.0482689	0.050672	0.0123973	-0.029954	0.114996	0.0563972	0.0927918	-0.0414588	0.0352112	0.122888	0.0163244	-0.0309609	0.0708095	-0.0515712	0.0316069	-0.0734884	0.0591878	-0.0373433	0.170916	-0.0260288	-0.119956	-0.1446	-0.0106624	0.0895278	-0.0387467	-0.00347539	0.121912	0.0190536	1	0.0818505	0.0974882	-0.0250503	-0.060537	-0.0777326	-0.0755347	0.0581693	-0.022099	0.0751743	-0.113229	-0.0665366	-0.0833586	-0.00799871	0.128077
Cyclotrichia_sv1959	0.00112487	-0.0106135	-0.00492361	0.044436	0.0516216	-0.0103609	0.0228532	0.074148	0.035941	-0.026652	0.0111164	0.00823766	0.0228327	0.0590279	-0.0321624	-0.0936923	-0.0955254	0.0419543	0.00811516	-0.0436293	0.0136445	0.0274043	0.0353522	0.0843082	-0.096659	-0.0706083	0.015193	0.11886	0.0449811	-0.0412247	-0.148597	0.0396404	0.0695523	0.0689767	0.0818505	1	0.0441869	0.0685491	-0.0146755	-0.128788	0.0446144	0.237335	-0.0844364	0.00878501	-0.0286121	0.04762	-0.00402679	0.0387506	0.101395
Cyclotrichia_sv2035	-0.044719	0.102031	0.0905206	-0.079299	0.0194937	0.00640556	-0.0420904	-0.0993992	-0.0225898	-0.0225337	-0.0694112	0.0288221	0.00772852	0.063689	-0.0583796	0.0275027	0.0278739	0.0781321	0.0195403	0.0196372	-0.0190204	-0.03355	0.0314517	0.0652652	0.066005	-0.0167468	-0.0273451	0.00312142	0.0539407	0.112752	0.0466021	0.055618	-0.0395214	-0.0145638	0.0974882	0.0441869	1	0.0116701	-0.0780073	0.146888	-0.0508583	0.00523004	-0.0702185	0.0601368	0.00132115	0.041937	-0.0756825	-0.0860329	-0.00379829
Cyclotrichia_sv2151	-0.111517	0.179227	0.0817264	-0.00918851	0.0589602	-0.0665913	0.00929668	0.0310644	-0.055364	0.0281413	0.0481576	0.0252143	0.0223039	0.0117608	-0.0581294	-0.133677	-0.0574431	0.183893	0.159683	-0.0273573	-0.0864481	-0.0212787	-0.0220832	-0.109611	-0.0456871	-0.00509193	0.0637642	0.0974183	0.0984719	-0.0771171	0.14921	0.0122689	-0.0862256	0.0709708	-0.0250503	0.0685491	0.0116701	1	0.00912991	-0.0552191	0.00505221	-0.0218296	0.0826644	0.0670479	-0.0425209	0.02757	0.0195666	0.00163241	0.0588048
Cyclotrichia_sv2161	-0.0691198	-0.0375615	0.0607969	-0.0187948	0.0398681	-0.00747742	-0.0891276	0.0179184	0.11893	-0.0417292	0.0536429	0.113097	-0.029189	0.0309934	0.125603	-0.112408	-5.70199e-05	0.128031	-0.0544587	-0.00196426	0.0155605	0.147675	0.0811764	0.108762	0.0271853	0.0185769	0.0743692	0.059553	0.0945566	-0.0780552	-0.105862	-0.064014	0.0358149	0.0763125	-0.060537	-0.0146755	-0.0780073	0.00912991	1	-0.010897	0.0192351	0.0702735	-0.0958246	0.0920054	0.0329512	3.45263e-05	-0.0328738	0.0296555	-0.088096
Cyclotrichia_sv2212	-0.00140217	-0.0180934	-0.0830814	-0.0875308	0.0103649	0.0575256	-0.079183	0.0579061	0.0357285	-0.0524023	-0.120319	0.0401463	-0.0362617	0.00844745	-0.0424871	0.00584431	-0.0137167	0.0974301	-0.104908	0.0112726	-0.017155	0.113629	0.201151	0.101284	-0.0459198	0.0138813	-0.00520505	-0.0170223	-0.0226643	-0.0543887	0.0968488	-0.035735	0.0685846	0.0376176	-0.0777326	-0.128788	0.146888	-0.0552191	-0.010897	1	0.0223648	0.0698124	0.0618868	0.211145	0.010607	0.0416723	-0.0176069	-0.113831	0.0687071
Cyclotrichia_sv2214	0.0193202	0.0550007	-0.124112	0.0112658	-0.0245918	-0.167395	-0.0121301	-0.0345738	-0.0297496	-0.0242082	-0.0523007	0.0155675	0.0198311	-0.0419499	-0.0771942	-0.0686981	-0.0931914	0.0324455	0.0301275	-0.0594492	-0.0231705	0.0448857	0.0502888	-0.000348901	0.0320211	-0.0423436	-0.133224	0.0863889	-0.0613052	0.011625	-0.0485246	0.0362248	-0.0029187	-0.0363732	-0.0755347	0.0446144	-0.0508583	0.00505221	0.0192351	0.0223648	1	0.0259801	-0.0361858	0.107958	0.0591915	-0.097181	0.0342326	-0.0323646	-0.137053
Cyclotrichia_sv2229	-0.0619673	-0.0724337	0.0737772	0.147613	0.0361598	-0.00153198	-0.0238188	-0.0902839	0.0313887	-0.0294856	-0.0270391	0.053535	0.0517339	0.10724	0.0161144	-0.0287622	0.0202616	-0.00768963	0.039435	-0.0306908	0.0822263	0.112452	-0.0679139	0.0949708	-0.0747158	-0.0401585	0.0488702	-0.0118974	-0.0717371	-0.0500744	-0.040432	0.00626053	-0.0631705	0.0840237	0.0581693	0.237335	0.00523004	-0.0218296	0.0702735	0.0698124	0.0259801	1	-0.00332934	0.041928	0.00281609	-0.0077098	0.0891149	-0.196223	-0.013825
Cyclotrichia_sv2325	-9.074e-05	0.0504435	0.207087	0.0879726	0.169631	0.0517958	0.104299	0.0737747	-0.0293969	0.0391286	0.0940922	0.0547442	-0.0678481	-0.140887	0.0279164	0.0503768	0.0356606	-0.131428	0.082194	-0.049859	0.117435	-0.087947	-0.0617975	-0.0294129	-0.0991114	-0.019901	0.100884	-0.084563	-0.00353048	-0.100233	0.0363201	0.0113749	-0.0700767	0.00196117	-0.022099	-0.0844364	-0.0702185	0.0826644	-0.0958246	0.0618868	-0.0361858	-0.00332934	1	-0.0201622	-0.0755557	0.0639274	-0.0349487	0.0574545	0.0335447
Cyclotrichia_sv241	0.172323	-0.0624645	-0.0173919	0.0579734	-0.0433815	0.16109	-0.219158	0.0526623	-0.0732139	-0.008268	-0.129334	-0.0340106	-0.0622921	0.0176781	0.0433935	-0.0314678	-0.0315333	0.0416796	0.0220046	-0.0589994	0.0208046	0.175662	0.266627	0.155959	0.0353082	0.100028	0.0668521	0.0793916	0.00961486	-0.0961504	0.126436	0.00336793	0.0124643	0.0618731	0.0751743	0.00878501	0.0601368	0.0670479	0.0920054	0.211145	0.107958	0.041928	-0.0201622	1	0.07034	0.103062	-0.000550874	-0.111968	-0.122199
Cyclotrichia_sv2415	0.116164	0.0620561	-0.0139927	0.23182	-0.0779288	0.174644	-0.121135	0.0645535	-0.0438782	0.0987943	-0.0572214	-0.163032	-0.0216137	-0.00290869	0.233914	-0.167492	0.0486159	0.0789679	0.172394	-0.0719943	0.0231254	0.183101	0.0295717	0.155471	0.027579	0.112868	0.2224	-0.0126798	0.0317446	0.0652506	-0.0420823	-0.132591	0.143998	0.0263598	-0.113229	-0.0286121	0.00132115	-0.0425209	0.0329512	0.010607	0.0591915	0.00281609	-0.0755557	0.07034	1	0.0386599	0.023866	0.0155708	-0.0586359
Cyclotrichia_sv435	0.0714017	-0.0267026	-0.0391371	-0.0682933	0.0018976	-0.037652	-0.0897136	0.000646587	-0.0104976	0.0660116	0.111714	0.00933545	0.0198278	-0.0189305	-0.00944607	-0.1095	-0.00458498	0.0289813	-0.0818268	0.045821	-0.131207	0.0435879	0.0410074	0.0320503	-0.0307115	-0.0168769	0.0983467	-0.0771357	0.0488267	-0.0434425	-0.113661	-0.00111876	0.125056	-0.0457849	-0.0665366	0.04762	0.041937	0.02757	3.45263e-05	0.0416723	-0.097181	-0.0077098	0.0639274	0.103062	0.0386599	1	0.370332	-0.0257226	0.0880029
Cyclotrichia_sv485	0.0171135	-0.0342696	-0.0212562	0.0182558	-0.0518269	0.0191565	0.0470476	-0.0939481	0.117871	0.101816	0.0705039	0.056557	-0.0562342	-0.0407231	0.0751645	-0.092366	0.0111899	-0.0419673	-0.00423721	0.088637	-0.0368234	0.0106394	0.0168556	0.0227698	-0.0112619	-0.100838	0.00593597	-0.120922	-0.0531881	-0.0115453	-0.125522	-0.0883926	0.00941752	0.020264	-0.0833586	-0.00402679	-0.0756825	0.0195666	-0.0328738	-0.0176069	0.0342326	0.0891149	-0.0349487	-0.000550874	0.023866	0.370332	1	-0.0463681	-0.0247408
Cyclotrichia_sv625	0.0464449	-0.0429434	0.097038	-0.133162	-0.00855369	-0.0224681	0.0844566	-0.0404667	-0.0969814	-0.0093445	0.0808219	-0.0268836	-0.0201752	-0.125943	0.0343647	0.168613	-0.0574656	-0.0949852	-0.0315518	0.0169419	-0.0155181	-0.0263078	-0.0188612	-0.128162	0.138484	-0.080402	0.0429975	-0.111535	-0.00226797	0.138599	0.0123952	0.014848	0.220249	-0.00641903	-0.00799871	0.0387506	-0.0860329	0.00163241	0.0296555	-0.113831	-0.0323646	-0.196223	0.0574545	-0.111968	0.0155708	-0.0257226	-0.0463681	1	0.0198713
Cyclotrichia_sv725	-0.0213331	-0.0185122	-0.0159505	-0.0257275	0.0577391	-0.0104807	0.100442	-0.00228206	-0.00588078	-0.0131046	0.0679761	-0.0570522	-0.103823	-0.0616563	-0.0758544	0.0011452	0.0419385	-0.0015825	-0.0601507	0.0134498	-0.100925	0.00316959	-0.0685929	0.0577286	0.0339073	-0.0189512	0.0522933	0.0522345	0.0849248	0.127849	-0.0246397	-0.00154857	0.0734013	0.0163209	0.128077	0.101395	-0.00379829	0.0588048	-0.088096	0.0687071	-0.137053	-0.013825	0.0335447	-0.122199	-0.0586359	0.0880029	-0.0247408	0.0198713	1
Cyclotrichia_sv956	0.0182405	0.0138182	0.0210836	-0.0129928	0.0135065	0.169935	-0.0453502	0.0164919	0.123909	-0.0670033	-0.0234691	-0.0190189	-0.0297631	0.029242	0.0613503	-0.0601154	0.028255	0.0317602	0.0154958	-0.0215698	0.0442001	-0.0822392	0.0507763	-0.0834109	0.068106	0.0247211	0.0177673	-0.0193634	-0.0403662	-0.0109279	0.0291264	-0.0633554	-0.223284	0.00882127	-0.0496303	-0.103983	-0.0787544	0.00567824	-0.0750308	-0.0543793	-0.0275768	-0.0150738	0.0717393	-0.0268885	-0.0211757	-0.0940953	-0.0642673	0.0288436	-0.0247982
Cyclotrichia_sv984	-0.0840976	0.294162	0.111502	-0.0703787	0.0181003	-0.023276	0.0297946	0.00616293	-0.150862	-0.0406511	-0.0779885	-0.00307108	-0.215244	-0.0674794	-0.0963556	-0.0400055	-0.0273622	0.135533	0.112989	-0.0165334	-0.0606541	-0.108236	0.233848	0.0978358	-0.109678	-0.0265632	0.0133604	0.111033	-0.022138	-0.11441	0.375823	-0.00448454	-0.157688	0.0167404	0.0805376	0.0655204	0.101684	0.121816	-0.0650438	0.208994	0.0844165	-0.0431322	0.0609682	0.139095	0.0044548	-0.00933757	-0.0709086	-0.0485005	0.0529489
Cyclotrichia_sv999	0.075006	0.117482	-0.0745172	-0.055707	0.0184156	-0.0506336	-0.0354768	-0.0432826	-0.0401524	0.1009	0.0223026	-0.121046	-0.125549	-0.0261175	0.00272988	-0.0443515	0.0204159	0.0585676	-0.00973861	-0.0503508	0.0916452	0.000576806	0.244453	0.0728208	-0.0450719	-0.0912591	-0.11906	0.0374011	0.0478538	-0.07363	0.161124	-0.0496343	0.0163308	0.0429559	-0.0239526	0.106206	0.138877	0.00144942	0.0662721	0.137064	0.0887246	-0.108697	0.00521286	0.166989	-0.038603	0.370853	0.275709	-0.066879	0.0358771
Ciliophora_sv1012	-0.00582697	0.130794	-0.0775999	-0.0179705	0.0881072	-0.00925337	0.0592362	-0.052448	-0.0501877	-0.0271881	-0.0404682	0.106262	-0.026557	-0.0152127	0.0614645	-0.0609984	-0.0956969	0.216846	0.150126	-0.0437565	0.194981	0.021512	0.119629	0.0752683	0.000179437	-0.0467704	0.021809	0.150081	0.0620037	-0.105898	0.136458	0.0586516	-0.00841161	0.0639216	0.0673125	-0.0289125	0.14885	0.0777422	-0.00738367	0.2798	-0.102733	0.0934763	-0.0392649	0.0844586	0.0192407	0.0424075	-0.0651899	-0.00598228	0.157382
Apostomatia_sv1798	-0.0592492	0.115749	0.0783421	0.0288273	0.13256	0.0311202	-0.034307	-0.0256306	-0.0460792	0.0933322	-0.0180171	0.0607891	-0.00708543	-0.022632	0.0268395	-0.0869756	0.0519502	0.206083	0.148149	0.0528634	0.123101	-0.0775855	-0.0765847	-0.0877927	-0.0540473	-0.0101296	-0.0170586	0.138888	0.0472099	-0.0389845	0.0547811	0.0424193	-0.126229	-0.0249034	-0.0402189	0.00133656	0.0425914	0.166892	0.11402	-0.178347	0.00581857	0.088995	0.00721415	-0.0815327	-0.0114442	-0.041982	0.0570017	0.0231831	-0.0427696
Peritrichia_sv1033	-0.0332418	-0.0299357	-0.115656	-0.13052	-0.00940104	-0.0801023	-0.0371924	0.269195	0.101242	0.185731	0.269939	0.244921	-0.0574185	-0.031974	-0.0303288	-0.0972784	-0.026986	0.0317466	0.0103937	0.0105074	-0.0360891	-0.161871	0.0616929	0.0681699	-0.0683323	-0.111391	-0.0859929	0.0371753	0.0822533	0.00306691	-0.0149942	-0.1462	0.126536	0.0501672	0.141381	0.11002	-0.0624271	-0.0537085	0.0375939	-0.0128915	-0.00199639	0.0573735	0.0816965	0.0583994	-0.100931	-0.0462389	-0.0532343	0.0155627	0.0607771
Peritrichia_sv1838	-0.0570429	0.0300805	-0.0488772	-0.00323926	-0.00914727	0.110549	0.104856	0.0154968	-0.0375028	-0.0803307	-0.0623267	-0.0171971	0.0829732	0.0716425	-0.0401317	0.103823	-0.0462798	0.0208897	-0.0359573	-0.00371834	-0.025667	0.203655	-0.0788897	0.0787804	0.0936936	-0.00744392	0.137184	-0.0410124	0.00599407	0.0682704	-0.140099	0.0372737	0.0384917	-0.0142765	0.00823341	-0.00337905	-0.0121833	0.0354603	0.0921402	0.008733	-0.0881534	0.061927	0.0109918	-0.0910245	-0.00877043	-0.00729852	-0.0246307	0.00730745	-0.0361524
Scuticociliatia_sv2259	-0.00451172	0.0161261	0.0583167	0.00520848	0.0100429	-0.0517925	0.116881	-0.00689437	-0.0119449	-0.0745647	-0.0459749	-0.0518197	-0.0279775	-0.03415	0.0485839	-0.142667	-0.11907	-0.0395753	-0.00715576	0.00778216	-0.0299593	-0.0678082	-0.00104787	-0.0133127	0.0515273	-0.0410777	-0.107174	0.124286	0.100023	-0.0114971	0.021139	0.064639	-0.0159083	-0.0107845	0.0373072	0.13686	0.0291416	-0.076006	-0.112147	0.0786456	-0.0236423	-0.0593546	0.0242649	0.0624907	0.0939759	0.0738478	0.0298562	-0.0390086	0.155155
Scuticociliatia_sv2267	0.0627989	-0.0634475	0.0252685	-0.0211976	0.0281567	-0.0658526	-0.122515	0.108436	0.158705	0.131492	0.138794	0.150282	0.0278269	-0.0287974	0.0217858	0.0188491	-0.0583098	-0.00996823	0.0388441	0.00276103	-0.0653294	0.122794	0.0235174	0.0385706	0.0594664	0.0160722	-0.00565894	-0.102497	0.0420005	-0.113125	-0.0210141	0.0303739	0.0528454	-0.0405036	0.105726	0.0764805	-0.0913066	-0.0824891	0.0317482	0.0469595	-0.00847928	-0.0438443	0.0384338	0.126858	-0.0686635	-0.0797277	-0.0115954	0.0183659	0.0776882
Cyrtophoria_sv1726	0.0608088	-0.0679725	0.0238547	0.0258235	-0.0521462	0.0367077	0.0351795	0.0723957	-0.0051051	-0.0399035	-0.116093	0.0879189	-0.0532209	-0.0441185	0.0277073	-0.0446047	-0.0196152	-0.112452	-0.0742264	0.0963954	0.00338224	0.0515881	-0.0883911	-0.0494253	0.0802514	-0.00112786	-0.0868458	-0.0986259	-0.0327828	0.0986575	-0.0139865	-0.0478386	0.0488992	0.010122	-0.00869645	-0.0253207	-0.143596	-0.0779302	-0.0569772	-0.0883963	0.0563718	0.0229296	0.0187512	-0.018866	0.0959886	-0.0537314	-0.00491578	0.0845734	-0.08764
Cyrtophoria_sv2312	-0.0453759	-0.0104902	-0.0158111	-0.0416639	-0.0611305	0.0577549	0.13705	-0.0197121	-0.130616	-0.133076	-0.154618	-0.0494339	-0.0564978	0.038283	0.0163187	0.035688	0.0108019	-0.00294563	-0.058089	0.100442	0.00189989	-0.0879332	0.000547603	-0.117341	0.0822509	-0.0297634	-0.020861	0.0846982	0.0359678	0.0173903	0.0122101	0.075247	-0.0948843	-0.0562806	0.0374536	0.0201099	0.00118565	-0.0843837	-0.0481691	-0.120481	-0.0520709	-0.0300202	-0.0353982	-0.11262	-0.0729207	-0.0959721	-0.146904	0.037227	0.0327546
Cyrtophoria_sv911	0.0313843	0.326622	-0.0941835	-0.0135907	-0.0389986	-0.0361248	-0.0416711	0.0098962	-0.117235	0.0195959	-0.144771	0.0361265	-0.0324558	0.0583867	0.0400503	-0.0316592	-0.0199231	0.23465	0.123773	-0.0373198	-0.0729258	-0.0347914	-0.124381	-0.117467	-0.128888	0.0457664	0.0972221	0.210867	0.0319418	0.00518934	0.0316882	0.0893628	-0.139907	0.059706	-0.0434542	-0.0283013	0.0294519	0.16035	-0.0508084	0.0543434	-0.00528429	0.0951742	0.00257305	-0.0104229	0.0957225	-0.0402554	-0.0690568	-0.0774757	-0.08585
Suctoria_sv1973	0.000992985	-0.096507	-0.0333464	-0.103344	0.00078617	-0.0665038	-0.00538822	0.192731	0.208817	0.278195	0.250281	0.297447	0.0250783	0.0802426	0.0591477	0.0105824	-0.0626135	-0.101882	0.0639658	-0.0910016	0.0477267	0.0179023	-0.0142151	-0.0268621	-0.0731363	-0.0234061	-0.0623599	-0.0495904	-0.0359597	-0.0702706	0.0352298	-0.0499772	-0.0615356	0.00821921	0.0192975	0.0170763	0.00349951	-0.0699423	-0.0168914	-0.0491951	0.0574352	-0.0655303	-0.00528236	-0.0353201	-0.0544159	0.00179989	0.00483086	0.0958189	-0.117022
Prostomatea_sv988	-0.00271801	-0.0745493	0.0727015	0.0573735	0.360639	-0.00348441	-0.00445723	-0.0321621	-0.0387351	-0.0637039	0.124582	-0.0460555	0.180818	-0.114384	-0.113572	0.0363726	0.0441478	-0.0109472	0.0457342	-0.0153313	0.0337806	-0.0563288	-0.0549547	-0.0223631	-0.0111196	-0.0266669	-0.033899	0.0406939	0.0899745	-0.0123835	0.00961899	0.0824844	0.0869608	0.0588602	0.101399	0.0678014	-0.0491158	-0.0920822	0.0957445	0.0128856	0.00960861	-0.0690015	0.23841	-0.00834887	-0.133578	-0.0341852	-0.0972212	0.0388089	0.0998023
Prostomatea_1_sv1169	0.0707373	-0.099466	0.0926033	0.00930504	-0.0189472	-0.0454529	-0.0674596	-0.0491366	0.0256236	-0.0698429	-0.144172	-0.00496671	0.147712	0.222676	-0.00723521	0.0932455	-0.00913301	-0.0197158	0.000542082	0.0301697	0.0209633	0.0223193	-0.171003	0.0357511	-0.0635211	0.103467	0.0123912	-0.0662076	-0.0089161	-0.0873958	0.00943926	-0.049631	-0.0135301	0.0689328	0.0412654	-0.00386297	0.0567396	-0.00415962	0.115914	0.165919	0.0407863	0.10307	-0.048308	0.0794981	-0.0775369	-0.126006	0.0223132	0.00781665	-0.0255223
Prostomatea_1_sv1365	-0.020052	0.0707339	0.0442659	0.109661	0.271741	-0.00430134	-0.029405	-0.0776579	-0.12479	-0.0829063	0.0264172	0.0266166	-0.0885963	-0.222336	0.047591	0.0438481	-0.0505389	-0.0450397	0.0709912	-0.0225495	0.0198292	-0.0377716	-0.0662192	-0.0310214	0.0406279	-0.0223323	0.0501791	-0.153089	0.0108829	0.0308781	0.0485448	0.00169549	0.00903774	-0.0387967	-0.00922919	0.0974049	0.0316329	-0.0307406	-0.0112198	0.0484319	0.0255969	-0.00247833	0.174012	-0.0179916	0.0286631	-0.200422	-0.136902	0.0166387	0.0679868
Prostomatea_1_sv1935	0.111909	-0.0347157	-0.0361877	-0.0036325	-0.0425799	-0.0669145	-0.123917	0.0459078	-0.0560707	-0.0712086	-0.0148027	-0.099732	-0.032644	0.030946	-0.0392825	-0.103857	0.0812791	0.012322	0.0523129	0.000607389	0.00477595	0.0279008	0.0286325	0.103478	0.0966382	-0.093342	-0.0377387	0.0625824	-0.121645	0.095462	-0.0223801	0.0810256	-0.0132482	-0.0891546	-0.0392572	-0.0165509	0.169081	-0.0312988	0.0257754	-0.0703332	0.0712963	-0.0117969	-0.0029561	0.0997181	0.00126011	0.0596564	-0.025504	0.0278903	-0.0406813
Prostomatea_1_sv2007	0.0204275	0.0484118	-0.113238	-0.0503752	-0.022323	-0.0481863	0.039596	-0.00080712	-0.0791183	-0.0303145	0.0773375	0.00716783	0.0938756	-0.0954515	0.036809	0.0750973	-0.0452151	-0.0564859	0.0490247	-0.0973018	-0.0265771	-0.0630102	0.222173	0.155498	-0.0531732	0.102638	-0.019253	-0.204609	-0.0594427	0.0425811	0.0401724	-0.172644	-0.00751742	-0.0779894	-0.00225249	-0.0701538	0.0623259	0.0404987	0.0779181	0.127875	0.0502301	0.0372752	-0.0323626	0.160134	0.0230362	0.163412	-0.0248716	-0.0110454	-0.0697328
Prostomatea_1_sv2406	0.000334499	-0.0856854	-0.0098722	-0.077124	-0.011909	0.0825408	-0.0966961	0.0671291	-0.0492199	-0.0029004	-0.0252686	0.0635725	-0.0117678	0.125318	0.0495023	-0.0852485	0.0030008	-0.100005	-0.104598	0.0218593	0.0464253	0.179555	0.0196454	-0.059956	0.034462	-0.123683	-0.0339429	-0.00920872	0.0357961	-0.0729787	-0.0115143	-0.0491061	-0.00409621	-0.0696505	-0.033168	0.0289083	0.0154356	-0.020745	0.140001	0.00973779	0.0277637	0.0208275	-0.111072	0.0104847	0.0106934	0.0111425	0.00456712	-0.095577	0.00649094
Prostomatea_1_sv761	0.0850929	-0.0752285	0.059366	-0.00664943	0.0366414	-0.050853	0.00706906	-0.0594083	0.00781862	0.109266	0.0683948	-0.160972	0.0721054	-0.0305577	-0.039177	-0.0423055	0.0582441	-0.0565054	0.0805156	-0.0935949	-0.123938	0.0154716	-0.0719346	0.00544153	-0.0267353	-0.100499	0.000536815	0.0783522	0.0569257	0.152921	0.0142774	-0.0464651	0.0544221	-0.105446	0.11164	-0.0391095	-0.112794	0.03484	-0.118996	-0.0306876	-0.16798	-0.0103036	-0.020653	-0.137315	0.0351478	0.156872	0.0210806	0.0847487	0.436679
Choreotrichida_sv1086	0.0102038	-0.0125932	-0.00673105	0.0504465	-0.0199799	-0.00829825	0.00958094	-0.0844584	-0.0734978	-0.0704545	-0.0942569	-0.0899995	-0.0204176	0.0212955	0.0746705	-0.0188605	0.0203698	-0.0234271	-0.0225945	0.24258	-0.104621	0.0303384	-0.0158334	0.0349983	0.209636	-0.0585579	0.136071	-0.0323561	-0.0709282	0.0885758	-0.0376001	0.0115636	-0.0283905	-0.0336521	-0.0343829	-0.145925	-0.0721282	-0.0923654	0.0817085	-0.00738175	-0.0602393	0.0189031	-0.0962361	-0.130968	0.0157767	0.105521	0.152424	0.079125	-0.0128948
Choreotrichida_sv1132	-0.0642868	0.0782522	0.0189102	-0.0702281	-0.0558261	-0.108347	-0.0256989	-0.0647866	0.0371494	-0.0658828	-0.0206692	-0.0200662	-0.101505	-0.0430136	-0.00269354	-0.101421	0.100051	0.0339588	-0.0149721	0.126215	0.0401036	0.111044	0.0308389	0.0512637	0.267899	-0.0621154	0.0663921	0.0525494	0.0856324	0.197879	-0.0441961	-0.114102	-0.0344655	0.067696	-0.028372	-0.0525394	-0.0447299	0.0123318	-0.0317269	0.0574477	-0.025155	0.0418599	-0.0397865	-0.121642	-0.0206434	0.018541	0.154123	-0.0354373	-0.0227439
Choreotrichida_sv1147	0.028981	-0.0915091	-0.0555273	-0.0259395	-0.0371629	-0.0986489	0.0036263	-0.0407735	-0.0726406	0.00556923	-0.00566577	0.00684274	-0.00899013	0.0371304	0.0858677	-0.0791789	-0.0197232	-0.0567211	-0.0358628	0.01361	-0.0207403	-0.0585848	-0.10231	-0.133874	0.036585	-0.00613755	0.102514	-0.0373073	-0.00197954	0.0463259	0.00831371	0.0378777	-0.071081	-0.0315983	0.037905	0.0183748	-0.129574	-0.0950725	0.0378845	-0.0297753	0.00786806	-0.00868796	-0.00970248	0.0465775	0.0174446	0.0187399	-0.0340268	-0.034274	0.0779448
Choreotrichida_sv1181	0.0858146	0.0069318	0.0769861	0.0323224	0.0193602	-0.090208	0.072682	-0.045034	0.127789	-0.103805	0.0690223	-0.0341127	0.0858331	0.0304751	-0.0673694	0.0938451	-0.082346	-0.0162153	-0.065601	0.082061	-0.0308962	-0.0653091	-0.0201888	-0.110719	-0.0600071	0.117413	-0.0794746	-0.0504067	-0.0663629	0.0413232	0.0277918	0.0461623	-0.15011	-0.0761897	-0.00478366	-0.0526925	0.0939921	0.0799879	-0.0500001	0.0547741	-0.00697745	-0.0350805	0.136223	-0.0731689	-0.0130468	-0.0697735	0.0491461	-0.045305	-0.0545042
Choreotrichida_sv1210	0.0614355	0.0583288	0.0121196	0.000811844	-0.0706494	-0.0284408	-0.0123781	-0.0217904	0.0163592	0.00871284	0.0521616	0.0073815	0.0935515	-0.0322008	-0.0753428	0.210889	-0.183112	0.0233337	0.104086	0.0602911	-0.0346964	0.00609987	0.0209079	-0.0246536	-0.0215877	0.0111479	0.0276197	0.0266245	-0.104608	0.0269751	-0.0435031	0.0225001	-0.0369437	0.0599816	0.0532447	0.0639615	-0.0206819	0.0604776	0.00479542	-0.0974324	0.00483413	-0.018067	0.0372388	-0.133311	0.0361094	-0.145677	-0.0099572	0.00481365	0.00151815
Choreotrichida_sv1216	-0.0183491	0.165905	0.010325	-0.0242595	0.0972661	-0.0734048	0.0356338	0.101806	-0.0763567	-0.0952152	-0.0651911	-0.0453606	-0.0787266	-0.0522966	0.0174139	-0.0195073	-0.111078	0.00551942	-0.0510496	-0.0262018	0.0107935	-0.00319805	0.245019	0.0775691	-0.0569402	0.0373396	-0.0136129	-0.0271276	0.0111791	-0.0386813	0.12875	0.0340198	0.0733796	-0.0776648	-0.122539	-0.0974991	-0.0514148	-0.0653736	-0.0228075	0.15669	0.105607	-0.0846516	0.0555278	0.0466251	0.0806908	-0.0165989	-0.0833384	0.0272292	-0.116678
Choreotrichida_sv1333	-0.0924267	-0.0510269	0.071928	-0.0670255	-0.0542129	-0.0965772	0.0865081	0.187536	0.254782	0.163055	0.219684	0.193842	0.104679	-0.127994	-0.0167168	0.100025	-0.0528674	-0.0944489	0.117271	0.10338	-0.0679139	-0.171672	-0.0585263	-0.116986	0.162324	-0.0426125	-0.00054224	-0.0394297	0.00614431	0.101381	-0.0868455	-0.0318971	0.0868342	-0.040269	0.208551	-0.0263396	0.00945203	-0.0725817	-0.0458954	-0.0634906	-0.107042	-0.104991	0.0710999	-0.0752971	-0.0768903	0.0498025	0.00161776	0.195155	0.0136285
Choreotrichida_sv136	-0.162658	0.264519	-0.056401	-0.0562006	-0.0862075	-0.132894	-0.0181248	0.0439454	-0.0807392	-0.0532471	-0.00857769	-0.0612594	-0.0757222	-0.0219857	-0.157849	0.0586272	-0.152415	0.0791769	-0.0544838	-0.0183884	0.0516103	-0.000738079	0.351869	0.0987148	0.0283265	-0.101829	-0.0654484	0.0375783	0.121008	-0.0391782	0.32152	-0.027568	0.0434838	0.0346939	0.0285641	0.00993715	0.201851	-0.0326858	-0.0201072	0.322899	-0.0949572	-0.048982	-0.0573397	0.277475	-0.0199519	0.124005	-0.0588415	0.00649944	0.299289
Choreotrichida_sv1373	-0.0179511	-0.0996844	0.000706823	-0.0440835	0.0417091	0.00352153	-0.0668157	0.000313564	0.0426212	-0.00809734	0.0320804	0.00686316	0.00554804	0.0509988	-0.106716	-0.0247592	-0.0778477	-0.0755236	0.0848802	0.0737462	0.0916166	0.134104	-0.0106156	-0.0726372	-0.0653795	0.00887893	-0.0465863	0.0292471	-0.0188658	0.154276	-0.035143	-0.0724074	0.0439434	0.00525543	0.0277647	0.0727906	-0.00855929	0.131049	0.0325944	-0.0974441	0.190344	-0.0911376	-0.0573739	-0.0041376	-0.0125437	-0.0688729	0.00853077	0.0735207	-0.00667637
Choreotrichida_sv1388	-0.148651	0.0480047	0.0408354	-0.0283918	-0.048392	0.00696696	-0.083616	0.0517943	-0.0676407	0.0959783	-0.0192189	-0.0391542	0.0567999	-0.00861028	-0.0443908	-0.0159283	0.00250461	-0.00135414	-0.0809284	0.08479	-0.0930238	0.106455	0.102974	0.133827	-0.0792906	0.0893748	-0.000756112	0.00336518	-0.0303371	-0.123258	0.104493	-0.0385279	-0.0630423	-0.108779	-0.0550804	0.0540763	0.0520669	-0.0299312	0.0701406	0.00598362	-0.0125118	-0.00800565	-0.0650587	0.0944619	0.0198799	-0.0514459	-0.0733213	-0.02966	-0.0657341
Choreotrichida_sv1416	0.10944	-0.110848	0.00157868	-0.0326978	0.12229	-0.0502363	0.0868022	-0.10601	-0.0401353	-0.0176526	0.0777199	0.00613496	0.156715	0.00713993	0.0576602	0.0455076	0.130566	-0.0853385	-0.0448249	0.0697206	0.0242739	-0.0588337	0.0276835	-0.0251029	0.0587352	-0.0797097	0.015734	-0.16269	0.0926557	0.0963011	-0.042193	-0.0316978	-0.00127827	0.140995	0.045547	-0.0799013	-0.0104749	-0.0117912	0.0170422	0.0509381	-0.0265933	-0.0350036	-0.0364512	-0.0426114	-0.0167781	-0.0526796	0.135654	0.052877	0.00420929
Choreotrichida_sv1420	0.0376207	-0.021878	0.0909575	0.122292	0.0106793	0.110448	-0.0177684	0.0257976	-0.0901589	-0.0836419	-0.129405	0.0157882	0.0339713	-0.0101151	-0.051911	0.00814495	-0.0431051	-0.0473247	0.0572654	-0.163005	-0.00305516	0.0464594	0.0211457	0.17216	-0.0416531	-0.0268993	0.0545489	0.071085	-0.0953031	0.0336775	0.115047	0.0594828	0.0857622	-0.0206037	0.133863	0.261266	0.0694926	-0.0553134	-0.0797729	-0.00923768	0.0715176	0.300907	-0.0710768	0.0479436	-0.0411402	-0.017301	-0.146102	0.00216822	0.0463749
Choreotrichida_sv1495	0.0757468	0.039995	0.0193098	0.0167765	0.00291932	-0.0112453	-0.107022	-0.0832926	0.0622599	0.04985	0.0158565	-0.0560697	-0.0601223	0.0803753	0.0139263	-0.0797474	-0.0488239	0.175255	0.0639547	-0.0668805	-0.046564	-0.0413842	-0.0857537	-0.0299931	-0.0193811	-0.038203	-0.106839	0.0560418	-0.0690019	-0.0524678	-0.0641212	-0.0753042	0.0547784	0.0241982	-0.119598	0.0424906	0.0381129	0.0643163	-0.0320108	-0.00232449	-0.133433	0.0300285	0.0470733	-0.210817	-0.103249	-0.0874562	0.0568221	0.0445711	-0.0905872
Choreotrichida_sv1640	-0.0172477	-0.0236802	0.0448496	0.121914	-0.0913701	0.0338149	-0.0515421	0.0985469	0.0103281	0.037361	-0.00869114	-0.051017	-0.0562708	0.00142669	-0.0554571	0.0545949	0.207577	0.101424	0.116512	-0.0112977	-0.0138315	-0.00576462	-0.0732912	-0.0226191	-0.024641	-0.0673673	0.131269	-0.0763289	0.00887417	-0.0875058	-0.0656739	0.128672	-0.232704	-0.0721361	-0.112662	-0.0647763	-0.0143807	-0.0716538	-0.0157249	-0.104692	0.0116871	0.101495	0.0572182	0.143943	0.00848165	0.114599	0.0330853	0.0426284	0.0192904
Choreotrichida_sv1751	-0.053479	-0.00386512	0.0332655	0.0437056	0.254839	-0.0334349	0.0730509	0.0862131	0.0328498	0.120245	0.0285651	0.0630242	0.020976	-0.020934	0.00558161	0.0287232	0.0772399	0.015985	0.181389	0.064735	0.125159	0.00351021	-0.0534911	0.0948391	-0.0442261	-0.0564356	-0.00376459	-0.0557041	0.0659381	0.0581716	-0.072397	-0.0382858	-0.0634768	-0.00181554	-0.0441592	0.0223727	0.0321389	0.0489999	0.0172036	0.0654973	-0.114139	0.00747642	0.197397	0.00355977	-0.0992716	-0.0867631	-0.094201	0.0217332	-0.07268
Choreotrichida_sv2077	0.00128379	-0.013583	0.0112401	-0.0987171	0.0670971	-0.026148	0.0381492	0.10927	0.0546305	0.0338559	0.095121	-0.128482	0.0783413	0.0664012	-0.0335129	0.00431161	-0.102268	0.109158	-0.0259523	-0.0116934	0.0763783	0.129828	-0.0667861	0.0670561	0.029132	-0.0366546	0.0187703	0.0693076	0.0128504	0.00289952	0.14517	0.0801152	0.0871553	-0.0809682	0.0411192	0.0827335	-0.0166924	-0.102618	0.00615008	0.0720443	0.104721	-0.0896331	-0.0519777	0.157582	-0.0680017	-0.0345326	0.0436628	-0.0380851	-0.0468157
Choreotrichida_sv2149	-0.120711	-0.0127101	0.0112933	-0.168302	0.0508461	-0.0179672	0.047333	-0.0548484	-0.0257832	0.00673246	-0.0553148	-0.0185357	-0.137548	0.0655746	-0.0386797	-0.00728148	0.00985003	-0.0408704	-0.0808724	0.0172652	0.0124977	0.134998	0.306054	0.124923	-0.0949598	-0.0528793	-0.00219756	-0.0382793	0.115084	-0.0128355	0.209026	-0.107489	-0.00216077	-0.033973	-0.000320085	-0.0256969	0.125689	-0.0485323	0.0218101	0.220354	-0.127884	-0.0643668	0.0488889	0.169948	-0.0818899	-0.0190998	-0.0902403	0.0220186	0.0101457
Choreotrichida_sv2270	0.0364518	0.00296643	0.0310134	0.0575144	-0.0130411	0.06227	-0.14436	-0.0596793	0.0318673	-0.039674	-0.0669697	0.00551837	0.0703306	-0.0839713	0.023604	0.129114	0.242791	0.0462408	0.0459742	-0.11537	-0.0108895	0.125136	-0.159605	-0.0325685	-0.0343108	0.0131341	0.0695046	-0.0354638	0.0676384	0.063306	0.0377218	0.0681159	0.0403225	0.0187308	-0.0927783	-0.00228702	0.0983412	-0.0235724	-0.0686771	-0.0634092	-0.00581839	0.0113118	0.0255939	-0.10743	-0.0406344	0.0728398	0.000957993	-0.0095362	0.0364457
Choreotrichida_sv2318	-0.0411411	0.109082	0.0371628	-0.0842583	0.0287479	-0.0116746	-0.00213543	-0.0251745	-0.0443446	-0.0542439	0.0256283	0.093829	-0.110869	-0.038322	-0.00460417	0.0423755	-0.0966636	0.0291722	-0.0329803	-0.0898141	0.107529	-0.041732	0.350236	-0.00375537	-0.11302	0.0440327	-0.143996	0.0571768	-0.00272606	-0.170096	0.309664	-0.0819786	0.0622513	0.0373455	0.0289006	-0.00544291	-0.00771146	0.0823884	-0.046389	0.318216	0.00661719	-0.0676782	-0.0522976	0.247032	-0.000790856	0.00287727	-0.0596401	-0.0315501	-0.0265234
Choreotrichida_sv2378	-0.173523	-0.00881872	0.0187859	-0.119573	-0.0710388	-0.0110989	-0.0798494	0.10852	0.0833995	0.165108	0.0136885	0.0465763	-0.127245	-0.0856801	0.0441481	0.0105656	-0.0672507	0.00707116	-0.0587004	0.0281127	-0.00137131	-0.0859736	-0.00483704	0.110535	0.109122	-0.0973686	-0.0694695	-0.0827387	0.0462946	-0.00556729	0.00762156	-0.00461441	0.019969	-0.0624313	0.0592946	0.0313776	0.0357215	-0.0174268	0.0376625	0.0176052	0.00711432	-0.0590865	0.0374708	-0.0615283	-0.167853	-0.183621	-0.127661	0.254799	0.0604346
Choreotrichida_sv301	0.0930518	-0.00563728	-0.0254802	-0.0783143	-0.0191174	0.0470678	-0.0835814	0.0403281	-0.114094	-0.0203942	-0.0161691	0.0598574	0.0214813	-0.0504703	-0.0600518	0.0542589	0.041156	0.135823	0.000500746	-0.0468295	0.00725312	0.0843347	0.290325	0.00954104	-0.099441	-0.0265586	0.0058227	0.0384492	0.0381691	-0.105511	0.0946656	0.0383633	0.0967372	-0.0340356	-0.0708152	-0.0197075	0.0333762	-0.0420346	0.0492504	0.155541	0.0766571	0.0424991	-0.0153765	0.269991	-0.00977166	0.282853	0.116704	0.0341345	-0.0923437
Choreotrichida_sv315	0.176122	-0.0562023	0.0332641	0.382324	0.203539	0.240095	0.0855081	0.0280207	0.0167957	0.0615538	0.0745941	-0.0921605	-0.0412733	0.0187512	0.0850338	-0.101919	-0.0328536	0.0189229	0.0768779	-0.0495233	-0.0953036	0.135508	-0.111731	0.23864	-0.00291321	0.214358	0.31777	-0.0411896	0.0950787	0.0215362	-0.0664561	-0.0173513	0.185219	-0.0279749	0.016204	0.16523	-0.0459347	0.0564509	0.104134	-0.0513446	-0.0301708	0.272689	0.0189203	0.0336809	0.118522	0.109429	-0.0618569	0.0314292	0.267596
Choreotrichida_sv573	0.0163368	0.387304	-0.155418	-0.0840516	-0.0286456	-0.0934539	0.0786282	0.0463077	-0.0639696	0.0685425	-0.112511	0.00170326	-0.0926333	-0.013817	-0.0398175	0.0197597	-0.0600939	0.197646	0.0741651	0.00930088	0.0372479	-0.0453135	0.319961	0.0228931	0.0267607	-0.0252061	-0.0475219	0.134429	0.0359468	0.0594587	0.331215	0.0304167	-0.0683553	0.0690364	-0.0308058	-0.0372569	0.0742104	0.0809046	0.0610744	0.0551194	0.111978	-0.143182	0.0328569	0.127849	-0.0632777	-0.103323	-0.258204	-0.0283221	-0.0646273
Choreotrichida_sv691	-0.00333864	0.0442468	0.0789574	-0.0493524	0.0151939	0.0737558	-0.0269518	0.0651993	0.0550295	0.0366485	-0.0135036	0.0351266	-0.0586079	0.106176	0.0110908	0.102363	0.0169293	-0.0838315	-0.0152798	0.0655967	-0.00402506	-0.00714598	-0.0167208	0.033523	-0.0823227	0.0967291	0.0457487	-0.104572	0.00785398	0.00896248	0.0750701	0.000262798	-0.1053	0.0773053	-0.142007	-0.0811958	0.0164489	0.0759983	-0.0566134	0.132111	0.0251594	-0.111712	0.138609	-0.0741906	-0.0347147	-0.10105	-0.0333771	0.132728	0.00436664
Choreotrichida_sv720	0.0922353	0.0184275	0.128021	0.0481238	0.0774004	-0.00734306	-0.0424775	0.0322643	0.00848592	-0.11828	0.00754935	0.0182163	0.0815577	-0.0764853	-0.0764175	0.0524452	0.0938106	0.0409668	-0.101392	-0.00144318	-0.0473209	-0.0856562	0.0258636	-0.0786838	0.0103724	-0.0401024	-0.0145492	0.05256	0.0108195	-0.0668015	-0.014998	0.0627382	-0.0632085	0.0258669	0.0864647	0.108532	-0.117276	0.0201299	-0.100228	-0.0416732	0.0122678	0.0816968	-0.00779832	-0.0791911	-0.148418	-0.00790122	-0.000940964	-0.0160819	-0.0147893
Choreotrichida_sv746	-0.0917449	-0.174706	0.0211708	-0.0337123	0.423276	-0.136392	-0.0642728	0.0534432	-0.0475057	-0.0228901	0.0809717	0.115278	-0.101723	0.052584	0.0253521	0.0101058	0.0203555	-0.0793762	0.0487922	0.00823813	0.0260487	-0.116564	-0.0535176	-0.0639346	-0.109884	-0.0442862	0.00107128	0.0209407	-0.0651039	-0.00934348	-0.157805	0.113315	0.0775653	0.0329793	-0.120303	0.160396	0.0322933	-0.103534	0.0118869	-0.00649943	0.082034	-0.000407611	0.251175	0.00452419	-0.105159	0.00407678	0.0137624	-0.0351906	-0.0469084
Choreotrichida_sv759	-0.0150868	-0.101673	0.0734896	-0.0500526	0.0506238	0.0663016	-0.00393896	-0.0367951	-0.0425868	-0.0183089	-0.103524	0.0551411	-0.022723	0.0166841	-0.0278465	-0.107891	-0.0274169	-0.026679	0.0146632	0.069719	-0.00867199	0.183207	-0.0574971	-0.153681	-0.00729399	-0.0292107	-0.0513164	-0.0363374	0.140421	-0.0174845	-0.0315414	0.0023317	-0.0171739	-0.123385	-0.118598	0.0267905	-0.0986206	-0.00359649	0.204438	-0.0558844	-0.0750771	-0.0915426	-0.0452429	0.248034	-0.00808004	0.0290375	-0.0587403	-0.0253299	-0.128123
Choreotrichida_sv805	-0.0376732	-0.06082	-0.0560029	-0.0964395	0.0250977	-0.0673458	-0.144022	-0.0679429	-0.0974902	-0.0225243	-0.00543332	-0.0947941	-0.0657869	-0.01827	-0.0363694	-0.0250913	-0.0342079	-0.0690679	0.0153317	0.206825	0.0232989	-0.014923	-0.139624	-0.082105	0.156617	0.0209389	-0.0485661	0.0951655	-0.0411011	0.18991	-0.126905	0.00657372	-0.0718048	-0.0103966	-0.00443773	-0.0411639	0.0809243	-0.0747473	0.0317841	-0.0420482	-0.0126667	-0.0464975	0.0400043	-0.0564228	-0.0487208	-0.00535325	0.131915	0.0241003	0.0238496
Choreotrichida_sv907	0.0283991	-0.040346	0.052805	-0.0642901	-0.0043099	-0.00666306	0.00203534	-0.00241953	0.0477112	0.162645	0.0221385	0.0235851	-0.0101243	0.283132	-0.0950561	0.142949	0.0170277	-0.0146318	-0.0534874	-0.0289574	0.0767401	0.0805634	-0.00183191	-0.0736736	-0.0195073	0.0813921	0.0333469	-0.0469983	-0.00298828	-0.0527274	0.00795792	-0.0481841	-0.00561644	-0.00421009	-0.0938961	-0.0603674	-0.0774215	0.0313736	-0.0260043	0.0801206	0.0472066	0.0366018	-0.0156259	-0.0959009	0.0604182	-0.0803407	-0.00189383	0.0736259	-0.0469803
Choreotrichida_sv915	0.0611285	0.0638351	-0.0876137	-0.0335339	0.0160264	0.0391798	-0.0497944	0.105	0.041817	0.0147603	0.0537946	0.0122483	0.0564245	-0.0281367	0.0060069	-0.081558	0.0502715	0.083059	-0.0178591	0.0537425	-0.0477648	0.00621096	0.181594	-0.0825007	-0.0680569	-0.0944812	-0.00996925	-0.0906838	0.0120588	-0.0301527	-0.0762147	-0.120318	0.044936	0.0144925	-0.0785488	0.0235438	-0.0258325	0.097591	0.0905902	0.056938	-0.0396898	0.0856376	0.0184661	0.235001	-0.0756643	0.422245	0.26902	-0.0598697	0.0185603
Choreotrichida_sv947	-0.0364608	-0.0155107	-0.00936968	-0.0346586	0.0438684	-0.0656603	-0.0206532	0.0139779	0.0311491	0.13002	-0.0044589	-0.0647566	0.0812111	-0.0434908	-0.0679501	0.108942	-0.0474457	0.0555764	-0.0307342	-0.010875	-0.0806199	0.020918	-0.0290861	-0.136016	-0.0408012	0.242346	-0.00989746	0.00536302	-0.0455817	0.000385639	-0.0412146	0.00905737	0.0495319	-0.136004	0.0469279	-0.0828612	-0.050836	-0.0197209	-0.0534652	-0.0751019	-0.00745883	0.0703181	-0.0642711	0.0984602	-0.0285152	0.0458569	-0.0120052	0.14934	-0.0107759
Ciliphora_sv1120	0.00264615	0.172859	0.0466369	0.114828	-0.0506125	0.0690103	-0.121457	0.0706826	-0.0988753	-0.0403226	-0.016677	-0.0549195	-0.0321645	-0.021258	-0.106914	0.0613289	-0.163342	0.0824993	0.110545	0.00719157	0.0570397	0.096396	0.0684911	0.0522159	0.196897	0.0685292	0.0386658	0.100351	0.103071	0.0644297	0.186333	-0.0352026	-0.121977	0.0352903	-0.062974	-0.060323	0.0946356	0.169808	-0.0326306	-0.0269312	0.121977	-0.085736	0.0309997	0.0351087	0.147329	-0.0639808	-0.0691166	0.0163523	0.0119697
Euplotia_sv1128	0.0505237	-0.0319298	-0.145097	-0.115397	-0.00957106	0.0371951	-0.041431	0.0314849	-0.0516754	0.0126981	0.0118292	0.0224159	-0.00530455	-0.0268481	0.0845575	0.0091189	-0.0107151	-0.0324037	-0.00241998	-0.0106262	-0.0719462	0.100451	0.0287169	0.0154855	-0.15197	-0.025512	-0.0475655	-0.0167414	-0.141327	-0.0680163	-0.0345379	0.153552	-0.0307783	-0.077701	-0.116829	-0.00298672	-0.0362224	0.0407123	0.0295976	0.087814	-0.0150772	-0.0116011	-0.0669772	0.0733392	0.0328297	0.366856	0.295562	0.00617406	-0.0905316
Euplotia_sv2066	-0.130367	-0.0137858	0.144536	-0.0603002	-0.018018	-0.0540473	0.0268967	0.0780593	0.195553	0.101416	0.122226	0.0243689	-0.00369646	0.00109122	0.118738	-0.0493483	-0.0975094	-0.0677851	0.0522287	0.00374561	-0.115721	-0.068865	0.0310408	0.0454609	-0.0516716	0.0410537	0.0018711	-0.0135322	0.0648741	-0.0378193	0.0929197	-0.0116902	-0.21764	-0.0185875	-0.0428794	-0.0226989	0.0424191	0.093893	-0.0259276	-0.115589	-0.0790401	-0.0568663	0.11181	-0.0127504	-0.0783595	0.0556955	0.0921254	0.0474335	0.0310625
Hypotrichia_sv1456	-0.05251	0.0535701	-0.0483606	0.0365374	-0.0354654	-0.0477464	0.188809	0.00115644	-0.0752645	0.0329197	0.0744157	0.043216	0.0316239	0.0523704	0.124791	-0.0479927	0.0834054	-0.0258285	0.130957	-0.157523	-0.017839	0.0185356	-0.0838848	-0.0281314	-0.072625	-0.00624532	0.0532176	0.0476029	0.0187759	0.0145127	0.0444499	0.024342	0.0238698	-0.115961	0.0493916	0.0425431	-0.127125	0.0103324	-0.159819	-0.0092983	-0.0283257	-0.0417511	0.0134285	-0.121134	-0.0113874	-0.130876	-0.0116656	-0.0471959	-0.00719121
Strombidiida_sv1013	-0.00207579	0.0686928	0.103144	-0.0230298	-0.0184406	-0.0977631	-0.00782933	-0.0454391	-0.11922	-0.0342348	-0.152509	-0.0071361	-0.0353327	0.100969	-0.0337398	-0.0247848	-0.0431196	0.0337756	0.209238	0.0115026	-0.075479	0.135053	-0.0257888	-0.0633386	-0.0732329	0.0288258	-0.0447315	0.158209	0.185974	-0.0477996	0.120387	0.0231368	-0.0656772	0.000827327	-0.0999757	0.0152888	-0.0904433	0.0938002	0.0349677	-0.0792175	0.0834244	-0.0373031	-0.0168347	0.255111	-0.0295248	-0.031728	-0.113499	-0.0664145	-0.0684275
Strombidiida_sv1027	-0.0249633	-0.0260981	-0.0762139	-0.0308209	0.0386229	0.0610863	-0.0869392	0.0267709	0.12291	-0.0169329	-0.0310558	-0.0649342	0.0842267	0.0622805	-0.100857	0.0226362	-0.101662	-0.070978	-0.0730368	0.0182175	0.144392	0.0374901	0.0333633	0.0463828	-0.0332102	0.111944	-0.142869	-0.016411	-0.0325668	0.0737163	-0.0608678	-0.130115	0.067801	-0.0919515	0.0836884	-0.0271343	-0.0161348	-0.0299896	-0.00741005	0.0352888	-0.0200472	0.0342352	-0.0895564	0.156865	-0.0637462	0.0231177	0.0348576	-0.150605	0.0277629
Strombidiida_sv1073	0.0342785	-0.0504328	-0.0689214	-0.0962996	-0.0604282	0.0291587	0.159053	-0.0096901	-0.00869793	-0.0218646	0.0225589	-0.00389872	-0.074502	-0.0618149	-0.000548272	0.121691	0.0883572	0.0170536	0.0247237	-0.0720613	-0.0807611	0.028954	-0.00788606	-0.0348636	0.13365	-0.0277503	0.0695219	0.00313469	0.126421	0.196389	-0.0252495	0.0858372	0.310854	-0.0827758	0.192219	-0.0445415	-0.107485	-0.0907738	-0.114245	-0.101169	-0.00237263	-0.0599925	-0.00454655	-0.00821878	0.00216402	0.0117579	-0.00338002	0.133966	0.0603929
Strombidiida_sv1088	0.00584022	-0.0401066	-0.111228	0.0654047	-0.0748968	0.0324448	0.0343811	0.107357	0.14832	0.0269678	0.11211	0.123005	0.111675	-0.00351538	0.0210108	0.147739	-0.0133178	-0.0248619	-0.0349029	-0.033204	0.0633874	0.0424656	0.14698	-0.0210708	0.103801	0.00691836	0.0129763	-0.104698	-0.0497992	0.055564	-0.036504	-0.0578439	0.163084	-0.100849	0.183628	-0.0412325	-0.0585303	0.0991283	0.102836	-0.124035	-0.0332522	-0.100814	-0.13142	-0.0114514	0.024014	0.0808461	0.0248186	0.0876922	0.0358572
Strombidiida_sv1091	-0.0244639	0.0633852	0.0748917	0.213376	0.0577777	0.0313399	0.0342792	-0.0400753	0.00604747	0.113668	0.0687273	0.0111311	0.0298805	0.0590288	0.0218531	-0.106528	0.0435843	-0.021451	0.063512	-0.0507448	-0.0287539	-0.0569778	0.0494119	0.159756	-0.0369883	-0.160212	0.1004	-0.000547765	-0.173987	-0.031371	0.0608953	0.0714366	0.0602637	0.0176933	0.111302	0.209866	0.157767	0.0302368	-0.060553	0.0429247	-0.00598119	0.298378	0.194753	-0.0532687	-0.00858648	0.0291812	0.00540231	-0.0567596	-0.0421045
Strombidiida_sv1107	0.0264569	-0.0579643	0.207408	0.00599441	-0.128231	-0.0595094	-0.0208984	-0.0748022	0.0791061	-0.0487586	-0.0552723	-0.0627613	0.085095	-0.0196876	0.0545934	0.00533357	0.0603494	-0.0770176	-0.0463178	-0.0585113	-0.0105442	-0.0229599	0.00120779	-0.092148	0.045143	-0.0908434	0.0549877	-0.0272955	0.00223531	-0.0439501	-0.0497388	-0.0615431	0.0861757	-0.150865	-0.00509157	0.0725009	0.103932	-0.0493349	0.196525	-0.0381741	-0.0763424	0.0345961	-0.103209	-0.00528939	0.0864622	-0.0820271	-0.0560758	0.0450655	-0.121144
Strombidiida_sv1129	-0.166982	-0.0546273	0.100283	-9.98571e-05	-0.0719382	-0.0788043	-0.0612534	-0.0996888	0.0560483	0.0913585	-0.028534	-0.00221212	-0.0058766	0.0198013	0.0509744	0.0853291	-0.00466102	-0.0547521	0.00186621	0.157764	0.00780526	0.0350126	0.0516111	-0.0263179	-0.00930449	-0.0173447	-0.0223638	0.0518955	0.0539002	-0.0844644	0.0416043	-0.0356558	-0.110511	-0.0153471	0.109983	0.125732	-0.0772597	0.125838	0.0291063	0.0363509	0.180074	0.0833228	0.123203	0.0795933	-0.0442628	-0.0289656	0.0862954	0.0343811	0.0413133
Strombidiida_sv1188	0.165091	-0.031484	-0.00203875	0.180186	-0.034517	0.276685	-0.0412657	0.0169068	-0.0424598	0.0235788	-0.0908766	-0.0335224	-0.13652	-0.00788002	0.18678	-0.164706	-0.0650961	0.0521213	0.170109	0.021171	-0.0712114	0.235485	-0.0750328	0.240587	0.0239717	0.216058	0.261839	-0.0486874	0.0152996	0.0812843	-0.0628748	0.0283624	-0.000174797	0.109956	-0.00982541	-0.0613436	-0.0275744	0.00286581	-0.00353598	-0.021225	0.00788309	-0.0344774	-0.0206818	0.116351	0.219234	-0.0895753	-0.0645954	0.0284516	0.0010107
Strombidiida_sv1245	0.0488833	0.256315	-0.0133455	-0.0272011	-0.0054336	-0.0123722	-0.105381	0.0249064	-0.0277767	-0.0485675	-0.137494	0.111633	-0.0141909	-0.00807147	-0.0970066	0.00400474	0.0407991	0.082386	0.0657177	-0.0702547	-0.0587061	-0.056058	0.0252474	-0.0559455	-0.15649	-0.0621985	0.0355024	0.309972	-0.0954179	-0.0482127	0.180559	-0.0349029	-0.116375	0.0959017	-0.115805	0.0908146	-0.0344645	0.213993	0.00789573	-0.0245722	0.0194479	0.109234	0.0596602	-0.00201319	0.0291847	-0.0958083	-0.0243901	-0.0665967	-0.0919936
Strombidiida_sv1248	-0.0676165	-0.117837	0.0730302	-0.0647552	-0.0353137	-0.0142487	0.0734914	-0.00174986	0.112731	-0.0401471	0.0181489	0.00569692	-0.0498869	0.0694299	-0.0816738	-0.0706424	0.125955	-0.0208276	0.0213312	-0.0249721	-0.000225695	0.144982	-0.0961105	-0.0538599	-0.00107478	0.0231607	0.0220572	-0.000889184	0.0459793	-0.0685839	0.0815292	-0.00509611	0.097826	-0.0428761	-0.0871455	0.0526187	-0.00161194	-0.10801	0.1001	0.0547448	0.0956892	-0.0222616	0.0302817	0.00931476	0.087807	0.00136534	-0.0106313	0.0178147	-0.114768
Strombidiida_sv1350	0.00384451	0.0610926	-0.0699082	-0.0389433	-0.0864663	-0.0741039	-0.0320655	0.0276946	0.025777	0.0684804	-0.0354569	0.0305412	0.1014	-0.109367	-0.111626	0.105957	-0.0100166	-0.0820132	0.00766206	-0.0691161	-0.0337803	-0.123448	0.0293202	0.0509542	0.0404474	-0.0284625	-0.0168163	0.0398127	-0.0307586	0.045232	0.0144145	-0.0643014	-0.00805245	0.0329461	0.0851628	-0.0798435	0.00499494	0.0410531	-0.0918696	0.0587981	-0.102099	-0.0409885	-0.0504101	0.000612727	0.0346222	-0.0197203	0.0106787	-0.00836306	0.155962
Strombidiida_sv1397	-0.0191757	-0.0619066	0.108215	0.0436403	0.0340172	0.0264529	-0.121753	0.0144998	0.0972379	0.0257562	0.00333079	-0.0900151	0.0219327	-0.010132	-0.0650678	-0.0810931	0.0980385	0.0210599	-0.0134409	0.207627	0.0240404	-0.015988	0.0047156	-0.0736469	-0.0183796	-0.0220518	-0.0536189	-0.110185	-0.0611275	0.0537458	-0.06326	0.0831365	-0.0687435	-0.247118	-0.0505391	-0.022214	0.0437074	-0.0559037	-0.154226	0.0487512	-0.00868007	-0.0578211	0.0492406	-0.0707764	0.0888524	-0.081308	0.049477	0.0220161	-0.0888128
Strombidiida_sv1424	-0.142144	0.0392761	-0.0754134	-0.110563	-0.0827165	-0.0744276	0.0137446	0.0596717	0.0513397	-0.0478349	-0.015875	-0.012746	-0.00267813	0.0721619	-0.186222	0.104086	-0.000404829	0.0120871	-0.0647754	-0.0391527	-0.0753336	-0.0448528	0.43009	0.0806868	-0.0218142	-0.029516	-0.102774	-0.0175724	-0.0912126	-0.157348	0.330955	-0.04954	-0.0377682	0.0683326	0.0551825	-0.0295048	0.17089	0.11408	0.0228317	0.307392	0.050603	-0.0586789	0.0528374	0.283338	-0.0965885	0.0717248	-0.0937362	-0.107038	-0.011665
Strombidiida_sv1457	-0.082741	0.0608787	-0.0103178	-0.00551869	0.119893	0.0902702	0.0419708	0.0365817	-0.0345817	0.0198889	0.0613568	0.00471671	0.0477064	-0.0116976	-0.0353948	-0.113261	-0.0168695	0.043796	0.00342921	-0.0186689	-0.055747	0.0610581	-0.0359122	-0.00227018	0.151015	-0.0993552	-0.0995593	0.00572451	0.11168	0.221396	-0.0075509	-0.122614	0.0783841	0.0208955	0.0750168	0.0107566	0.0203889	0.0806624	0.0623873	-0.0553787	-0.0369893	0.00613131	-0.0233218	-0.047857	-0.0181196	0.000122433	0.00548026	0.0350291	0.0744246
Strombidiida_sv1463	0.0123334	-0.0788296	-0.00477403	-0.0381773	-0.0446768	-0.0543795	0.070433	-0.125882	0.0965968	0.0535261	0.0631074	0.0365645	-0.00201326	-0.0508001	0.0657541	-0.0326162	-0.109536	0.042672	-0.0534955	-0.0936251	0.118202	0.0137097	-0.0493641	-0.0909265	0.0975092	-0.0394108	-0.00916921	-0.0224552	0.0161579	-0.0483367	-0.172087	0.122247	0.0650435	-0.136522	0.269516	-0.0444465	0.00288855	-0.151712	-0.0543098	-0.100021	-0.0254467	-0.0790356	0.0695662	-0.0575158	-0.00549099	0.196929	-0.00333461	0.0735428	0.032756
Strombidiida_sv15	0.10789	0.0220203	-0.101018	0.159762	0.0111636	-0.0155054	0.037228	-0.0683832	-0.00379127	-0.0838578	-0.0401895	-0.00784614	0.0483593	0.271793	-0.0877081	0.0167433	-0.0568091	0.066607	0.0231295	0.00094381	-0.0892219	0.0633247	0.0301589	0.197191	-0.0785148	0.0569614	-0.028989	-0.127703	-0.0248978	-0.0473089	0.109278	0.0156674	-0.00505957	-0.0302127	-0.0186949	0.0817524	0.0494302	0.0560182	0.00169704	0.197771	0.0402288	0.183536	-0.0546879	-0.0413436	-0.00832058	-0.101023	0.11239	-0.129731	-0.0227421
Strombidiida_sv1543	0.0143557	0.00872082	-0.031587	-0.00523222	-0.00252017	-0.0310383	-0.029965	-0.0447886	0.00343154	-0.0686071	0.0366153	-0.0296004	-0.039453	0.00594771	-0.0512453	0.20473	-0.00577419	-0.0050786	0.022101	-0.173583	-0.0857444	-0.0558757	-0.026333	0.0186186	0.115058	-0.0507881	-0.00838683	0.0426962	-0.0152354	-0.0431664	-0.0619575	0.0247293	0.184342	-0.0357986	0.0308221	-0.0349753	-0.0527083	-0.0558138	-0.0657438	0.136737	0.0293759	-0.0549375	0.0303269	0.0313956	0.13888	0.0344614	0.00712105	0.125197	0.0348944
Strombidiida_sv159	0.24007	-0.113485	-0.0195439	0.428513	-0.0622382	0.285815	-0.0301844	-0.0535412	0.0305223	-0.0214962	-0.124248	-0.0206267	0.099592	0.0955655	0.233662	-0.148799	0.0224913	0.0452729	0.0378437	-0.0933255	-0.00864366	0.274296	-0.0213453	0.251739	0.0347036	0.25632	0.322117	-0.11513	-0.025456	-0.0606867	-0.0398398	-0.0654363	0.0210699	0.0987512	0.0241228	0.228087	-0.0202621	-0.0605228	0.122359	-0.00967388	0.105026	0.27325	-0.117068	0.237854	0.247571	0.0206158	-0.0176321	0.0417754	-0.149794
Strombidiida_sv1625	-0.0356924	0.0458644	0.00742107	-0.0276516	0.0524381	0.038669	0.0307467	0.0597913	0.0665846	0.118087	0.0278672	0.0871977	0.022086	-0.0807716	0.0212608	0.10977	-0.0200723	-0.0644598	0.137994	-0.0898026	0.0595738	-0.0206665	0.15651	-0.0635642	0.100275	0.132463	-0.0192425	0.0104084	-0.120069	-0.117296	0.118369	-0.00937517	-0.0163328	-0.0251519	0.0755585	-0.112633	0.112665	0.0121228	-0.00573723	0.0410874	-0.10827	-0.148437	0.150248	0.125948	-0.0113974	0.0651407	-0.0169895	-0.101173	0.0507094
Strombidiida_sv1759	0.137221	-0.152922	0.0837357	0.344092	-0.00437482	0.191454	-0.0490431	-0.0805994	0.0493428	-0.0597456	-0.103742	0.0242896	-0.0101303	-0.00600626	0.112251	-0.0360794	-0.0897395	-0.0678158	0.0315872	-0.0924448	-0.0212303	0.219901	-0.018755	0.23929	-0.0376551	0.17497	0.156821	0.0452014	-0.0439279	-0.0999709	-0.0842476	0.0484721	-0.00291234	0.0217899	-0.0679402	0.109667	0.0784668	-0.0733205	0.116767	-0.0380983	0.00682028	0.223981	0.00154058	0.204437	0.247348	-0.0250417	-0.0717814	0.029773	-0.107273
Strombidiida_sv1783	-0.0981833	-0.0638151	-0.0389313	0.0259713	-0.0973724	0.0159994	0.0304652	0.0222409	-0.0251425	-0.026287	-0.0148098	-0.0385005	0.0828937	0.0403121	-0.0606595	0.0127061	-0.0174079	0.0643079	0.0296037	-0.0954474	-0.0179034	0.0947656	0.0156226	-0.0616	0.0516535	0.0523376	-0.0302236	-0.0525703	-0.031574	0.00546028	0.0178583	0.0386367	0.0283209	-0.00922219	0.00839692	0.0291451	-0.0430963	0.0695184	-0.0195528	0.0870337	0.0314788	0.025499	-0.071202	0.0905818	0.00167032	-0.0559299	0.0815148	-0.0520137	0.0469176
Strombidiida_sv1834	0.0345842	-0.0968654	-0.0128705	-0.109593	-0.00307047	-0.0505242	0.0347966	0.0445589	-0.0702083	0.0379149	-0.0421176	0.0355793	-0.0486491	0.113925	-0.0335552	-0.158488	0.0291854	0.0556676	-0.0436772	0.0991564	0.0458007	0.0421239	0.0558141	-0.0467027	-0.10223	0.021917	-0.0902352	0.039229	0.0363369	-0.0164404	0.0341429	0.100271	0.0655466	-0.000665233	0.0642244	0.0227918	0.0248917	0.132895	0.0360157	0.102364	-0.0670954	-0.00903633	0.000610441	0.214697	0.0422399	-0.0671595	-0.0830279	-0.0626718	-0.163317
Strombidiida_sv1842	-0.0249829	0.0364964	-0.0687375	0.0881148	-0.0727339	-0.0504333	0.132503	0.0198586	0.106821	-0.118317	0.0527109	0.0131338	-0.0630617	0.056383	-0.055146	0.113829	-0.0226122	-0.00161261	-0.020061	0.0325561	-0.0798042	0.0995371	-0.0200455	-0.0497579	0.199485	-0.015589	0.00151472	0.0554609	-0.0621448	0.0571064	-0.0711446	0.119209	0.105229	-0.0837819	0.0524552	-0.000991401	0.0464345	-0.0715462	-0.0832061	-0.0429624	0.0308909	-0.139514	-0.0065469	-0.155635	-0.0248047	0.0372917	-0.0486419	0.0173767	-0.0303348
Strombidiida_sv1847	-0.00347476	0.00434678	-0.0360098	0.0265595	0.0738373	0.0211876	0.101596	0.020995	-0.0903547	-0.0130413	-0.0292458	-0.0455872	-0.065439	-0.0993547	0.110496	-0.074727	-0.135419	-0.0312822	-0.0234082	-0.000703891	-0.0254092	0.0808923	0.0575145	-0.0695596	0.00978964	0.0956913	-0.0554863	0.137103	-0.0434819	-0.0797116	0.0297764	0.045956	0.0137034	0.0429501	-0.0498091	-0.0680081	0.0702546	0.122157	0.44029	0.0227655	0.0263745	-0.0605918	0.104045	0.0457732	0.0845905	-0.136423	-0.145857	0.0499605	-0.129217
Strombidiida_sv1892	0.112033	0.0634767	-0.0356037	0.165608	0.00524101	0.0357128	-0.0527923	-0.0423368	0.0481894	0.0829612	-0.133985	0.0438737	-0.0636237	0.062527	0.130718	-0.101653	-0.0423369	0.0310001	0.0702763	-0.0390198	0.0283996	0.251736	-0.0421827	0.131944	0.00784415	0.0550218	0.166774	-0.058875	0.0460379	-0.0271116	-0.0192572	-0.00471554	-0.0809705	0.0831093	0.0016804	0.0974126	-0.10429	-0.0387539	0.0402548	0.0216708	0.149886	0.0288641	-0.107784	0.231949	0.23751	0.0605052	0.0456951	-0.024264	-0.0503173
Strombidiida_sv1917	-0.13486	0.0833034	0.0737031	-0.0682492	-0.0751069	-0.0157926	-0.0168554	0.024401	-0.0237896	-0.0671705	0.0116392	-0.0429667	0.0735371	0.0579177	0.0148271	0.0648106	-0.0748997	0.00137841	-0.0219041	-0.0505141	0.0344995	-0.0554258	-0.0547687	-0.052988	-0.0757015	0.0303243	-0.0197837	-0.00579249	0.0763673	-0.0881563	-0.00255776	-0.0255994	0.114474	-0.00997704	0.0104887	0.00469245	-0.0445791	0.109004	-0.0748814	-0.0414724	0.0564399	-0.0647977	0.131139	-0.035836	-0.0411439	0.101446	0.0122737	-0.0110134	0.0351762
Strombidiida_sv1944	-0.0460751	-0.0952827	-0.0398387	0.0614433	0.0455313	-0.0278942	0.0205024	-0.109306	0.109978	0.0209647	-0.0088622	0.00536518	0.096674	0.00937853	0.0823497	0.111152	0.0299035	-0.0507599	-0.0342376	-0.0208032	0.044795	0.062288	-0.00613943	-0.0252007	-0.0428102	0.253917	0.00338311	0.0501391	-0.0548483	0.0148658	-0.064082	0.176887	-0.0609279	-0.0161302	-0.0510525	-0.0853344	0.0467535	0.0110608	-0.0311746	0.0264861	0.016233	-0.0219021	0.0455894	0.0751729	-0.0172439	-0.0399122	-0.0852418	0.00255723	-0.000725183
Strombidiida_sv1946	-0.0468706	-0.00495092	-0.0579818	0.0556997	0.0242789	-0.00860386	0.0384761	-0.0176875	0.0844147	0.0159409	-0.0265593	0.0317688	-0.0328162	0.00683212	0.0133888	0.0817746	-0.0643072	-0.024707	-0.0152395	0.195946	-0.0545566	-0.160574	-0.0316391	-0.0211255	0.315751	-0.0175183	-0.0111495	-0.0751236	-0.038121	0.227173	-0.131425	-0.0309114	0.000196187	-0.00736147	-0.0353514	-0.00392286	-0.018817	-0.110951	0.073125	-0.185013	-0.00723236	0.00744759	0.051982	-0.0688201	-0.108664	-0.0991686	0.117266	-0.00434698	-0.00958273
Strombidiida_sv1972	0.0788993	-0.0696169	-0.0103823	-0.0331754	0.00217105	-0.0259891	0.129638	-0.0921898	0.0148966	-0.0418864	0.0234923	0.0967582	-0.00511114	-0.0205242	0.0296238	0.10162	0.0385017	-0.0772566	-0.0528526	0.0079253	-0.0104817	0.0897446	0.213299	-0.0335789	-0.0104662	0.0317956	-0.137253	-0.00748668	-0.00267555	-0.243656	0.168091	-0.0925288	0.130832	0.0172043	0.0132213	-0.011378	0.117511	-0.00554893	-0.0916637	0.106742	0.00277068	-0.0633798	0.129461	0.124103	-0.140341	0.114832	0.00558756	0.0186678	0.00916418
Strombidiida_sv2082	0.0924067	-0.0329085	0.128953	-0.0832152	-0.0281089	0.060235	0.0429634	-0.0664973	-0.116578	0.0781744	-0.0681124	-0.0653118	-0.0352443	-0.070683	0.0754516	-0.0349326	0.0192184	-0.0309371	-0.05528	-0.0184975	0.0325005	0.0307331	-0.0989006	0.00900295	0.0635531	-0.0676145	-0.0971933	0.00604835	0.0765548	-0.0480281	-0.0340254	-0.0109461	-0.058129	0.0867097	-0.00511338	0.0602986	0.0839357	-0.0528874	0.0681403	-0.043705	-0.0561533	-0.0962998	-0.0110469	-0.00991668	-0.0366408	-0.0630889	-0.141237	-0.0297973	0.00336835
Strombidiida_sv2083	-0.00960753	0.0442953	0.0201271	-0.149573	0.0475331	-0.0280106	0.07345	-0.0571737	-0.0554115	0.0821703	0.0355159	0.0394145	-0.101187	0.0392762	0.149621	-0.0719981	0.0238859	-0.161683	-0.0812207	-0.00597342	-0.117887	-0.0386934	-0.0174533	-0.0597344	-0.0317231	-0.10453	0.0167499	0.0473593	-0.0113653	0.0643654	0.00888312	0.0448034	0.123643	-0.0715715	0.085243	0.0124176	-0.104842	0.0987082	-0.080304	0.0178299	-0.0104329	-0.0601713	-0.0127354	0.0291152	0.0683066	0.02792	-0.0157764	-0.0156348	0.290657
Strombidiida_sv2097	0.0345465	0.0234704	0.118294	0.0349254	0.0134625	0.00646381	0.0470493	0.026619	-0.00971282	0.12582	0.0683897	-0.0518561	-0.0201055	0.0849033	-0.0633465	0.0497452	0.292492	-0.0620056	0.100773	-0.071105	0.167066	-0.0611515	-0.0331829	-0.00714355	-0.0530347	0.0151245	0.0871805	0.0532812	0.021105	0.0145271	0.0555731	0.154142	0.0560592	-0.0994323	0.0275954	0.00431266	-0.00207708	-0.139623	-0.17279	-0.0654597	-0.0505503	0.0204853	-0.097489	-0.0558391	-0.0186201	-0.044753	0.0338869	0.0286602	0.0492304
Strombidiida_sv221	0.0846076	0.110869	-0.0413382	-0.0683287	0.00101583	0.0168188	-0.0917964	0.0618147	-0.214302	-0.0312245	-0.0767615	-0.0426029	-0.00441663	0.0403095	-0.00720183	0.07329	-0.0678057	0.0886276	0.152699	-0.0390118	0.108551	-0.052115	-0.0186955	-0.0493994	-0.030487	0.0630182	-0.000201031	0.122586	-0.0171366	-0.061057	0.0252582	0.020117	-0.0965059	-0.0427238	0.0327728	-0.0694668	-0.00920623	0.0775244	0.00902954	-0.0600384	0.0114194	0.0399124	0.0357687	0.0164794	-0.0547896	-0.00109496	-0.117365	-0.0112154	-0.0378471
Strombidiida_sv2233	0.104942	-0.0451553	0.0448786	0.100269	0.120312	0.0955367	-0.0376376	-0.0852956	0.0315119	-0.0254679	0.0788269	0.0494577	-0.0397794	0.0407882	0.129152	-0.0836014	0.113046	-0.0848021	-0.0510992	-0.0743561	-0.0203064	-0.039112	-0.0792767	-0.00219636	0.00430615	0.0666978	-0.0705789	0.0274901	0.0598789	0.0286728	-0.0415658	-0.0288283	0.119747	-0.054651	-0.0169375	-0.00737738	-0.04891	-0.0211273	-0.166291	0.0117156	-0.0930239	-0.0147415	-0.047633	-0.0145505	0.0774054	0.0387262	0.0439592	0.0743399	0.19553
Strombidiida_sv230	-0.115586	0.295681	-0.0387581	-0.0383909	-0.0445349	-0.0755071	-0.0790233	-0.0186138	-0.105316	-0.0325611	-0.109407	-0.00732751	-0.0784999	0.0841734	-0.115752	0.0036364	-0.128416	0.00714705	0.162795	0.072134	0.0282728	-0.0343569	0.183888	0.0507553	-0.0854367	-0.00469901	-0.107894	0.243511	0.0691132	-0.111712	0.345548	-0.0673498	-0.175433	0.137088	-0.0986512	-0.0555757	0.202843	0.193256	-0.00704915	0.320266	0.01966	-0.0348261	-0.0340781	0.293355	-0.0187984	-0.146085	-0.17374	-0.144593	-0.108997
Strombidiida_sv2317	-0.0966892	-0.139689	0.0357588	0.00663546	-0.0611727	-0.0437675	0.0201885	-0.03009	0.0827483	-0.0768806	-0.0325941	0.0142566	-0.0619677	-0.0126575	0.0266075	0.0276499	-0.0395511	-0.037213	0.0283802	-0.0273785	0.00208179	0.109173	-0.133001	-0.0554917	-0.095413	-0.0995759	0.0252023	-0.0105781	-0.0106176	-0.112614	0.0257495	0.0479661	-0.0531194	-0.0279412	0.0482713	0.0865972	0.00547191	0.050483	0.0135706	-0.168732	0.0968628	0.00480139	0.0585719	0.0314146	-0.124419	-0.0534754	-0.111439	0.0404311	-0.0106445
Strombidiida_sv2330	-0.0746448	-0.13126	0.025743	-0.0868746	0.0395239	-0.0214199	-0.0963217	-0.0408206	-0.129538	0.0408317	-0.0200033	0.00342904	-0.0818931	0.145837	-0.0336792	-0.0102272	-0.0446625	-0.0589006	-0.0757675	0.0273618	0.105092	0.0204886	-0.112243	0.0368446	0.060639	-0.0222799	0.0162977	-0.00922587	-0.00970907	0.0855864	0.00896765	0.00533748	-0.135947	0.0566646	0.0343831	0.068299	-0.0765656	-0.00204739	0.0127683	-0.0683835	0.00480654	0.032892	-0.0172622	0.0116403	0.12447	-0.115096	-0.0186995	-0.0425424	-0.0849238
Strombidiida_sv2332	0.0131181	0.160029	0.0959218	-0.0263181	-0.0609364	0.0175835	-0.0117233	0.116947	0.000969212	0.0692962	-0.106608	0.0719888	0.0357392	0.0197783	-0.0758361	-0.165911	0.000875124	0.154429	0.110808	-0.102648	-0.119313	-0.0518676	0.0178851	-0.0913304	-0.00109325	0.140138	0.00712499	0.306148	0.0678027	-0.136749	0.231555	0.068717	-0.109543	-0.03548	-0.043598	-0.0692398	0.0232516	0.225376	0.0156676	0.138374	-0.0726605	0.0167204	-0.058427	0.169453	-0.0450736	-0.0988812	-0.0817206	-0.0714331	-0.0301183
Strombidiida_sv2348	0.0669242	-0.123526	-0.0809008	0.10434	-0.0466465	0.068055	0.00102448	-0.106602	0.0101593	-0.032893	0.0153128	-0.0480316	0.19055	0.00066015	0.0277904	0.021535	0.0521906	-0.0555441	0.0602658	0.205205	-0.0263079	0.0394068	-0.0784459	0.0202261	0.249765	-0.0663073	-0.124927	-0.112334	-0.153116	0.14264	-0.0525155	-0.0140191	-0.196602	0.0652158	0.134063	0.120135	0.0446402	-0.0189331	0.0873369	-0.122894	0.0141931	0.0530484	-0.0525936	-0.0760609	-0.0799102	-0.0791412	0.0876757	0.058033	-0.0100775
Strombidiida_sv280	-0.0138833	0.184282	-0.0729979	0.0306464	0.026089	0.0210921	0.106664	0.0174902	0.019854	0.132737	-0.0299409	-0.0024552	0.0581301	0.00298756	0.0195598	0.00560625	-0.166097	0.158592	-0.0679222	-0.0645689	0.07875	-0.0347135	0.136549	0.212124	-0.0198776	0.142059	0.0509746	0.0370694	-0.0201008	0.019217	0.103621	-0.0201074	-0.172719	-0.157675	-0.00934869	-0.0766017	0.184031	0.0198868	0.0301004	0.090453	0.0788001	-0.0215587	0.00691482	0.041994	0.113988	0.0688924	-0.105095	0.0475272	-0.0374909
Strombidiida_sv289	-0.0292952	0.0411412	0.0282531	-0.0867592	-0.0820762	0.0647067	-0.16524	0.0201542	0.0141136	0.0027184	-0.0680052	0.0889341	0.0652688	-0.114047	-0.104643	0.0694875	0.070692	-0.0947386	0.0665775	-0.00223807	0.0683969	0.0263798	0.0566496	0.0213662	-0.00659837	-0.0341075	-0.0577263	-0.105579	-0.0128945	-0.0651951	0.0941307	-0.0598772	-0.105935	-0.0838911	0.0461948	-0.10579	-0.113693	-0.0869724	0.0150152	0.0493856	-0.0755813	0.0721508	-0.0703203	0.174024	-0.0497332	0.019196	-0.0940571	0.024185	-0.159866
Strombidiida_sv351	0.0857758	-0.0622355	-0.036547	0.0989397	-0.00417163	0.140569	-0.0918013	-0.0357367	0.0166615	-0.00928248	-0.121913	-0.0488426	0.00741568	0.00879335	0.109814	-0.034241	0.0234889	-0.0332879	0.0822409	-0.0984008	-0.0809598	0.148117	-0.144399	0.109995	-0.0507319	0.094442	0.15724	0.0129094	-0.0654189	-0.0883839	0.0376063	0.0839578	0.0323879	0.0387682	-0.0176355	0.0816815	-0.125899	-0.0951302	-0.125874	-0.0465009	0.113398	0.0281806	0.000896252	0.018987	0.152051	0.00272904	0.0367556	0.0207253	-0.119578
Strombidiida_sv418	-0.0664585	0.324575	-0.0286209	-0.0248242	-0.0159276	0.0828155	0.0112489	0.0840064	-0.0100256	0.0263915	-0.0435771	-0.0303327	-0.258964	-0.0762073	-0.0837058	-0.134303	-0.0885949	0.123399	0.0547852	-0.0667741	-0.0269439	-0.00890076	0.480142	0.197093	-0.00233145	-0.0344721	-0.03434	0.108762	0.01026	-0.0405169	0.427439	-0.0327796	-0.101063	-0.0527058	0.0634907	0.00512777	0.0980913	0.104444	-0.041576	0.292222	0.0631725	0.00798513	0.0225804	0.15893	-0.0122647	0.0718704	-0.0717593	-0.0390819	0.103564
Strombidiida_sv42	-0.00806592	-0.133414	-0.0545822	-0.101831	-0.0837317	-0.0940031	0.0168989	0.0127002	-0.0643732	-0.0242219	0.0229073	-0.134481	-0.0843952	0.143108	-0.0336799	0.106133	-0.123692	0.0751336	-0.00854652	0.00350746	-0.0414055	0.116121	0.0827792	0.017287	0.0363931	0.114264	-0.0732903	-0.0965533	0.162747	-0.0836474	0.0715034	0.027568	0.0455429	-0.118102	0.090463	0.010026	-0.0735932	0.15332	-0.124246	0.0800966	-0.0773787	-0.0378344	-0.0855612	0.0259004	-0.076609	-0.0481749	-0.110869	0.0764676	0.239783
Strombidiida_sv491	-0.0623436	0.232562	-0.051714	-0.0905847	0.0485878	0.0285316	0.0242442	-0.014842	0.00423902	0.0664214	-0.0246837	-0.102474	-0.00139459	-0.104137	-0.0445939	-0.0301773	0.0742337	0.0915936	0.0749846	0.191506	0.00558134	-0.111975	0.0931015	0.141272	0.0952211	-0.0498063	-0.0670349	0.0437198	-0.0188973	0.118154	0.169322	-0.11197	-0.00882543	0.0617281	0.0488279	-0.0664243	0.115411	0.0848596	0.043144	0.153225	-0.00944288	0.105645	0.0248465	0.0315293	0.0213239	-0.0876698	-0.0202197	0.0116866	-0.0499203
Strombidiida_sv520	-0.0360985	0.0451434	-0.0449613	-0.00839597	-0.0708206	-0.0133688	-0.169127	-0.00991992	-0.0864352	-0.0515791	-0.055476	0.0154319	-0.0373391	0.0676182	-0.00648918	-0.0470705	-0.0490905	0.0372919	0.0377754	0.0988632	-0.00554265	0.0179557	0.0110584	-0.0288084	0.141836	0.0193548	-0.0734506	-0.0222591	0.019391	0.0915402	-0.0192508	-0.119027	-0.00797528	0.0168358	-0.0268533	0.0560952	0.0426064	0.0123518	-0.00337169	0.0917526	-0.00124247	0.0630173	0.00774281	0.0854883	-0.0810176	-0.00179448	0.0793253	-0.235628	-0.0794102
Strombidiida_sv522	-0.134615	0.00915169	-0.0264604	-0.0380096	-0.102569	-0.0817612	-0.17925	0.0148478	-0.115437	-0.118667	0.0113954	-0.0261636	-0.00876802	-0.126257	0.0370079	0.0236562	-0.150296	-0.0485763	-0.00909012	-0.0323418	-0.096998	0.0410957	-0.0307127	-0.116011	0.0725626	0.00129041	-0.0146252	0.0512594	-0.0661013	0.107296	0.0801917	0.0174097	0.18634	0.12351	0.0689219	-0.0425493	-0.050963	0.0421495	-0.0231969	-0.0478946	-0.125067	-0.0448375	0.00295626	0.000902092	-0.0696639	0.0298915	-0.0238156	0.142418	0.113555
Strombidiida_sv532	0.00862627	-0.146635	-0.0917381	0.0771135	-0.0215608	-0.0831877	0.111818	-0.0281116	0.0827542	-0.131	0.0454521	-0.0737234	0.264329	0.0871013	0.103132	0.185027	-0.0423235	-0.154457	0.0334209	0.137468	-0.142037	-0.00891115	-0.0381033	-0.0268708	0.00990058	0.0304376	-0.0108768	-0.19079	-0.115841	-0.0641699	-0.0597717	-0.0180764	0.0274841	-0.0634336	0.147055	0.106007	-0.0783231	0.00546641	0.0609378	-0.0602538	0.0298084	0.00751102	-0.0464897	-0.0235492	-0.0789913	-0.0837345	0.0291295	-0.0706114	-0.0276129
Strombidiida_sv541	0.00416165	0.360298	0.00697622	-0.0553489	-0.0307646	-0.0041373	-0.0105866	0.00872453	-0.0465656	0.00694801	-0.0885232	-0.0578999	-0.217653	-0.1302	-0.0301908	-0.0280106	-0.00378561	0.132084	0.141869	-0.11464	-0.134637	-0.106742	0.118904	0.12375	-0.109665	-0.0335274	0.0376469	0.0860214	-0.066304	0.0466786	0.235671	0.0622367	0.0737279	0.0270795	-0.0212713	-0.0423637	0.0763039	0.100494	-0.103047	0.194631	0.0052142	-0.0402491	0.0330608	0.0382714	0.12076	0.0155645	-0.0456425	0.0208044	0.18994
Strombidiida_sv546	-0.0282576	0.188984	-0.00482237	-0.0280404	-0.00580084	-0.000449735	-0.061052	-0.00875753	-0.00286343	-0.0204544	-0.081319	0.0741547	-0.142884	-0.00257867	-0.0634609	-0.00191801	-0.0296337	0.147537	0.0215131	0.0187378	0.0575004	-0.0666312	0.0501507	-0.0149697	-0.0398743	-0.00560976	0.00441103	0.116519	0.0775348	-0.0564629	0.217388	0.105643	-0.0419999	-0.017141	-0.0926799	-0.00407925	-0.015558	0.238528	0.0595659	0.00316496	0.000674631	-0.100924	-0.0244417	-0.0590564	-0.0748358	-0.0472408	0.0141001	0.0794341	-0.0297791
Strombidiida_sv620	-0.0304259	0.0342701	-0.0452375	-0.145748	0.0389876	-0.0227869	0.11509	-0.00623786	-0.0382182	-0.0532676	0.0407513	-0.036113	-0.0270962	-0.0794186	0.066145	0.0977009	0.00914076	-0.00437972	0.0265921	0.0598491	-0.0454804	0.0180138	0.0371303	0.0918811	0.372715	0.0222353	-0.078447	-0.0991295	0.00332423	0.257304	0.0159512	0.0905563	0.106706	0.0032876	0.184091	-0.0347723	-0.0151783	-0.169984	0.00782151	-0.109129	-0.109264	-0.0994565	0.0267053	-0.0708369	-0.0895661	0.0282567	-0.0148706	0.100508	0.0125288
Strombidiida_sv638	-0.0367355	0.0466412	0.0808266	-0.0645884	-0.00712129	-0.00108698	-0.0255686	-0.00342367	0.0293061	0.0595209	0.00671534	0.0231289	0.132785	0.0278434	-0.0170699	-0.0357003	0.292812	-0.100967	-0.113936	-0.134633	0.142683	-0.0532827	0.0466166	-0.00899323	-0.171686	-0.0257905	-0.0898573	0.00063697	-0.0127175	0.0238375	-0.068485	0.0109143	-0.102056	-0.0243695	0.0161764	0.0735692	-0.0255969	-0.107143	-0.176602	-0.0531147	-0.0504589	0.0818118	0.0284996	-0.104846	-0.0216253	-0.0153701	-0.0417988	-0.0712937	-0.0209363
Strombidiida_sv648	-0.0465185	-0.114569	0.0150192	0.0933346	-0.0175109	-0.042271	0.0509256	0.0147339	0.0481491	0.15666	0.000417155	0.0854753	-0.145048	0.0306464	0.0673061	-0.116699	0.00367437	0.00317998	-0.084543	-0.0245087	-0.23607	0.085215	0.104964	0.13001	-0.0837925	-0.148714	0.074854	-0.104786	0.00649798	0.0012554	-0.0715095	0.0356652	0.0825934	0.0141722	0.0449811	0.0178573	0.144772	-0.0622386	0.063227	0.0449002	0.0986008	0.0621414	0.00394596	0.0145784	0.0740497	0.329433	0.143768	-0.0850112	0.185741
Strombidiida_sv709	-0.109846	-0.130045	0.21779	0.00260548	0.0543948	0.0101827	0.0630556	0.0134843	0.152606	-0.00245604	-0.0338924	0.0447993	0.0594589	-0.0130447	-0.0411796	-0.021004	0.140223	-0.0141647	0.130287	-0.187542	0.016635	-0.0853711	-0.0384447	0.0237611	-0.100386	-0.0836297	0.0507562	0.0188038	-0.074251	-0.0185921	-0.0939397	0.066078	0.0364694	-0.00309875	-0.057408	0.108129	-0.00424911	-0.113651	-0.0895925	0.0117046	-0.128399	0.0802193	0.0902684	-0.0904628	0.0470655	-0.0246587	-0.0701493	0.0303949	0.0125795
Strombidiida_sv754	-0.0347776	0.0640029	0.0310202	-0.11107	0.109663	-0.0709523	0.112748	0.0483907	-0.0187761	0.0477806	0.0637547	-0.139387	0.0101469	-0.04758	-0.03581	-0.104773	-0.0235672	-0.0135923	-0.0981997	-0.0138925	-0.0773372	0.0789025	0.207306	0.171376	0.0100889	-0.0480823	-0.00424675	-0.0674243	0.0388044	-0.0167752	0.0374016	-0.0193997	0.0364434	-0.128181	-0.0562974	0.053395	0.0865585	-0.0694999	-0.0268181	0.157813	0.0577713	-0.0440444	-0.0027633	0.0045977	0.0560835	0.197979	-0.0144104	0.0240131	0.341955
Strombidiida_sv769	0.0346608	-0.107675	0.153739	-0.0869865	-0.144597	-0.0246142	0.132405	-0.070704	0.0540258	-0.0549267	0.00925343	-0.0181446	-0.0309403	-0.0650975	0.016171	-0.0172392	-0.0868257	-0.0168584	-0.0107255	0.195567	-0.0183441	-0.0244061	-0.0490779	-0.0647301	0.241194	-0.0758964	-0.0107162	-0.0598082	-0.0147739	0.160205	-0.0627719	-0.0225849	0.020009	0.0698052	-0.0929944	-0.0719517	-0.0757312	-0.0355364	-0.0199871	-0.102251	-0.121265	-0.0128436	-0.119083	-0.169748	0.00960921	-0.0386777	0.0872929	0.0191698	0.1087
Strombidiida_sv791	0.102376	-0.0907819	-0.036636	0.0957685	-0.0106288	0.20077	0.00764568	0.0378912	-0.0141766	0.0172987	-0.10415	0.0310426	-0.0886766	0.00802171	0.177798	0.0472837	-0.00453849	-0.0429198	-0.044939	-0.0152068	0.036474	0.142997	-0.0621104	0.162971	0.085635	0.125897	0.135536	0.0294277	0.0249985	-0.038945	-0.0755513	-0.0520829	0.138204	0.0660794	-0.0784843	-0.0551983	-0.0134555	-0.209928	-0.072938	-0.00984687	0.0502366	0.0482329	0.0852808	0.0327109	0.257893	0.0318181	-0.0227616	0.270918	-0.0209987
Strombidiida_C_sv1534	0.126127	-0.0294877	-0.00974397	0.101647	-0.0398871	0.180021	0.0708541	-0.0169718	-0.0331339	-0.0878601	0.0727686	0.0331381	0.213424	0.0493095	0.129952	0.300016	-0.00247349	0.0363784	0.0188043	-0.0548007	-0.0772071	0.0815482	-0.0171777	0.0681693	0.267681	0.233229	0.064015	-0.11173	0.0794898	0.14648	-0.153827	0.0482863	0.159448	-0.0394886	0.125665	-0.0450625	-0.0876033	-0.136463	-0.00232417	-0.0538299	-0.139577	-0.0378783	0.0745446	-0.0248059	0.0845336	-0.146051	-0.0832434	0.26238	-0.135615
Strombidiida_C_sv411	0.0656864	0.0573486	0.0656834	0.00334411	0.0263307	0.0264935	-0.00650838	-0.0426968	0.0988478	-0.0146773	-0.166696	-0.0185859	0.033065	0.0352543	0.0125014	0.113291	0.0306038	0.165881	0.117754	-0.0878106	0.0550756	0.0121691	0.0739659	0.00296478	-0.107403	0.0557611	0.0855442	0.113097	0.00277319	-0.0299572	0.332286	0.003261	-0.0939666	-0.0114732	0.0699731	-0.0296258	0.0804298	0.0649712	0.00618967	0.106847	-0.0953889	0.019774	-0.00694566	0.136476	-0.0354009	-0.0821118	-0.113652	-0.0480864	0.10877
Strombidiida_C_sv693	0.104501	-0.078775	-0.0297682	0.385515	-0.074829	0.319672	-0.0639003	0.0705131	0.0868866	-0.0344617	-0.0787501	0.039931	0.0540913	-0.0615174	0.120895	-0.0951918	-0.00505964	0.00502109	0.0276714	-0.0654805	-0.088859	0.205492	0.0228221	0.366727	-0.0563128	0.100861	0.293706	0.0170542	-0.146372	-0.0559196	-0.0321749	-0.0430954	-0.0248772	-0.0435288	-0.0126569	0.215727	-0.0781831	-0.0573212	-0.000162291	-0.0886428	0.156168	0.136169	-0.103577	0.0951425	0.218099	-0.017589	0.0403782	-0.01791	-0.198013
Strombidiida_C_sv895	-0.0401612	0.101766	0.0250884	0.0882562	0.0233051	-0.0146701	0.00190312	0.101994	-0.00985118	0.0775041	0.0715356	-0.03905	-0.00148995	-0.0529637	-0.0905753	-0.130004	-0.0390347	0.00118973	-0.0498922	-0.0544479	0.0430014	-0.0423097	0.206122	0.315211	-0.095868	-0.131017	-0.121948	-0.0511807	-0.166232	0.0687144	0.0953931	-0.046712	-0.0323247	-0.0285549	0.0203116	0.0664951	0.00702425	0.00616059	0.106496	0.0799859	0.0594928	0.0953464	-0.0137899	-0.0453995	0.064989	0.141133	0.0682054	-0.0696842	-0.0572702
Strombidiida_D_sv1871	-0.0219063	-0.0139479	0.00356844	0.0850413	-0.0593067	0.0260231	0.0144889	-0.170263	-0.0189092	0.0762657	-0.0884967	-0.153818	-0.0269152	0.072003	0.00970692	-0.0150069	0.159797	0.0463683	0.000269146	-0.0756315	0.0691896	-0.0357799	0.0145608	0.0394583	-0.10843	-0.0670293	0.171697	-0.000658214	-0.0210266	-0.179168	-0.0114008	0.237488	-0.105346	-0.0193755	-0.0783025	0.0458477	-0.0654403	-0.0132756	-0.116149	-0.0104078	-0.0396164	-0.0336307	-0.0300213	-0.0972029	0.0458843	0.079291	0.0901042	0.00979105	0.0838269
Strombidiida_D_sv2394	0.0618517	-0.0319175	0.0450055	0.000756728	0.201462	-0.0289147	-0.0909867	-0.0441752	0.0198543	-0.00974178	-0.0176738	-0.104989	-0.0469232	-0.0407663	-0.00425474	0.0223582	-0.0189917	0.0139993	-0.069153	0.0283958	-0.0572847	0.0607826	0.0483645	0.166324	-0.0572549	0.171295	0.0087441	0.0105959	-0.0299237	-0.0272864	0.0674179	-0.0117685	-0.1363	0.0695818	0.0167402	-0.0714254	0.013514	0.0771707	-0.0581917	-0.0326032	0.0291987	-0.0336356	0.0275912	-0.0192423	-0.0340215	0.103738	-0.0899621	-0.0944053	0.0781008
Strombidiida_F_sv249	-0.0203237	0.206465	-0.00916492	-0.0147426	0.0166337	0.0393621	0.0758427	-0.0833626	-0.0495731	-0.0390373	-0.0318944	-0.0346554	-0.023047	0.0833722	0.069008	0.0231944	0.140911	0.160779	0.0645636	0.0433981	-0.10852	0.0224799	-0.0876481	-0.0575214	0.10281	0.0445853	-0.0016525	0.106638	0.0408073	0.0476361	-0.00823331	-0.052242	-0.0872029	0.0374784	0.0964445	-0.0651453	0.117469	0.217487	0.217324	-0.0739477	-0.000990945	-0.0283679	0.073531	0.0230483	-0.00930452	-0.131127	-0.0854449	0.0904225	-0.0884861
Strombidiida_G_sv213	-0.017379	0.0269816	0.136964	0.0756466	-0.112208	0.0229372	-0.0752877	-0.0417112	-0.112665	-0.0536725	-0.156388	-0.20933	-0.0696192	0.00202984	-0.0304878	-0.0703261	0.178904	0.115748	0.157648	0.208583	0.00142876	0.0596395	-0.294326	-0.0331788	0.171206	-0.000846617	0.0757272	0.155298	0.180239	0.0688621	-0.0900407	0.0738991	-0.156824	0.020951	-0.0592484	0.0699863	-0.0648217	0.0386627	0.0908827	-0.114375	-0.0647054	-0.0302278	-0.124992	0.105426	0.144426	-0.122603	-0.0460964	-0.0401545	-0.017936
Tintinnida_sv1092	-0.0383446	0.106229	-0.0743825	-0.0650114	0.0729103	-0.0405589	-0.0114651	0.00931325	0.0234232	0.0723146	-0.000661323	0.075717	-0.0376054	-0.0539132	-0.0236589	-0.0134486	-0.0231135	-0.0127427	-0.0930089	-0.102522	0.0108644	-0.0319698	0.30037	0.163911	-0.13134	-0.0210633	-0.115927	0.0419263	-0.0728755	-0.151675	0.281865	0.0244313	-0.0420416	-0.0467809	0.0373276	-0.0370766	0.14308	-0.000880068	-0.0385762	0.217996	0.0397498	-0.00769177	0.0397634	0.254392	0.00549695	0.00300494	-0.0329776	0.0604819	0.0156689
Tintinnida_sv1207	-0.0812131	-0.023516	0.0348325	-0.141276	0.041854	-0.106414	-0.0301618	0.0636797	0.0866734	-0.101735	0.0132307	0.154317	0.0933683	-0.100239	0.0201531	0.168163	0.0215148	0.022406	0.0646236	-0.0741126	-0.0632824	-0.112723	0.0297028	-0.0934739	0.167153	-0.169706	-0.000509988	-0.0460445	0.0790455	0.155124	-0.0368059	-0.0345343	0.254291	-0.0203561	0.133558	0.0599777	-0.0638573	0.0217104	0.0273172	-0.0809528	-0.116154	-0.106832	0.000408878	-0.0218044	0.100427	-0.0384852	-0.0459991	0.206005	-0.00412608
Tintinnida_sv1218	0.12557	-0.0111598	-0.136997	0.11484	0.140084	-0.0407783	-0.0139304	0.100697	-0.0359174	-0.0762888	0.00383737	0.00665528	-0.0215557	0.00997639	-0.0196307	0.0100651	0.010219	0.0201204	0.0401518	-0.0829106	0.0455101	0.00552222	-0.108083	0.215365	-0.067576	0.0409996	0.0547439	0.0763298	-0.104517	-0.0143805	0.112239	-0.00322135	0.0170009	0.0246187	0.00360415	0.163008	0.0205115	0.165288	0.101157	-0.0781507	0.05931	0.103173	-0.130201	0.0253838	0.056943	-0.115752	-0.123103	0.0349652	-0.0362879
Tintinnida_sv1235	-0.0199574	0.0246019	-0.00950875	0.215519	0.135623	0.00953817	-0.0198652	-0.000291198	0.0594471	-0.109881	0.0149002	-0.0461289	0.0417368	0.0577888	-0.0362477	0.0803783	0.0220278	0.0805317	-0.0102411	-0.0286268	0.0722244	-0.0584316	-0.0897656	0.0854216	0.0662919	-0.156633	-0.0574834	0.0140184	-0.17863	0.0468712	0.0469244	0.092206	0.0184306	0.050019	0.0207559	0.217233	0.0438044	0.0369402	0.0473726	-0.0793872	0.0277731	0.254646	0.0853235	-0.0509075	-0.0179133	-0.100387	-0.0386919	0.038475	0.0365964
Tintinnida_sv1316	-0.113465	0.070066	-0.0386586	-0.131241	-0.0861163	0.0632128	-0.0740348	-0.0602354	-0.136722	-0.0336255	-0.136494	-0.0567972	-0.12099	-0.0117459	0.0887004	-0.0402458	0.0374769	-0.13392	-0.0487591	0.0643478	0.0969882	0.0272868	0.312074	0.0126114	0.0755516	0.0573062	-0.160338	0.0235458	0.0959499	-0.166661	0.328702	0.0140699	-0.0289975	0.04035	-0.109624	0.0585091	0.0579104	0.0346816	-0.0362707	0.168148	-0.0753183	0.0164661	-0.0470637	0.325365	-0.0251634	-0.00665672	-0.0992814	0.0366867	0.00685692
Tintinnida_sv1335	0.047144	0.026327	0.0650282	0.13635	-0.0272273	0.0375428	0.0269514	0.0387668	-0.0688834	0.101859	-0.0500472	0.0945642	0.13701	-0.0460677	-0.0825284	-0.0801943	0.0848579	0.0911982	0.134724	-0.0252762	-0.0191413	-0.0273537	-0.000853348	0.129644	0.0521731	0.0235354	0.0109644	-0.0612526	-0.102343	-0.029801	0.0389299	-0.0632829	0.163155	-0.0527077	0.0345572	0.153073	0.0044492	0.00256079	0.0604032	-0.0318358	-0.202101	0.173309	0.0280504	-0.120549	-0.0105819	0.0532913	-0.0615274	-0.00279658	-0.0382388
Tintinnida_sv1679	0.0484576	-0.12259	0.0314769	-0.0694432	-0.000536386	-0.0517811	-0.0389834	0.0618917	0.0970414	-0.0248837	0.0211439	0.0371243	-0.0141554	0.0488158	-0.0141133	-0.0771443	0.0168662	-0.0715051	-0.0597453	-0.0290528	-0.0304034	-0.0326257	-0.060673	0.039584	0.0115525	0.055377	-0.122099	-0.0778981	-0.0315581	-0.055161	0.0721433	-0.0351264	-0.1185	-0.018415	0.0844447	0.117558	0.00724263	-0.0396368	0.0536136	-0.000600735	0.0870207	0.015327	-0.0424501	-0.0109544	-0.0537759	-0.00947369	-0.116241	0.0793766	0.0355318
Tintinnida_sv1815	-0.0014812	-0.0553663	0.015918	0.0817935	0.0322789	-0.0159895	0.0821506	-0.0071758	0.0109287	0.0282363	-0.117866	-0.0527651	0.106705	0.0834964	-0.00980601	0.0857588	-0.0540758	-0.0294917	-0.0280175	0.0303176	0.122121	0.141039	-0.0466789	-0.0426909	-0.094496	-0.000850051	0.112487	-0.052736	-0.0602361	0.0479109	0.0913085	-0.0583475	-0.0217697	-0.128838	-0.0267047	0.0290303	-0.0191638	-0.0613691	0.0175876	-0.0767753	0.297537	0.0182182	-0.0324937	0.0569166	-0.02005	-0.0923658	-0.0788736	-0.0282868	-0.000434499
Tintinnida_sv1866	-0.015437	-0.150809	0.0381904	0.0108992	0.0200951	-0.0448667	-0.0942957	0.119481	-0.112835	0.122734	-0.0042544	-0.0540009	0.0367184	0.0107552	0.0731347	-0.0248186	0.0639513	-0.11103	-0.124304	0.0259094	0.0336644	0.131644	0.10088	0.000137888	0.028924	0.002834	0.0660828	-0.031814	0.158572	-0.0389152	-0.148594	0.0423299	0.0106216	-0.179725	-0.0633182	0.146411	-0.0406179	-0.00899025	0.146247	0.076043	-0.096696	0.00305182	-0.0769731	0.306206	-0.0812519	-0.0177679	-0.124073	-0.0939741	0.0238568
Tintinnida_sv200	-0.0177371	-0.0562266	-0.0652926	0.35097	0.00233918	0.188744	-0.048556	0.0854213	-0.090276	-0.0357374	0.053152	-0.0275232	0.0110641	0.131615	0.00493201	-0.130506	0.0115762	-0.0320095	0.0176217	-0.0893666	0.00590998	0.202888	0.0272613	0.301844	-0.0124814	0.196534	0.225031	-0.0478583	-0.008411	-0.0571263	-0.0210669	-0.00145377	-0.036717	-0.00500545	-0.0883039	0.295083	-0.03884	-0.0200809	-0.0168478	-0.0428717	0.0124543	0.266616	-0.0364875	0.119371	0.143503	-0.00850404	-0.113543	-0.101721	-0.0734392
Tintinnida_sv2045	-0.0505638	0.105185	0.0127162	-0.035805	0.03619	-0.12479	0.0137696	0.092325	-0.139632	-0.0141867	-0.0319874	-0.0393191	0.00865417	0.114983	-0.0739948	-0.011786	0.0491074	-0.0150745	-0.102705	0.0251165	0.0405805	-0.0702439	0.0353847	0.00958188	-0.115997	-0.0986604	-0.0683073	0.12858	0.0157282	-0.00214374	0.00219315	0.0459486	-0.0386666	0.129434	-0.0515212	-0.0254888	-0.0965547	-0.0699585	0.0212653	-0.0162969	0.0201983	-0.00532058	-0.0869111	-0.0985466	-0.0756393	0.0120531	0.0190932	-0.0721851	-0.00449963
Tintinnida_sv2201	0.0684928	0.00979192	0.0220006	0.35252	-0.0359219	0.0467961	-0.0500864	-0.0880741	-0.00359752	0.00735387	0.0401	0.0318349	-0.0403791	0.0243882	-0.0236467	-0.112633	0.128235	0.0434007	-0.0117361	-0.0107356	0.00105142	0.103223	-0.0462914	0.167174	0.0450285	0.142544	0.103088	0.00112199	-0.0704869	-0.145323	0.0611104	0.149713	-0.0118778	-0.16326	0.0166003	0.137185	0.00647023	0.0638499	0.0424731	0.00989175	0.0750983	0.192437	0.0623458	0.0789421	0.0117312	-0.0561367	0.0328035	-0.0864516	-0.125857
Tintinnida_sv2204	0.0262709	-0.0522774	-0.0337384	0.102089	-0.0852089	-0.0387531	-0.0943878	0.0198924	-0.0516991	-0.0753318	0.0261994	-0.0347536	0.0602853	-0.04128	0.0501089	0.00855985	-0.00861136	0.0436621	0.00647103	-0.0743848	0.00480053	0.0918403	-0.0789636	-0.0990337	-0.0432264	-0.0404153	0.0309711	-0.0706873	-0.0879653	-0.020749	-0.0250206	0.0367243	0.0826836	0.0242331	0.0523403	-0.0377972	-0.0938085	0.0697569	-0.0670933	-0.0525772	0.0351129	0.0345741	-0.0420803	-0.0625708	0.0427079	-0.0899735	0.00890668	-0.0182292	0.0115057
Tintinnida_sv2237	0.0674573	0.0130269	0.00842292	-0.0566579	0.000208607	-0.0248155	-0.0246236	-0.00713537	0.115859	-0.11556	-0.185403	0.0398127	-0.0674882	-0.0574836	-0.0412704	0.107353	-0.0636975	-0.060238	-0.0295333	0.00675543	-0.0829909	0.0691977	0.339631	0.132739	0.0123005	-0.0646929	-0.098479	-0.00818172	0.00172826	-0.031438	0.334665	0.0166865	0.0756787	0.0745316	0.0924076	-0.077357	0.0899602	-0.0768155	0.0200674	0.175193	-0.038081	-0.0321328	0.04125	0.173301	-0.0359711	0.0190668	-0.0126798	-0.0845421	0.0410797
Tintinnida_sv2256	-0.0441749	0.022151	0.0255571	-0.0988681	-0.0534589	0.00377361	-0.0156918	-0.0138334	-0.0596894	-0.0374612	0.00577917	0.104359	-0.104179	0.0433183	0.0621687	-0.104721	-0.0365137	-0.142425	-0.0344561	-0.0863834	0.0496975	0.0145149	-0.0289778	0.0596368	-0.0747554	-0.0426014	-0.00200478	-0.151424	0.0759318	-0.0417226	-0.0305508	-0.11626	-0.0144532	-0.019959	-0.0518267	0.0466471	-0.0326299	-0.0988672	0.0368166	0.118899	0.0113393	-0.0203304	0.0719531	-0.0758114	0.0488489	0.00261447	0.101228	-0.0177944	-0.0818632
Tintinnida_sv253	-0.054864	0.242934	-0.0544794	0.0286832	-0.00574475	-0.00575919	-0.0772472	0.0221529	-0.0930316	0.0827137	-0.0794545	-0.102465	0.0313695	0.0377147	0.045344	-0.0107889	-0.00363539	0.150592	0.118132	0.169806	0.0883859	-0.0493563	-0.0872132	0.018585	0.0634218	0.00575117	-0.0974646	0.164698	-0.00765757	0.0763583	0.098596	-0.040048	-0.100037	0.0834077	-0.0375703	-0.0558486	-0.0368309	0.16045	0.0143223	0.0145758	0.0319176	-0.0817218	-0.103428	0.0481555	0.0571308	-0.0392246	-0.0538652	-0.0678837	-0.0532442
Tintinnida_sv264	0.166724	-0.0859396	0.0925708	0.116764	-0.0197955	0.143272	0.00149833	-0.132089	-0.0839522	-0.0160795	-0.0939634	-0.0196316	-0.0622068	-0.0208518	0.154146	-0.0847604	0.117021	-0.0496802	0.0153849	-0.0726106	-0.0109074	0.242749	-0.0417828	0.046848	0.0106552	0.223683	0.261688	-0.050286	0.091052	-0.0815146	-0.136103	-0.0155406	0.168384	-0.045095	0.00462257	0.0418234	-0.0804859	-0.138467	0.113224	-0.0711375	0.0491056	0.0554385	0.0751736	0.153639	0.140243	0.0308653	-0.0901236	-0.107421	-0.0508709
Tintinnida_sv295	-0.0480958	-0.0731148	-0.0353133	-0.076988	-0.0390256	-0.127206	-0.114072	0.0754936	-0.0187321	0.0329035	-0.026419	0.0970035	0.159777	0.159476	0.0489629	-0.0259382	-0.0720787	-0.0873235	-0.034632	-0.0206838	0.0320172	0.147851	0.0248912	-0.0189254	0.0137708	-0.0332603	0.0193542	-0.0130074	0.103554	-0.0677146	-0.0268256	0.00314933	0.0466798	-0.0401418	-0.00296492	0.0162507	-0.0125893	-0.0416855	0.219025	0.0157663	-0.145182	-0.0246691	-0.0934062	0.257844	0.095717	-0.0546953	-0.223759	0.0148018	-0.0394869
Tintinnida_sv505	0.0893871	0.270647	-0.0195047	0.0182576	-0.088891	-0.0378495	0.00134448	-0.0499566	-0.0273929	-0.0361271	-0.0555253	0.0204664	0.000399699	0.0283202	0.018055	0.00766034	-0.0619553	0.0788923	0.058312	-0.0154959	-0.0184337	0.0425025	0.117839	-0.153192	0.0456886	-0.0198745	0.0333579	0.114938	0.0851121	-0.0630266	0.226924	-0.0442478	-0.123513	-0.0420003	-0.00948457	-0.0142543	-0.0160246	0.0711696	-0.00158849	0.0349891	-0.0474892	-0.110713	0.0728969	0.203163	-0.0714916	-0.0325166	-0.0758312	0.0563138	-0.042355
Tintinnida_sv604	-0.00573796	0.0333519	0.0230137	0.0511755	-0.00460105	-0.0078487	0.00664476	-0.163267	-0.0336171	0.0766108	-0.0987457	0.11957	-0.0398576	0.162864	0.0187344	0.130252	-0.05516	-0.0452047	-0.0644676	0.0493154	-0.0534884	-0.0538771	-0.0629079	-0.143746	-0.112323	0.155816	-0.00415047	0.0121804	0.157499	-0.0797272	-0.0744321	-0.0281114	-0.0484398	-0.025587	-0.16383	-0.0517288	-0.0341918	0.00575599	0.10759	0.0197087	0.0897011	-0.0288572	-0.103658	-0.0420406	-0.174185	-0.0255217	0.0936258	-0.06168	-0.0196749
Tintinnida_sv685	-0.146942	0.0461904	0.0341764	0.0878463	-0.0383064	-0.0220714	0.0747586	-0.0600212	0.0680181	0.0842825	-0.00557777	-0.0950995	-0.0676409	0.103899	0.0198568	-0.0960846	-0.0830172	-0.0366668	-0.0364216	-0.0107459	-0.0179617	0.0307575	-0.110095	0.00586262	-0.0939512	-0.0947457	0.126174	0.110067	-0.0986115	-0.0640225	0.00681463	0.0144169	-0.0228865	-0.02737	-0.00524381	0.120241	-0.183715	-0.00951901	0.0164173	0.0126548	0.113313	-0.0231116	0.00863653	-0.0356197	-0.044305	0.0190659	0.0115027	-0.0271729	0.0283109
Tintinnida_sv748	0.0606318	-0.0403297	0.0517451	0.050716	0.0399785	0.022934	0.0363342	-0.0338438	0.143158	0.022749	0.0566248	0.0704333	0.223956	0.0653816	-0.0108471	0.147828	0.0211417	-0.0601056	0.0730634	-0.0369836	-0.019733	-0.102516	-0.20715	0.00613656	-0.0354673	0.138818	-0.057063	-0.0569566	0.00690293	-0.0345776	-0.00532338	0.121745	-0.0875128	-0.0805762	0.165404	-0.112197	-0.1189	0.0673372	-0.01614	-0.0381027	0.00971534	0.0346982	-0.000572777	0.0577705	-0.0643293	-0.0325355	-0.0723703	0.0277358	-0.0181534
Tintinnida_sv75	0.0246959	-0.0688149	0.0767696	-0.0147831	-0.0781643	-0.0612098	-0.0391967	0.141654	-0.0165014	0.0178602	-0.0378473	0.0675981	-0.0255592	0.211404	-0.0133783	-0.00172513	-0.0276636	0.0902235	0.0208891	0.0167706	0.0107998	0.134048	0.0567171	0.00492541	0.016224	-0.0888227	0.00748356	-0.0565775	0.204	-0.0994855	0.08894	-0.101064	0.00499515	0.105727	-0.0991737	0.0690567	-0.0956984	0.00445235	0.10482	0.165093	-0.0635237	0.0804196	-0.0711339	0.166063	-0.0763006	-0.100742	-0.0178124	-0.103372	-0.0876302
Tintinnida_sv888	0.0127255	-0.106997	0.0538026	0.153226	-0.0196556	-0.0905198	0.0447346	-0.00195727	-0.0238283	0.00932957	-0.0505291	-0.0642436	0.0904108	0.0733012	0.0518852	-0.00917627	-0.0227595	0.0125865	-0.0417456	0.0418348	0.00550907	0.116459	-0.148237	0.112232	0.0724074	-0.0683322	0.0619675	0.0543428	-0.110823	0.0140245	-0.0574385	-0.0313245	0.00201291	0.0172503	0.0247176	0.278655	-0.0589929	-0.0456387	0.1149	-0.017802	0.111669	0.20584	0.0169689	-0.0905605	0.00530599	-0.123699	0.0254997	-0.00914611	0.0192768
Tintinnida_sv919	0.0901651	-0.194439	0.128245	-0.00218533	0.125489	0.0997949	0.00086472	-0.0131077	0.0412756	0.0155064	0.0343705	-0.0390626	-0.0309466	0.0706243	0.0556821	-0.019788	-0.0322901	0.0244397	0.0226181	0.12161	-0.0310846	-0.0375909	-0.100199	0.030984	0.000773403	-0.0641995	-0.0433898	0.0229872	-0.143427	-0.0302588	-0.0743656	-0.041178	0.0129318	-0.0163767	-0.08052	0.0834297	0.0449192	-0.0814679	0.0693856	0.0431706	-0.0242696	-0.0612565	-0.0848815	0.00616772	0.0023722	-0.0169945	0.0286201	0.101853	0.0248362
Tintinnida_sv928	-0.0168963	-0.0967835	-0.0254591	0.0258639	0.0412931	0.0345282	-0.0501717	-0.0175794	-0.0413152	-0.165951	0.00884126	-0.0148034	-0.0177166	0.0470081	0.0454898	0.0852085	-0.0273485	0.0329911	-0.00440401	-0.0460961	-0.0581796	0.00470347	-0.159653	0.0987272	-0.00868972	-0.00907999	0.0467774	0.104695	-0.0436171	0.011461	0.00151097	0.0247935	0.0480405	0.0390415	-0.0295855	0.0451384	-0.0249692	-0.0278103	0.172374	0.149773	-0.0867923	-0.0256372	-0.0926112	0.227855	-0.0411317	-0.0105818	-0.185255	-0.00514303	-0.0369623
Tintinnida_sv933	-0.0475136	0.00278527	-0.0701722	-0.0355305	0.0790619	-0.0297638	-0.0562142	-0.00254021	0.0314803	0.0228216	0.0594543	0.00627298	0.0262838	0.0617823	-0.125876	-0.0203984	0.0871119	-0.0170522	-0.0619447	-0.0382265	-0.0590018	0.0647229	-0.0718103	-0.0979683	0.0183711	-0.0612294	0.0344343	0.096259	0.0723338	-0.00939767	-0.040416	-0.039215	-0.0364209	-0.042659	0.0374527	0.0429808	-0.0393173	-0.0200357	-0.161125	-0.083786	-0.113221	-0.0214597	0.060115	-0.029374	0.0179281	0.129308	0.0122198	-0.034686	0.475513
Tintinnida_sv963	-0.0027595	-0.0585082	0.0179088	-0.0440727	-0.0800056	-0.0117388	-0.0496477	0.0471223	0.131917	0.125747	-0.0665433	0.0739361	-0.0113732	-0.119683	-0.0246369	0.00472323	0.0396937	-0.0692438	-0.0941532	0.000798657	-0.0735743	-0.019492	0.302565	0.102653	-0.0881111	-0.126624	-0.0632631	-0.0685246	-0.00366017	-0.0393708	0.107849	0.0712698	-0.00727065	-0.024269	0.119831	0.00144352	0.00661974	-0.0760977	0.0390517	0.00140536	0.0059641	-0.0201587	-0.107788	0.0200903	-0.0326659	0.0286463	-0.0782818	-0.0186334	0.185547
Dinophyceae_sv1003	0.0454756	-0.0805729	0.0496752	-0.0533583	-0.0911775	-0.0052854	0.0818723	-0.118051	0.102585	-0.0867017	0.0265426	-0.184894	0.0501308	-0.0604414	0.017021	0.0525992	0.000425722	-0.115979	-0.0735281	0.190259	-0.164918	0.00509101	-0.0134206	-0.0403961	0.265447	-0.127048	0.0254986	-0.115791	0.0962236	0.178258	-0.115543	0.00507366	-0.141679	-0.0251912	-0.0116119	-0.0506782	-0.0768168	-0.0845642	-0.0549678	-0.130263	-0.0360716	-0.0514579	0.0611223	-0.0952871	-0.0913038	-0.0232428	0.106142	0.0809478	-0.00463022
Dinophyceae_sv1025	0.0277164	0.0357462	-0.0492321	0.0340635	-0.0748403	-0.000339704	0.0435968	-0.0834398	0.0712314	0.0431781	-0.142639	0.00423888	0.0728285	-0.0139666	0.0993252	0.0322361	-0.0846745	0.0287272	0.0912537	0.176278	-0.0341362	0.00228726	-0.052059	0.0852758	0.277582	-0.0885364	-0.030991	0.0244528	-0.0144262	0.0893091	0.0119314	0.0249324	-0.174044	-0.0514552	0.0760203	0.0862978	-0.0511158	-0.0880125	-0.0648438	-0.0598695	-0.0285507	0.200572	-0.0632028	-0.107004	-0.0265995	-0.0260005	0.113235	-0.0459301	0.0204669
Dinophyceae_sv1047	0.0221353	-0.0819251	0.27208	0.0221779	0.0860892	-0.021768	0.0295084	0.0116551	0.117276	-0.0521234	-0.0189411	-0.0427923	-0.036764	-0.0731004	0.0725284	0.0228501	-0.025223	0.0530748	0.0695506	-0.0975162	0.0514949	-0.0803952	-0.0295275	-0.00786007	0.118791	0.0405048	-0.117807	-0.00742023	0.0662149	-0.0312709	-0.0138719	0.0174038	0.091256	0.11775	-0.00719336	-0.108678	0.0845353	0.0147761	0.0409959	-0.0961337	0.0878299	0.0168434	0.0551628	-0.0526456	0.0938431	-0.118506	-0.0458069	0.0492038	0.059738
Dinophyceae_sv1074	0.0300329	0.00714099	-0.0683208	-0.00682062	-0.0251038	0.0792733	-0.143974	0.110875	-0.0266003	-0.0489854	0.144535	0.0505881	0.108365	-0.0749906	0.00156269	0.0103617	-0.00117069	-0.0202993	-0.118681	-0.131438	-0.165523	0.0169195	0.0503585	-0.0140655	-0.0218082	0.0664272	0.0179116	-0.074683	-0.0198672	0.0843683	0.0938218	0.0456545	-0.0159309	0.0203447	-0.00917402	-0.0785132	-0.00731619	0.0182284	-0.121962	-0.0887956	0.0139738	-0.0976009	-0.00153559	-0.0164363	0.0201298	-0.00259843	0.00630569	0.0779902	-0.0499374
Dinophyceae_sv1087	-0.108565	-0.0882748	-0.0475081	0.0402732	0.0204393	0.0682458	0.0201593	-0.0219809	-0.105253	0.0181731	0.0906036	-0.088244	-0.0734471	-0.032652	0.0418867	-0.0428579	0.0780149	-0.00387053	-0.0368685	0.201315	0.00769853	-0.0228708	-0.0473628	-0.0252027	0.276531	0.076781	-0.0661844	-0.126986	0.0151897	0.292629	-0.167909	-0.0927103	0.00741208	0.0309978	0.0803876	-0.066714	0.0158789	-0.18774	0.100765	-0.161185	-0.0740901	0.0285816	-0.046429	-0.0732351	0.0337087	-0.0375939	0.097901	0.113766	0.109101
Dinophyceae_sv1103	0.135657	0.0110672	-0.00124157	0.0424217	0.0457509	0.0053639	-0.100445	0.0161553	0.00907585	0.0709569	0.0551877	-0.0727489	0.0121843	-0.0569597	0.00619584	0.0631816	-0.01561	-0.0859704	-0.0502942	-0.0866811	-0.0629378	0.00468859	-0.0466902	0.0244346	0.0750578	-0.0658252	0.00544105	0.202952	-0.0050053	-0.147677	-0.0261664	0.0139168	-0.0878021	-0.0276846	-0.00807973	0.0210664	-0.0930734	-0.0434029	-0.0645845	-0.109127	-0.0801626	-0.0301564	0.0397022	-0.0653712	-0.0416371	-0.0565489	0.0915524	-0.0199939	0.0900847
Dinophyceae_sv1109	0.0271636	-0.0611693	-0.0286931	-0.0214481	0.0532031	0.0073327	0.0160973	-0.00180425	-0.00508979	0.00992819	0.0324525	0.0392358	-0.0325986	-0.0950462	0.0452495	-0.0932651	-0.0727335	-0.0895719	-0.0241687	0.0478632	0.022227	0.00367487	0.0616826	0.1117	0.0147951	-0.00367457	0.105986	0.0260904	0.0521798	-0.0425828	0.00813675	-0.0968534	0.13155	0.0132104	0.0451924	-0.0179047	0.0145064	0.0150565	0.0140248	0.0790974	0.00344313	0.0191167	-0.00281647	0.133022	-0.112566	0.128268	-0.00387741	-0.0357258	0.25078
Dinophyceae_sv1122	-0.135851	-0.114003	0.018544	-0.0295185	-0.0448966	0.0815348	-0.127176	0.0406461	-0.0985645	0.0493159	0.029891	-0.00521194	0.00901414	0.102057	-0.136685	0.0203402	0.000419627	-0.0270957	-0.0323036	0.0378421	0.013741	0.227907	-0.0019787	-0.0691071	-0.061935	0.0418616	-0.0046414	-0.0655171	0.0411953	-0.117457	-0.0818986	-0.0551286	0.0625652	-0.120948	0.0361962	0.0685433	-0.0396465	-0.0352011	0.109799	-0.0786442	-0.11281	0.0442895	-0.0306435	-0.00632912	-0.117058	0.0308991	-0.073992	0.0372976	0.117614
Dinophyceae_sv1145	-0.0398852	-0.104253	-0.061861	-0.156824	-0.0179246	-0.0600931	-0.142299	-0.0753819	0.0335057	0.0487968	-0.0107399	-0.0920087	-0.022971	0.0686787	-0.0416331	0.0148257	0.0609655	-0.0301738	-0.0887175	-0.0920395	-0.0552536	-0.0262962	-0.0992641	-0.0504915	0.0780521	-0.121877	0.000332569	-0.0772527	-0.079697	0.0265324	-0.112138	0.0702504	0.00574344	0.069948	0.0123418	0.042896	0.0204138	0.0707272	-0.0556981	-0.00872768	0.0362099	0.014003	0.00458083	-0.00449157	0.00235956	0.0538628	0.0592805	0.0785283	0.0643595
Dinophyceae_sv1174	-0.00413812	0.0764608	-0.0675469	0.072767	0.0260595	-0.0865213	0.0545882	-0.0771933	-0.0485216	-0.115497	0.0743472	-0.0242563	-0.0328678	0.0394254	0.0307727	-0.00591015	0.0887378	-0.0348761	0.0853831	0.0162847	-0.0636257	-0.0504924	-0.0210895	-0.00934927	-0.0138716	-0.0504383	-0.0343657	0.067125	0.0263229	0.0440725	0.0463267	-0.0714329	-0.0406828	0.031121	0.00574195	0.0343726	-0.0460672	0.134077	0.206421	-0.133738	0.00415349	-0.199045	-0.0010424	-0.0595722	0.0170566	-0.0386111	0.0212974	-0.01475	0.0132346
Dinophyceae_sv1182	0.0672308	0.0580699	0.0109	0.0889999	-0.0254906	0.0156401	0.0292247	0.0674549	0.0267821	0.0648876	-0.00918586	0.140837	-0.0841783	-0.0556744	-0.0638121	0.0581681	0.00345381	0.0642735	0.0251393	-0.0669447	0.0756819	0.0178734	0.0386292	0.157185	-0.0272226	0.0210654	0.00292288	0.0223133	-0.0061253	-0.0344403	-0.0205292	-0.072766	-0.0328241	0.00884493	-0.0300025	-0.0647185	-0.0810936	0.101578	-0.0181052	0.0686999	0.0461504	0.0254036	0.126651	-0.00873335	0.168249	0.0784326	0.0516904	0.0783144	-0.0274413
Dinophyceae_sv1212	-0.0175027	-0.0272651	0.0164684	-0.0829524	0.00623139	-0.102401	-0.0874663	0.0192337	0.0376923	-0.0100671	0.117272	0.014303	0.0260308	0.119016	-0.0542738	-0.022359	-0.0171607	-0.0292001	0.0167808	0.005475	-0.00643484	0.00560018	0.0208433	0.0765287	0.0293992	0.138873	-0.0911205	-0.0383827	-0.0189239	-0.0240827	0.0775196	-0.0202101	0.103074	0.129463	-0.0785792	0.0570089	-0.0319829	0.0180617	0.16339	0.0445177	0.0609683	0.0959321	-0.0675432	-0.0376099	-0.0683106	-0.0218736	-0.00193179	-0.0400589	-0.0298641
Dinophyceae_sv1224	-0.0990431	-0.027904	-0.155822	0.0197243	-0.0675138	0.0450431	0.0467698	-0.0223696	-0.00090258	-0.05267	-0.104969	-0.0582385	-0.0304321	0.0126791	-0.0454215	-0.111179	0.0276456	0.048832	0.055514	0.125461	-0.0267356	-0.159847	0.041393	-0.0778751	0.0836254	0.0468079	-0.0184916	0.0274276	-0.0223947	0.180641	-0.103478	-0.168591	0.0801567	0.173828	0.0615086	0.0462875	-0.0906363	0.0189592	-0.00712889	-0.0732725	-0.0339867	0.0605862	-0.0401086	-0.082423	0.083489	-0.0472734	0.12209	0.0398587	-0.0626841
Dinophyceae_sv1225	0.0109914	0.17264	-0.0241469	-0.0530329	-0.178165	0.0627411	0.00367483	-0.124558	-0.024822	-0.0741213	0.0230013	-0.0517257	-0.109406	-0.0360896	-0.0782824	-0.130063	-0.059143	-0.186391	0.0864248	0.138563	-0.0362731	-0.079131	-0.048953	-0.0398778	0.152305	-0.132705	-0.0374788	-0.0406606	-0.0607301	0.145478	-0.0539014	-0.0178382	-0.139472	0.167942	-0.0837122	0.026788	0.00126328	0.0313637	-0.0252949	-0.0115176	-0.0143061	0.160715	-0.00919503	-0.0618343	-0.0595339	-0.0125911	0.154597	0.0158348	0.0200168
Dinophyceae_sv1246	-0.0420542	-0.0658111	-0.0563796	-0.0882117	-0.0547247	0.0430466	-0.00973612	-0.0660779	-0.133359	-0.00924653	-0.0643818	-0.115262	-0.0069098	-0.0574893	-0.0191003	-0.0599671	-0.0150623	-0.133016	-0.0978045	0.184582	-0.0100231	0.0427784	-0.0529724	-0.0450888	0.280893	-0.118606	-0.092389	-0.13666	0.041053	0.268659	0.0328928	-0.0813475	-0.0760165	0.0317169	-0.0319398	-0.0685868	0.0331929	-0.0874957	-0.0947042	-0.0292489	-0.0160575	0.0605054	-0.0367781	-0.099622	0.0779978	-0.0134049	0.0717422	0.100324	0.0518535
Dinophyceae_sv1253	0.0310138	-0.0355884	0.00523016	0.0130793	0.0206542	0.0148618	0.0442172	0.0122002	-0.0758998	-0.0808568	0.0140847	0.0746301	-0.00786725	-0.041907	0.0484986	0.109288	-0.0655547	0.0289508	-0.010483	0.0625433	-0.0153752	0.171456	-0.0876306	0.0711129	0.0969117	0.0410674	0.089285	-0.0996471	0.0174671	0.0948837	-0.0657233	0.115002	0.16908	-0.00614094	-0.0971378	0.0415234	-0.00887139	-0.0624322	-0.115634	0.114167	0.121358	-0.0903797	0.0731874	0.0655429	-0.0028033	0.0503087	0.0637043	0.273389	-0.0312251
Dinophyceae_sv1272	-0.114875	0.0387784	-0.172862	-0.0377686	0.0185157	-0.00410966	0.0837602	-0.0402334	-0.0965876	0.0477578	0.0592809	-0.0931222	0.0251556	0.0309155	-0.00850446	0.0661878	0.0107036	-0.129885	-0.023246	0.244001	-0.0129114	-0.0775827	-0.0783101	-0.0181614	0.22814	-0.154832	-0.016222	-0.0833058	-0.0218687	0.283046	-0.0181141	-0.146324	-0.162908	0.00923541	0.160868	-0.0633431	-0.0526882	-0.0099879	-0.00685118	-0.16478	0.0477797	0.0786488	-0.112727	-0.120101	0.012361	-0.0942614	0.0402534	0.0512724	0.00727367
Dinophyceae_sv1296	-0.0838964	-0.0821539	-0.110055	0.0817785	-0.0739872	-0.0388771	-0.0806863	0.0203534	0.0626885	0.12741	-0.0962861	-0.11397	0.193063	0.0381312	-0.198424	-0.022246	-0.0258244	0.020148	0.0450389	-0.0779325	0.00505544	0.066792	0.0879038	0.0960268	0.0414599	0.000573475	0.0806671	0.0578486	-0.0610693	0.0202338	-0.0643881	0.0979208	-0.0197456	0.0438582	0.2484	0.121616	0.0876985	0.0354808	0.0148926	0.172223	0.0696277	-0.0075486	-0.0592793	0.0670871	0.0263907	0.158182	-0.0117027	-0.0430488	0.0701798
Dinophyceae_sv1320	-0.0281017	0.102068	0.0917596	0.0176441	-0.00300743	-0.00755634	-0.0306235	-0.0451526	-0.087439	0.0331477	0.0281557	-0.188574	0.0315339	0.00238519	0.0196357	-0.106194	-0.0229879	0.0126948	0.0459285	-0.069402	-0.0401614	0.147414	-0.0220735	0.0238164	0.0918935	-0.0343364	0.0489609	0.0625595	0.0464026	-0.0365135	0.0365594	-0.00575372	0.00423529	0.0814073	0.0794447	0.0480252	0.0255374	0.0610593	-0.151466	-0.0846397	-0.167737	0.0708794	0.0662944	-0.0619544	-0.0158848	0.0301626	-0.0981602	0.0647021	0.445543
Dinophyceae_sv1325	0.0812734	-0.09637	0.00269288	0.0300807	-0.0198379	-0.126985	-0.0565191	-0.00531816	-0.0839386	-0.0693176	0.0579768	-0.0575986	0.011059	-0.0999855	0.0776188	-0.0202148	-0.0260739	-0.109512	-0.0137664	-0.000249749	-0.100876	0.117852	-0.00265567	-0.0405876	-0.122767	0.143819	-0.02807	-0.0399945	0.00320439	-0.0695425	0.0135686	-0.0214749	-0.0661276	0.0750823	-0.0161366	0.0144252	-0.0342981	-0.057202	0.0326049	0.0234153	-0.0279184	-0.0231832	0.102905	-0.0734657	-0.0134409	-0.0917794	0.00897462	-0.0270126	-0.0708806
Dinophyceae_sv1326	0.0365278	-0.0473027	0.0604885	-0.107146	-3.50436e-05	0.0669532	-0.0915059	0.20421	0.316997	0.18836	0.203244	0.289528	-0.105718	-0.0944607	-0.0768606	-0.0501916	0.00961146	-0.0200596	0.0219304	-0.128916	-0.0166259	-0.0609588	-0.0169521	-0.0361346	0.0255721	0.0566647	-0.085585	0.079748	0.0083185	0.0353728	-0.0445974	-0.0302899	0.181437	0.0424879	0.031946	-0.0379757	-0.0270823	-0.0384357	-0.0940536	0.00809618	0.0077743	-0.0629819	0.0116234	-0.0855817	-0.1285	-0.102788	-0.0825698	-0.0365188	0.120978
Dinophyceae_sv1351	0.00610412	0.00291092	-0.0814105	-8.07201e-05	-0.00179912	-0.094634	-0.029563	0.0820432	-0.01468	-0.0550064	0.077815	-0.00768351	0.051599	0.105522	-0.0146406	0.0375943	0.00122639	-0.0894106	-0.00745369	0.0696168	0.0107174	0.0636579	0.00450139	0.0429344	-0.144142	-0.0915508	0.0248461	0.0706147	-0.0092663	-0.0619171	-0.0179816	0.061605	0.0917299	-0.00723788	-0.0678907	0.0164151	-0.0297005	-0.0631714	-0.09986	0.0314331	0.0403371	-0.0151191	0.0339475	-0.0952653	0.127978	0.181053	-0.0149887	-0.101496	0.372515
Dinophyceae_sv1354	0.0734534	-0.0197087	-0.000897634	-0.00432184	-0.0443308	-0.0180621	0.0381217	0.0473552	0.125463	-0.047387	-0.00802295	-0.054638	0.05215	0.069369	-0.0334918	0.0886986	-0.0713766	0.00899212	0.110641	0.081333	-0.122985	-0.103699	0.0304595	-0.0313043	0.140091	-0.0702749	0.0242083	-0.00409434	-0.034101	0.0682886	-0.0894949	0.0235195	-0.00652671	-0.0940956	0.159482	-0.0798594	-0.0740479	0.0141205	-0.0280746	-0.107514	-0.0508468	-0.027064	0.0403855	-0.0530219	-0.0852372	-0.0552964	0.0116752	-0.00587937	-0.0217491
Dinophyceae_sv137	0.0247992	0.174156	-0.0272925	-0.0177031	-0.175443	-0.106889	0.0462128	-0.0880282	-0.150445	-0.161625	-0.0632973	-0.148344	-0.171753	-0.0910907	-0.0279514	0.0924007	-0.000240189	0.00832836	-0.0169722	0.0837467	-0.00170661	-0.0963197	0.0804703	-0.0670051	0.266526	-0.108446	0.0523588	0.0481241	-0.00764984	0.268938	0.0770265	-0.0641753	0.0188601	0.0681525	0.190239	0.0111323	-0.000856556	0.0526784	-0.0781043	-0.0996314	-0.0874107	-0.196609	0.0206135	-0.0535713	-0.0204147	-0.0788243	-0.042762	0.190967	0.0571459
Dinophyceae_sv141	-0.0257952	0.0329978	-0.0884062	-0.0815559	-0.0164106	-0.00458781	-0.0669516	0.151829	0.0569203	0.0376267	0.10672	0.0912855	-0.0176839	-0.0729013	-0.0421294	0.0988515	-0.14223	0.0301106	-0.00527365	0.127607	-0.0416977	-0.0355666	-0.0444573	-0.0266538	0.23101	0.0386089	-0.0512821	0.00375307	0.0789149	0.273969	-0.0496954	0.0547454	0.0796524	-0.0597569	0.115947	-0.0227861	0.0504174	0.126309	-0.00920958	-0.174189	0.160119	-0.123308	0.00885542	0.0812675	-0.0437571	-0.0316142	0.115951	0.0959003	-0.10301
Dinophyceae_sv1425	-0.106954	0.192479	0.0182456	-0.0534901	-0.148255	-0.0273799	0.0364512	0.0491394	0.0199914	-0.0320623	-0.0188413	-0.0305885	0.0809181	-0.0361926	0.0354486	0.0457629	-0.181677	-0.0751044	-0.0761762	-0.0413291	0.0440135	-0.0128855	0.046433	0.000970741	-0.059857	0.0143545	-0.0612002	0.0377178	0.031444	-0.0393533	-0.0012464	0.0447164	0.0197317	0.0238813	-0.144407	-0.0905904	0.107088	-0.0361188	-0.0538719	0.0604672	0.0793431	-0.106314	-0.0473937	0.0135058	-0.0424199	-0.0213768	-0.131175	-0.0450775	-0.0345145
Dinophyceae_sv1452	0.0226741	-0.101863	0.0224048	0.00650594	0.0465364	0.000996407	-0.0974482	0.0135969	-0.163319	0.0276187	-0.0339337	0.0235766	0.0381784	0.0519363	0.0361941	0.145507	-0.0434875	0.0828788	-0.0961346	-0.0242593	0.0547969	-0.0200952	-0.0344419	-0.0041365	0.0283943	0.0719846	0.0399049	-0.0323634	-0.0326509	-0.0370774	-0.1522	0.0184811	0.14904	0.103354	0.00363641	0.00954205	-0.0193387	0.0359764	-0.118769	0.0708944	0.109312	-0.0424547	-0.0170833	-0.0720759	-0.00519589	0.128408	0.016426	0.212964	-0.0478016
Dinophyceae_sv1481	0.0128585	-0.0341136	0.0436522	0.0322317	0.0217734	0.0197156	0.00279037	0.0924704	0.0703934	0.0258439	0.00577485	-0.0532113	-0.028152	0.1267	-0.121312	0.0817498	-0.0423139	0.0592352	0.0982775	-0.0571365	0.000489254	-0.0481803	0.0456845	-0.0132178	0.0338174	-0.0554657	-0.0136505	0.127326	0.0696194	-0.0728703	0.0700982	-0.0117099	0.0569312	-0.0599305	0.0231623	0.0393163	-0.0423441	-0.00715426	-0.0224114	-0.0715079	-0.0496777	-0.0494576	-0.110132	0.0179429	0.081725	-0.150554	-0.0938292	0.0817654	-0.146443
Dinophyceae_sv1541	-0.0205481	-0.0091315	-0.0906904	0.0296405	0.00274552	-0.089438	0.0851033	-0.00490015	0.00129203	-0.0352212	0.102218	-0.062947	-0.0769624	-0.0164967	-0.0896411	0.201897	-0.0665583	-0.0135193	0.026014	0.0580651	0.0343811	-0.0885661	-0.0694154	-0.0803475	0.199156	-0.0117028	0.098747	-0.0306182	0.0350413	0.198118	0.0558049	-0.0634103	0.210337	0.0585468	0.038666	-0.0133105	0.0116832	0.0648833	0.0433894	-0.0134908	-0.0744788	-0.135908	0.00628341	-0.0505803	0.0376476	-0.0339045	-0.0370504	0.163945	-0.0524188
Dinophyceae_sv1627	-0.0954272	-0.046141	0.05861	-0.0305814	-0.0623773	-0.134601	0.066963	-0.0121726	0.109795	-0.000644748	-0.0347207	-0.126447	0.0439089	0.00200688	-0.0298564	-0.0423032	0.00559123	0.101768	-0.0458614	-0.0464797	0.0381545	-0.0284711	0.00323724	-0.0253394	-0.0107823	0.0385001	-0.0708991	0.0193116	-0.0320391	0.00445408	-0.103551	0.0597428	0.021105	-0.0225436	-0.0844246	0.100071	0.0482848	0.00581929	0.0155228	0.0276561	0.0709133	-0.0767728	0.0747544	-0.11868	0.0684382	-0.000263028	0.0285936	0.11665	-0.0880768
Dinophyceae_sv170	-0.097089	0.298195	0.224628	-0.0346127	-0.119448	0.0407463	0.0492958	-0.127761	-0.0686337	-0.0702902	-0.0494648	-0.102846	-0.0644304	-0.0157751	-0.0575866	-0.125868	-0.00577977	0.0780795	0.153081	0.131062	-0.0413651	-0.132607	-0.163232	-0.144075	0.282206	-0.105856	0.00919701	0.154618	0.0504476	0.195805	0.0973478	0.191403	-0.164692	0.0699318	-0.06481	-0.0552768	-0.00830647	0.119973	-0.0544157	-0.204561	0.0555692	0.0830083	-0.0310089	-0.137877	-0.021303	-0.160969	9.86504e-05	0.015666	-0.0575952
Dinophyceae_sv1762	0.0025729	-0.0432284	0.072366	-0.0502081	-0.0913184	0.0282501	-0.0619469	0.0142289	-0.021765	0.0297215	-0.0257594	-0.0246621	-0.0243578	-0.152482	0.0497965	-0.0129591	-0.026296	0.120466	-0.138679	0.00114307	0.0933198	0.00181868	0.0626542	-0.107536	-0.0260201	0.0345081	0.0460712	0.130666	0.0716916	0.143509	0.014541	-0.0244464	0.0485314	0.0103541	-0.0939632	-0.0658241	0.0198422	-0.0024819	-0.0156026	0.103223	-0.0231542	-0.0459579	-0.00592364	0.0332349	0.0602356	0.0803039	-0.0333578	0.0418568	-0.0628725
Dinophyceae_sv1791	0.00459822	0.241791	0.0348894	0.0489683	-0.0784899	0.0203676	0.0757799	0.0627043	-0.129791	0.00232486	0.0522684	-0.00454237	0.0251986	0.0804226	-0.0327495	-0.0923235	-0.14841	0.236088	0.210276	-0.0557174	0.0653816	-0.0212057	-0.0675721	-0.0148295	0.02213	0.0805637	0.0233267	0.221611	0.0804372	0.0211892	0.0397623	0.0235927	-0.038841	0.0297959	0.054464	0.00690164	0.0141744	0.151791	-0.0619852	-0.148758	0.0102496	0.0848005	-0.0456072	-0.00241267	0.0519823	-0.0359856	-0.0448598	-0.0373717	-0.0983502
Dinophyceae_sv1804	-0.00137166	0.0287125	-0.235658	0.0424217	-0.0460485	0.0460654	-0.0903761	0.0457893	-0.0434222	0.108774	0.0930435	0.107111	-0.0907313	0.161009	0.0264535	-0.0932492	0.0395203	0.0705158	-0.0360356	-0.103392	0.0136775	0.0278331	-0.121242	-0.103259	-0.0310049	0.115711	-0.0269664	0.00172348	0.0835218	-0.0834347	-0.0627726	-0.0516714	-0.0613385	0.068133	-0.0560123	-0.00739715	0.019382	0.0177805	0.00645737	0.00176643	-0.0388542	-0.0727135	-0.059579	-0.0482515	0.0468405	-0.107604	-0.0809683	-0.130097	-0.0295743
Dinophyceae_sv181	-0.068195	0.125579	-0.0390506	-0.0273458	-0.0264251	0.080236	-0.130421	-0.0772828	-0.146507	-0.0272577	-0.0960379	-0.0466559	0.00160453	0.0869323	-0.0660291	-0.0690603	-0.0461458	0.00170279	0.0919833	0.195477	-0.0255426	0.0568201	-0.168455	-0.0048106	0.223715	-0.0300564	-0.0974153	0.0815518	0.078816	0.196522	0.0416536	-0.135104	-0.0943481	0.167562	0.023781	0.0189291	0.00269542	0.0673415	0.112084	-0.141616	-0.0864642	0.0163123	-0.183819	-0.00541016	-0.0509042	-0.0929492	0.103686	0.0804384	-0.100333
Dinophyceae_sv1819	0.0958023	-0.0129566	0.10471	-0.0637989	0.0603251	-0.00222841	0.0284362	0.0183154	0.0734412	-0.0253133	-0.017699	-0.00280118	0.0225369	-0.0782809	-0.0962695	0.00220205	0.00205006	0.0475239	-0.0686404	-0.0698388	-0.0747634	-0.0967354	0.0652599	-0.106462	-0.109027	0.0190014	-0.0111219	0.0780575	0.053211	0.134216	0.0626632	-0.00331694	-0.147569	-0.00930465	-0.017174	-0.0824815	-0.0228856	-0.0269336	0.0531903	0.0496828	0.0714671	-0.0143471	0.00904874	-0.0229344	0.0791455	-0.00578575	-0.0168215	0.0312566	-0.0573355
Dinophyceae_sv1846	-0.0653386	0.196806	0.0510544	-0.0122225	-0.0604277	-0.157437	-0.00699573	0.0263767	-0.00547908	-0.00668641	-0.00848944	-0.0286706	-0.101286	-0.137256	0.0518571	-0.00265844	0.000722008	0.0965562	0.0962459	0.0346582	-0.0463392	0.0241825	0.12325	0.0810108	-0.0992442	0.0161867	-0.0730211	0.0790329	-0.0933787	-0.0411026	0.280113	-0.0708385	-0.13469	-0.0601144	0.113153	-0.0271867	-0.012255	0.12413	0.0656226	0.0641401	-0.034406	-0.0492709	0.0492516	0.0414425	0.0167687	-0.0849328	-0.0219041	0.053574	0.0663233
Dinophyceae_sv186	-0.205529	0.160525	-0.0280651	-0.12924	-0.0352169	-0.0357846	-0.0384678	0.0466056	-0.063242	-0.0815773	0.0219925	-0.0135865	-0.0475836	0.00823454	-0.0805709	-0.0285445	-0.104119	0.00885448	0.0613668	-0.0729767	0.066717	-0.0396912	0.363216	-0.00714681	-0.0780465	-0.092195	-0.088259	0.0760357	0.108954	-0.0912623	0.348982	-0.153037	0.0733885	-0.0219377	0.00441429	-0.0126605	0.208599	0.144892	0.165547	0.167193	-0.0930909	-0.117104	0.00703072	0.172987	0.0212813	0.115701	-0.0913097	-0.120887	0.14012
Dinophyceae_sv1890	-0.0444325	0.0238476	0.0707011	0.0539631	0.087074	-0.0292626	0.000442577	-0.0112548	0.132287	-0.0899929	0.0441322	-0.0344053	0.0263836	-0.0652199	-0.00727989	-0.063308	-0.0757548	0.0154427	-0.00299128	-0.0616753	-0.00952687	0.0242642	0.0839531	-0.0103159	0.0256391	-0.0046737	-0.0228556	0.00854012	0.0316935	0.0601994	-0.0305951	-0.0436938	-0.0343058	-0.0876583	-0.0476135	-0.052734	-0.046258	-0.0688502	0.0747446	-0.113541	-0.0112034	0.103866	-0.0159481	0.101027	0.00911796	-0.0798319	-0.119556	-0.134326	0.0891704
Dinophyceae_sv1916	-0.185125	-0.0198235	0.014334	0.0143178	0.0122977	-0.00187365	0.0493688	-0.0341152	0.0427626	0.0206297	-0.0516019	0.0499241	-0.0471439	0.00224295	-0.0844324	0.0856203	-0.0759882	-0.0325593	0.0342085	-0.00739839	-0.0755279	0.099739	0.0122111	-0.0427033	-0.0994829	0.00513006	0.0190508	-0.0348637	0.0038308	-0.0866302	0.114084	0.00935247	0.0423248	-0.00595274	-0.021039	0.0843787	0.0466761	-0.0601919	-0.0811489	-0.0100928	-0.0143093	0.0481997	0.00845537	0.0169638	0.0505493	-0.0660385	-0.00488543	-0.122073	0.00504263
Dinophyceae_sv1925	0.0302566	0.00126864	0.00225092	0.0966456	-0.00438401	-0.00690539	0.0139653	-0.0125202	-0.0504475	-0.0815549	-0.0109012	0.0335335	-0.0161202	0.0622604	0.0473277	0.0506852	-0.0445443	-0.00311948	0.0431839	-0.00489739	-0.0147826	0.0937525	0.0252736	-0.132954	-0.000514319	-0.0525627	0.0454787	0.0251299	-0.000518427	-0.0468777	-0.0281606	-0.0234226	0.149842	0.0454575	0.215535	0.119857	0.0426742	-0.00224651	0.0082142	0.00297212	0.054048	-0.00609915	0.00307482	0.0537762	0.0287365	0.00745697	0.0117626	0.11946	-0.0678036
Dinophyceae_sv1942	0.0785695	0.00259057	-0.000556835	0.0376686	-0.0305533	0.0339742	0.0427525	0.0962351	0.0391111	0.0819678	-0.00284488	0.0185224	0.130026	-0.0649409	0.116217	0.0642182	-0.139105	-0.116706	0.0318473	-0.0579275	-0.0507688	-0.0148481	0.0455817	-0.0467546	0.0143517	-0.0462276	0.024786	-0.0432588	0.0762884	-0.0158837	-0.115611	-0.0234297	0.11788	0.0405375	-0.0390626	0.0252716	-0.0891508	-0.0126733	0.042566	-0.00511831	0.0532793	-0.0367497	-0.00130185	0.0369613	0.0109225	-0.0226837	0.00833574	0.0251323	-0.0507189
Dinophyceae_sv1975	-0.0413452	0.0764842	0.0408679	-0.072327	0.0380287	-0.0168415	0.0460804	0.0670086	-0.0702389	-0.0259494	0.00650612	-0.033937	-0.0181665	0.0159503	0.0115785	-0.0202516	0.0472412	-0.13433	0.0583902	-0.0249353	0.0156035	-0.166424	-0.116239	-0.102322	-0.0982279	0.0678954	-0.0821617	0.116121	-0.0265324	0.00536338	-0.0376834	-0.0552408	-0.149729	-0.111967	-0.0330437	0.0518568	-0.0406425	-0.0409636	0.00831664	-0.0883874	0.0186759	0.0378268	0.0837446	-0.140841	-0.0176452	-0.0608502	-0.0556385	-0.0652025	0.00423027
Dinophyceae_sv1986	0.00239758	-0.0932394	-0.0803575	0.0501077	-0.0321931	0.00265276	0.0810561	-0.0205212	-0.0435159	-0.0939194	-0.0507871	-0.134502	0.132766	0.107844	-0.0566955	0.0957184	0.121799	-0.0245098	-0.0428223	0.0992675	0.0494748	-0.0611185	0.0330963	0.0150048	0.00799038	0.00661236	0.108739	-0.16632	0.0504804	-0.0134499	-0.074478	0.0566916	-0.140987	-0.0294431	-0.118106	-0.0152803	-0.0350997	-0.163652	-0.0895835	0.00555794	0.0459954	-0.07714	-0.108401	-0.0637132	0.0384898	0.125948	0.00199351	-0.0702637	-0.00776766
Dinophyceae_sv1999	0.0646535	-0.113864	0.0501285	0.0468269	0.0828924	0.00763403	0.100661	-0.0139923	-0.10687	0.0181573	0.00848105	0.0318014	0.0598515	0.0370494	-0.0392821	0.128888	0.136721	-0.0916262	-0.082907	0.0244097	0.0298221	0.0125326	-0.0725722	-0.0871737	0.0280158	-0.00344139	0.10866	-0.0123628	-0.0154409	0.0273117	-0.109653	-0.0705961	-0.0308201	-0.0293396	-0.0137088	0.0133599	-0.0208243	-0.037276	0.0700648	-0.123207	0.073752	0.0111015	0.0170733	-0.0505213	0.0175446	0.000149899	0.043915	-0.0371175	0.0229223
Dinophyceae_sv2000	-0.120398	-0.0617173	-0.0289889	-0.00982411	-0.0464514	-0.0516517	-0.0442415	0.04787	0.02934	0.0399401	-0.132532	0.102288	-0.0679289	-0.153429	-0.0125709	0.0641956	-0.0935913	-0.0358617	-0.0471152	0.0428281	-0.0257588	-0.0699521	0.00672852	-0.101315	0.11485	-0.0529744	-0.0678493	0.0563337	-0.0236899	0.0745118	-0.0207029	-0.0176145	0.0298312	0.216126	0.024949	0.00208065	0.00897944	0.163164	-0.0481033	0.0439243	-0.0276232	0.0785301	-0.0255126	-0.0233411	0.0755256	-0.0406407	0.0220822	0.0985283	0.129115
Dinophyceae_sv2013	-0.1539	-0.0176236	0.087818	-0.0715581	0.0311637	-0.0900504	0.0547184	0.0858192	0.0341854	-0.0500811	-0.0500137	-0.0571872	0.0952938	0.041513	-0.148026	0.0776397	0.0698221	0.132204	0.0125065	0.0593536	0.010646	-0.065931	0.035235	0.100362	0.000416906	-0.0515616	-0.0842211	-0.0581586	0.1693	0.0316843	-0.0605318	-0.023446	0.0566069	0.0882472	0.058141	0.0778938	-0.126067	-0.0271959	0.0968349	0.0167742	-0.0894227	-0.0482435	-0.013748	-0.117734	-0.0364786	0.0408042	0.0916183	0.0342358	0.0147021
Dinophyceae_sv2031	-0.0147692	0.204876	-0.0503352	0.00698114	-0.0188879	0.0319394	-0.133763	0.0752654	-0.0158319	0.0244551	-0.0054591	-0.0254272	-0.0336992	-0.0091167	-0.195368	-0.0294342	-0.0998423	0.18341	0.16623	0.0031217	0.00781564	0.00641456	-0.0120254	-0.0387705	-0.00409372	0.0381863	0.0124336	0.196274	-0.0782587	0.112658	0.175395	-0.00365708	0.00684351	0.117944	-0.0271783	0.141606	0.0440928	0.206794	-0.102615	0.0169878	-0.00754412	-0.0263252	-0.0311899	-0.0311632	-0.0189392	-0.0572556	-0.0737844	0.0295049	-0.0735925
Dinophyceae_sv2058	-0.110348	-0.031821	-0.0381484	0.0341644	0.0240498	-0.0427033	0.0752336	0.2178	0.18014	0.28696	0.176573	0.260095	-0.0949238	-0.0364059	0.12426	-0.10997	-0.103851	-0.0168735	-0.00994177	0.00777086	0.0465592	-4.19741e-05	-0.0031374	-0.002321	0.00722041	-0.0647794	0.0267112	-0.022511	0.086168	-0.00601462	-0.0566571	0.0342551	0.138332	-0.147427	0.10221	-0.00540951	0.0468808	0.0728913	0.0457831	0.00307488	0.0262841	-0.034445	0.0636289	-0.134073	-0.0172866	0.0168954	-0.0543086	0.0533599	0.0182774
Dinophyceae_sv2071	-0.0608698	0.0234303	0.0630174	-0.0732058	-0.0505437	-0.0749174	-0.0425238	-0.0637921	0.043989	-0.0194153	-0.16568	0.0444088	0.0182839	-0.0432333	0.0946365	-0.00876318	0.129412	0.00457485	-0.0677562	-0.0093928	0.0409812	0.00586985	0.0427922	-0.0108862	-0.0134726	0.0341233	-0.0894131	-0.028321	-0.0344084	0.0520037	-0.00813433	-0.00400551	0.0745831	0.137778	0.0390615	-0.112975	0.0795992	0.00495727	-0.0718365	0.122458	-0.119753	-0.0515393	-0.0725854	-0.00840793	0.0735069	-0.0142036	-0.0263575	0.0845529	0.0337127
Dinophyceae_sv2080	-0.0392004	-0.0269181	-0.141297	0.0783008	-0.00704753	-0.0426929	0.00150607	0.0466306	-0.0432241	-0.0606793	-0.0371584	-0.130414	0.089592	0.104647	0.101449	-0.092293	0.0277538	0.0112044	0.133203	0.211345	-0.0239185	0.0655865	0.0336333	-0.00344397	0.105118	0.00100963	0.0428253	-0.0506076	0.0240248	0.0974465	-0.119892	0.0553524	0.0141446	-0.0267392	0.0575039	0.0868165	-0.0324418	-0.0152084	-0.0203593	-0.0216405	0.0568893	0.0307029	-0.104706	0.0166493	0.0806384	-0.0606524	0.0374292	-0.0334485	-0.0542625
Dinophyceae_sv2095	-0.11501	-0.014672	0.155441	-0.0336505	0.0632693	0.0637436	0.141553	0.0461411	0.0276029	0.120629	0.116362	-0.00595631	-0.0740016	-0.121069	0.0813926	-0.133361	0.0940338	0.0573389	0.0832785	-0.0218842	-0.0258149	0.0197641	-0.0164209	0.0392438	-0.045938	-0.0336306	-0.00585836	0.0259249	-0.0506554	0.0714721	-0.0223044	0.0360438	-0.0874743	0.0986025	0.0745635	-0.00739552	0.0207475	-0.00215993	0.0113987	0.092579	-0.0277424	0.0464729	0.137177	-0.114304	-0.0789235	-0.0890003	0.0359513	-0.0154152	0.0670615
Dinophyceae_sv2146	-0.131981	0.00194509	0.0859647	0.0160837	-0.0513359	-0.0336552	-0.0151914	-0.116635	-0.0603963	-0.0729228	-0.0632814	-0.0198091	-0.0762674	0.0148195	-0.0119969	0.0295557	0.00363654	-0.0750938	-0.030347	0.0971089	-0.0860575	0.0459316	-0.0191316	-0.0420498	-0.0230283	0.0306642	0.0743773	-0.132627	0.104299	-0.01469	-0.154287	-0.0530251	0.12907	-0.0390207	-0.0504886	-0.0808009	0.0144341	0.093574	-0.0217947	0.0809044	0.0258246	-0.0433074	-0.00242429	0.0250959	-0.0155001	0.0395069	0.014687	0.0837203	0.0103064
Dinophyceae_sv217	-0.0468945	-0.039277	0.0453609	-0.0104676	-0.0510047	-0.0107367	-0.0352099	0.0651665	0.0231207	-0.0126345	0.0188273	-0.073203	-0.114919	-0.0723775	-0.0645978	-0.00799129	-0.0641497	0.0829324	0.109976	0.0440455	0.0571692	-0.0556795	-0.0729329	-0.107005	0.0161193	-0.100332	-0.0748638	0.0672863	0.192773	0.00599316	-0.0401352	0.0425035	0.118345	-0.0347064	0.0128185	0.0819034	-0.016593	-0.0059475	-0.0545357	-0.190249	0.0368438	-0.106899	0.0602176	-0.0951774	-0.0118488	-0.0431994	-0.032848	-0.0229281	-0.0134045
Dinophyceae_sv2216	-0.0483414	0.118724	0.0428463	-0.0125493	0.00349166	-0.141769	-0.0478339	-0.0113057	-0.0344477	0.0724111	0.0372467	-0.0541922	-0.0524782	-0.0268843	0.00653244	-0.0301376	-0.019892	0.0606032	-0.0715616	-0.0236012	0.0835979	0.00302638	0.431397	0.161253	-0.056367	-0.0168305	-0.094406	0.0257442	-0.0823595	-0.0677997	0.189999	-0.0330787	-0.0475327	-0.126053	0.00963226	-0.0213272	0.110425	-0.0456758	-0.0288558	0.231814	0.145141	0.0279704	0.0455896	0.267253	-0.0442544	-0.0347968	-0.0205711	-0.091117	0.074243
Dinophyceae_sv2244	0.0525541	-0.0761893	0.0996577	-0.0242295	0.0163993	-0.0678657	0.00210192	0.0365312	0.0481419	-0.0620617	0.00666455	-0.0323599	-0.0599668	-0.0796828	0.0507632	-0.0443217	-0.0159011	-0.0856983	-0.0792967	0.0296024	-0.0888538	-0.0296837	-0.0185843	-0.0160762	-0.0377725	-0.031645	-0.116144	0.111028	0.0040123	0.0204765	-0.0150917	-0.0290828	-0.0880952	0.0534146	-0.063363	0.094362	-0.0321462	0.015539	-0.0240237	-0.0175268	0.0979978	-0.0337045	0.0701132	-0.0106835	-0.0834194	-0.0556725	0.038312	0.116439	0.0618309
Dinophyceae_sv2251	0.0498714	0.0484463	0.0602427	0.052185	-0.00187067	0.0712853	-0.0202968	0.154007	0.000631124	0.0570895	-0.0895237	-0.0281896	0.0651549	0.107828	-0.0772167	0.0461976	0.00203799	-0.0423416	-0.145789	0.0786569	-0.0638882	-0.0669961	-0.0257302	-0.0169618	-0.041474	0.0300486	-0.0624049	-0.000780027	-0.0685424	0.00268897	-0.0606801	-0.0266711	-0.0680338	-0.0770933	-0.0837325	-0.00365757	-0.091198	0.0623844	0.00571272	-0.0338112	-0.0758034	-0.0700017	0.00114311	-0.0401133	-0.0270143	-0.0524591	0.0208014	0.0555039	0.0329844
Dinophyceae_sv2254	-0.0697144	-0.0585966	0.0421779	-0.143132	0.0610743	-0.0738025	-0.090238	-0.0114254	-0.093593	-0.0675893	-0.00847569	-0.0392495	-0.0466131	0.179301	-0.139003	-0.0243967	-0.0346246	-0.0413662	0.0420479	-0.0436867	0.0245754	0.148776	-0.0156532	-0.0498415	-0.0148183	-0.0557333	0.01411	-0.0335934	0.0493279	0.0372628	0.0309292	0.0498709	0.00960451	-0.0406443	0.00610963	0.113397	-0.0280779	-0.0145571	0.020047	0.133432	-0.0246099	0.043362	0.130535	0.260645	0.0464284	-0.0399125	-0.102958	0.111982	0.00231522
Dinophyceae_sv226	-0.0503221	-0.138376	0.135488	-0.0991212	-0.132661	3.54376e-05	0.076097	-0.129624	-0.0694324	-0.150057	-0.00508493	-0.0196137	0.0627085	0.00973733	0.0298046	0.171584	0.119288	-0.030348	-0.131897	0.0753792	-0.0833922	0.0426958	-0.137039	-0.0123205	0.368598	-0.0512659	-0.0262138	-0.0463527	-0.00294551	0.18212	-0.102169	0.00419714	-0.0550039	0.0594086	0.114757	0.0319194	-0.110509	-0.13362	-0.0754377	-0.0880884	0.0430814	-0.136814	-0.00409054	-0.123697	-0.0121032	-0.0882952	0.0375515	0.311138	0.0308537
Dinophyceae_sv2264	0.0233591	0.0688014	-0.00563821	0.0464338	0.0019362	0.0471511	0.0665409	-0.0906943	0.105528	-0.0272002	0.0481888	0.0655155	-0.100051	0.0426599	-0.0365832	-0.0602473	-0.00440331	0.00985103	0.00226514	-0.0199972	-0.0478895	0.0387074	-0.0597709	-0.0639743	0.163615	0.162186	-0.0590171	-0.0503409	0.00728017	0.0128802	0.0543127	0.0712984	-0.0363322	-0.0243764	0.0117073	0.0532697	-0.0515992	0.0741003	-0.0584038	-0.0412689	0.0150436	-0.0168606	-0.0311692	-0.0170984	0.00635614	0.0108191	0.0531303	0.00493184	-0.0152367
Dinophyceae_sv2349	0.0110893	-0.0126534	0.00822111	0.0149677	0.0376299	0.0347785	-0.0608917	0.00544721	0.140612	0.0216009	0.00664203	0.0705334	-0.0688524	-0.00777872	0.0795236	0.0221382	-0.11426	0.0283904	-0.0961381	-0.108305	-0.0396641	-0.00819493	0.0770376	-0.0230749	-0.0294175	0.243824	-0.136371	-0.00277026	-0.0147518	0.0445973	-0.0950777	0.121397	-0.0255025	-0.00176051	0.0182034	0.0190106	0.0355014	0.0127596	0.0903283	-0.0129607	0.104931	0.0630716	-0.000420497	0.0281072	-0.0890167	-0.0778765	0.0293285	0.0247203	0.0239069
Dinophyceae_sv24	-0.120887	0.190515	-0.0655567	-0.0528787	-0.0532269	-0.00839091	-0.164644	-0.00941384	-0.0509938	-0.017165	-0.0315484	0.00827219	-0.0735794	0.0446199	0.0316867	-0.0296635	-0.0273085	0.13031	0.0866205	0.0537554	0.000551362	0.0433838	-0.0430171	-0.100942	0.0327323	-0.00150848	0.0557962	0.164199	0.120429	0.00857332	0.123939	0.00635245	-0.114012	0.0602956	-0.10261	0.0160708	-0.0432423	0.235597	0.17425	-0.0708795	0.0654977	-0.0952067	-0.145306	0.071487	-0.00526936	-0.0854876	-0.0922534	-0.124886	-0.120111
Dinophyceae_sv243	0.00999292	-0.0280664	0.401622	-0.128469	0.047727	-0.065795	0.0573849	-0.160362	0.0369976	-0.0194735	-0.0115601	0.155392	-0.0828098	-0.00628774	-0.01616	-0.114932	0.0423153	-0.0575412	-0.00577151	0.0165128	-0.0541081	-0.064594	0.0374085	-0.0194505	0.0235907	-0.0236449	-0.010511	-0.0185409	0.0144938	-0.0893569	0.0045207	0.106905	0.0641505	-0.0459806	-0.0959917	-0.0403638	0.0831699	0.0291896	0.0847401	0.020044	-0.0683217	0.0012868	0.00471613	-0.00693156	0.00822464	-0.107093	0.00337697	0.0547318	-0.00842061
Dinophyceae_sv281	-0.00524547	-0.0516826	-0.14881	0.0267829	0.0141079	0.0287003	0.0693831	-0.017956	-0.0278242	0.0711799	0.0915392	-0.0187863	0.0520123	-0.081488	-0.0107858	-0.013273	-0.0415687	-0.167624	-0.0245459	0.202747	-0.183879	-0.0232566	0.00675168	0.0656847	0.145701	0.161635	-0.0579925	-0.076413	-0.1155	0.111735	-0.0361275	0.0672033	-0.0455505	-0.0786591	0.0494267	-0.0310369	-0.0191285	0.0568985	0.00671344	-0.116613	0.0334349	-0.00432509	0.0232747	0.014328	-0.0876356	-0.0296979	0.0454154	0.00448694	0.00865494
Dinophyceae_sv303	-0.0475341	0.343574	-0.0416957	-0.0611616	0.00856947	-0.0852245	-0.0544384	-0.00777456	-0.164174	-0.0394984	-0.0743834	-0.0888997	-0.0937672	-0.0296916	0.00289963	-0.0892035	-0.0398109	0.0858336	0.113407	-0.0787977	0.0363507	-0.137031	0.243475	0.0145407	-0.0284082	-0.0883226	-0.136274	0.229815	-0.127015	0.0886774	0.438304	-0.0212329	-0.0803964	0.0808246	-0.135761	-0.0218985	0.0916504	0.100438	-0.00296216	0.129664	0.0251337	-0.048277	0.0599829	0.0935649	-0.0331419	-0.0558506	-0.063698	0.0145005	-0.0433862
Dinophyceae_sv354	-0.058034	0.0297111	-0.080988	-0.0681629	-0.022016	-0.0667003	0.0487102	0.0315129	-0.0581962	-0.0440016	0.00216052	-0.00441669	-0.0555485	-0.124166	0.0296583	0.101796	-0.100629	-0.00685504	0.0172748	0.00152317	-0.0126057	-0.0533072	0.00480146	-0.00312998	0.21905	0.0187927	-0.0419375	-0.0979408	-0.00469553	0.0557393	0.00549951	0.00743424	0.195324	-0.0260261	0.0764409	0.0472194	-0.0526877	0.0346566	-0.0503431	0.0497845	-0.216355	-0.0966195	0.151884	-0.16647	0.0150851	0.0095945	-0.0969038	0.188793	0.0142928
Dinophyceae_sv408	0.00175651	0.230238	-0.0695801	-0.135579	-0.0298336	-0.0416355	-0.0102381	0.0479478	-0.0806257	0.0107355	-0.0884381	0.0768941	-0.126012	-0.0375094	-0.157449	-0.00871536	-0.109473	0.196633	0.126232	0.00639417	0.0134366	-0.0727186	0.172384	-0.0117452	-0.0867714	-0.020626	-0.0704678	0.257705	-0.000345852	-0.0152281	0.347051	-0.0100502	0.0794219	0.0144481	0.00326766	0.00259051	0.244466	0.1798	0.0423296	0.161377	0.049849	-0.0216146	-0.0551191	0.211114	-0.060487	-0.0169556	-0.0257061	-0.00387146	-0.0673962
Dinophyceae_sv412	-0.0532505	0.100876	-0.0130166	-0.127607	0.01966	-0.0266284	-0.0416811	-0.0613385	0.173558	-0.148507	-0.0137006	-0.0358697	0.086123	0.127537	0.0262357	-0.0859581	0.0197832	-0.0318464	-0.0319183	-0.0689031	-0.106757	-0.0123716	-0.104005	-0.0247553	-0.00909618	-0.0585599	0.0270779	-0.0430979	0.0447326	-0.0456507	-0.0297735	-0.0380565	0.0398682	0.0656668	-0.1192	-0.180232	0.00223294	0.115278	0.156819	0.0481329	-0.0308147	-0.204829	0.0302245	-0.0728658	0.0524705	0.0351908	0.0334628	-0.0535546	-0.0110853
Dinophyceae_sv413	1.73747e-05	-0.121392	0.025667	-0.179937	0.0323085	-0.0806781	0.0696174	0.00788121	0.0714405	-0.126229	-0.00357996	0.044414	0.110815	-0.0153249	-0.00551215	0.224061	0.0316173	0.0659913	-0.052925	-0.0518776	-0.0907739	-0.0409311	-0.0581337	0.0350505	0.133352	-0.0882367	0.0372496	0.0535782	0.0416071	0.145307	-0.0154618	0.0271595	0.107784	-0.080489	0.174434	-0.00343039	-0.134695	-0.171003	0.000852441	0.0449104	-0.170927	-0.143433	-0.0727468	-0.0834582	-0.0491303	0.152096	0.0267319	0.146689	0.238057
Dinophyceae_sv431	0.105838	-0.0955571	0.0253741	0.0291797	0.0260425	-0.0403761	-0.092662	0.0558466	0.0206051	0.00182723	-0.00321072	-0.00226535	0.1761	0.0520186	0.0243522	-0.0898257	0.000891864	0.0246374	0.00500151	0.0188717	0.108053	-0.101547	-0.0881063	0.0757991	-0.0264554	0.00942893	0.0179728	-0.0180763	-0.0861204	-0.070362	0.0284316	0.0399882	-0.024061	0.1438	-0.111503	-0.0223416	0.0371406	-0.0502015	0.257904	0.0833274	-0.126559	-0.00380181	0.0436543	0.172228	-0.0103981	-0.0230176	-0.0917607	-0.0285375	-0.081149
Dinophyceae_sv437	-0.0553166	0.0119346	0.0464546	0.0347986	-0.0156867	-0.119391	-0.0510818	-0.0950135	-0.0295576	-0.0684101	-0.120356	-0.0337612	0.00338401	0.0300538	0.00103725	-0.0397926	-0.0502959	-0.0346247	-0.00560599	0.158894	0.000753919	0.0328832	-0.0611268	-0.0172719	-0.0546434	-0.0560183	-0.0772027	0.0338038	-0.0659719	-0.0145748	0.00112766	-0.0952708	-0.0113424	0.0109057	-0.107079	-0.0425895	-0.030763	0.000402715	0.0246572	-0.00669384	-0.138962	-0.033491	0.0365898	-0.0766286	-0.0664004	-0.109191	-0.000738454	-0.019492	-0.0864196
Dinophyceae_sv438	0.0416676	0.229319	0.0463044	0.0334161	0.018716	-0.105308	0.0775413	0.113738	0.00115075	-0.00766019	-0.0518928	0.0614188	-0.13562	0.0452117	0.0757445	-0.0867065	-0.0701314	0.156719	0.110171	0.000747194	0.0210819	-0.036355	-0.0696863	-0.0104882	-0.0126461	-0.0185375	0.0579347	0.206934	-0.00721779	-0.0692875	0.0878193	-0.0341836	-0.112128	0.0708514	-0.0540821	-0.0804539	-0.0169441	0.108872	0.148132	-0.00361611	0.0542581	0.0923826	-0.00747485	0.118595	-0.0525218	-0.110234	-0.206793	-0.0416989	-0.0903064
Dinophyceae_sv471	-0.0121254	-0.0611492	0.0395226	-0.0235378	0.0756039	0.0548228	-0.00583916	-0.0227761	0.0203897	-0.129714	-0.0657592	0.0445411	-0.183894	0.0389131	-0.00661527	-0.0559801	-0.0488041	-0.047861	-0.0343138	-0.0494799	0.0862515	0.107238	0.259938	-0.042963	-0.0645524	0.0369935	-0.0569144	-0.0190129	0.00188654	-0.0490365	0.202068	0.00833606	0.05075	-0.139008	0.0513894	-0.0639038	0.23109	-0.0316456	-0.0805769	-0.00681157	0.0233013	0.0508725	0.0341308	0.202471	0.0428414	0.0454179	0.104966	-0.1501	-0.00459563
Dinophyceae_sv512	-0.00488394	-0.0490937	0.0233691	-0.064149	0.0543364	0.0471054	0.00879795	0.0556934	-0.0286181	-0.0456916	-0.00252653	0.0606286	0.102147	0.0699578	0.111458	0.196184	0.0887097	-0.0654329	-0.037526	-0.0885051	-0.0400688	-0.0259041	0.0108858	0.0349496	-0.034657	-0.0387883	0.0514281	0.0252835	-0.111151	-0.0870239	0.0528417	0.118825	-0.0520137	-0.00193635	0.010471	-0.092193	-0.089525	-0.000957439	0.0313209	-0.056631	0.0730445	0.0768904	0.0236429	-0.0636749	0.03313	-0.123624	-0.0797155	0.0981083	-0.115081
Dinophyceae_sv513	-0.0179112	0.320864	-0.100028	-0.172944	0.0216746	-0.101187	0.0031521	0.0187748	-0.125675	-0.018022	0.0474428	-0.0772074	0.0405367	0.0376898	-0.113049	-0.114065	-0.0579505	0.200631	0.073486	-0.0346475	-0.0394582	-0.026403	0.255117	0.070014	-0.0383048	-0.167277	-0.0987704	0.164756	0.0759734	0.0669512	0.0593648	-0.0226931	-0.115149	-0.0373534	-0.0402939	0.0459171	-0.0746415	0.192303	0.0110708	-0.00951664	0.0321641	-0.0693139	0.0251121	0.111609	-0.0668373	0.378937	0.200458	-0.0678457	0.134425
Dinophyceae_sv515	0.0197063	0.381538	-0.0377117	-0.0763481	-0.0430216	-0.0147279	0.0953844	0.037414	-0.0455812	0.0112173	-0.0969091	0.0240617	-0.09441	-0.0504067	-0.112662	-0.00972607	-0.00183978	0.106319	0.107559	-0.064226	0.143075	0.000140119	0.217628	-0.0757302	0.00936663	-0.0205978	-0.0013781	0.193342	0.0808442	0.007026	0.290065	-0.0106267	-0.0503727	0.0583333	-0.0608582	-0.0412448	0.111441	0.14804	-0.0728015	0.0846523	0.00915353	-0.0984388	-0.0461305	0.16585	0.0170315	-0.0873991	-0.0643574	-0.114129	-0.0247584
Dinophyceae_sv521	0.0418232	0.0690955	-0.0593576	0.122965	-0.00131532	0.033211	-0.066449	-0.0838777	-0.0170659	0.0537475	-0.0371011	0.0569793	0.021884	-0.0101048	0.0820485	-0.151569	0.00402999	-0.0424462	0.113568	0.115682	-0.102211	0.0259718	0.0130355	-0.00330646	0.0870547	-0.0207564	-0.0431495	0.052929	-0.0604943	0.0966712	-0.0467202	0.0161733	-0.099785	0.0362006	0.0189475	0.0730192	-0.0987287	0.0963446	-0.0813153	-0.0766627	-0.0172465	0.114797	0.107135	-0.0400615	0.15036	0.0562601	0.125246	-0.0877775	0.119852
Dinophyceae_sv534	-0.0258666	-0.0801488	-0.232743	0.00461323	-0.125066	0.0144343	-0.0827871	-0.189986	-0.111404	-0.101518	-0.0326241	-0.10463	0.0493625	0.126403	-0.0073508	0.159171	0.0840625	-0.0229204	-0.0487348	0.110158	-0.109659	0.0810963	-0.094391	-0.109129	0.327637	-0.00583863	0.00160777	-0.102245	0.0721284	0.117831	-0.00185511	0.0935228	0.0405933	-0.00584659	-0.0210397	0.00548858	-0.0197972	0.0346738	-0.0291269	-0.0744146	0.0339895	-0.11022	-0.0321016	0.00210452	0.00200061	-0.0583791	0.0735489	0.144882	-0.158257
Dinophyceae_sv550	-0.118122	0.0557234	0.0617016	-0.0206645	0.00408298	-0.0296314	-0.12359	0.088169	-0.00434942	0.00681783	0.0173087	-0.0470073	-0.0358629	-0.0267596	0.0172051	0.0407547	-0.0889834	0.109913	0.0938595	-0.0573478	0.0668677	0.021564	0.0348722	0.0325909	-0.00871768	-0.0670212	-0.128428	-0.0727594	0.111375	-0.0225322	-0.0275557	-0.114318	-0.0278333	-0.0546421	0.0161871	0.0928405	-0.0152143	0.0500283	0.0230405	-0.0366692	-0.0379182	0.0269899	-0.0929114	-0.138565	0.0659869	-0.0317324	-0.0069449	0.00639739	0.0324601
Dinophyceae_sv551	0.0630162	-0.0618802	-0.0250809	0.0261907	-0.050159	-0.0713871	-0.0245404	0.020816	-0.0921424	-0.0246841	0.0523828	0.0179875	0.0945418	0.097043	0.0195943	0.216125	-0.085439	-0.0251532	-0.0183286	0.00554725	-0.093951	0.0691536	0.0559575	-0.0472062	0.189783	0.0320154	0.00941796	-0.0590741	-0.00434838	-0.0264675	0.0136347	0.0349525	0.00699947	-0.157916	-0.128539	-0.14715	-0.0970432	-0.0564594	-0.0139564	0.170598	0.0573066	0.0124798	0.0235105	0.0871807	0.00106908	0.0523212	0.000834972	0.164824	-0.0451359
Dinophyceae_sv552	-0.0104256	-0.0810797	0.0536351	-0.0652418	0.115951	-0.0360706	-0.0719429	-0.03185	-0.0592127	-0.0716138	-0.017734	-0.0111712	-0.0060563	-0.0490277	0.0313482	0.0774575	-0.00931527	0.0504408	0.0105688	-0.0389078	0.033765	0.0765552	-0.0624737	-0.0446491	0.0977594	-0.0835614	-0.0444717	-0.101755	-0.0807997	0.100022	-0.127295	0.0855275	0.0972673	0.0032103	-0.0248647	0.0918989	-0.0141498	-0.0637927	-0.0342947	-0.00841216	0.0241446	0.0822285	-0.118137	-0.090297	0.100818	0.0280147	-0.0999633	0.16762	0.047778
Dinophyceae_sv560	-0.039236	0.246027	0.0609493	0.0130528	0.0621431	-0.0490702	-0.0415157	0.0687507	0.0769618	0.0554519	0.0317258	0.123598	0.0279644	-0.0508057	-0.0597917	0.0253694	-0.0516813	0.162374	0.152556	-0.00260135	0.0380207	-0.127125	-0.0400854	-0.0904261	0.00766199	-0.0531426	0.025218	0.224696	0.00177475	0.126102	0.0553242	-0.0699684	-0.0671705	0.0199012	-0.0913707	0.0581669	-0.0501038	0.225941	0.075708	-0.123909	0.165491	0.0826577	-0.0904477	-0.028776	-0.101949	-0.0762467	-0.0171691	0.108484	-0.0130657
Dinophyceae_sv569	-0.110682	0.0178653	0.0879693	-0.00932443	-0.0176935	-0.01621	-0.0569589	0.0147508	0.00513119	-0.00835414	-0.0353371	0.0817413	-0.0298745	-0.0993319	-0.109613	-0.0475793	0.245301	-0.0383534	-0.00437934	-0.0946486	0.0787422	-0.0405449	-0.0528826	-0.0331226	0.0218972	-0.0628543	-0.0291562	0.0668351	-0.0347887	0.0482308	-0.132276	0.180076	0.0382784	0.0685536	-0.00322472	-0.0451944	-0.0821925	-0.0676095	-0.0418296	0.0495775	0.0600185	-0.0220495	0.0591853	-0.024138	-0.112608	-0.0131423	0.0305413	0.110234	-0.0850063
Dinophyceae_sv607	0.00838121	-0.0128568	-0.0170613	0.0623811	-0.0270489	-0.0501506	0.0373775	-0.0448363	-0.103845	0.0717356	0.0740035	-0.114245	-0.0136243	0.0665801	-0.168189	0.000755463	0.00988667	-0.0461503	0.00864005	0.00263385	0.0626754	0.0262362	-0.0402458	0.0117476	-0.0427041	-0.0809093	0.0670325	0.125008	-0.0118768	-0.0834701	-0.0715981	0.103205	-0.0672533	-0.0287343	0.0189205	0.0614404	-0.153665	-0.0794741	0.0112783	0.0112647	0.0253237	-0.0551005	0.101797	-0.0247114	-0.0434999	-0.022915	-0.0102921	-0.00881081	0.0836762
Dinophyceae_sv608	0.0694951	-0.0566281	-0.13844	-0.0815124	-0.0102439	0.196448	0.000495162	-0.108395	-0.110172	-0.0191049	0.0897787	-0.081588	-0.089466	-0.0497179	0.0533113	0.0122789	0.118955	-0.0805626	-0.00197118	0.164637	-0.0449284	0.0643806	-0.14531	-0.0303048	0.282754	0.0290075	0.0530149	-0.0585061	-0.0675084	0.141764	-0.091942	0.0440447	-0.200826	0.0204439	-0.0218969	-0.0960834	0.0122099	0.0149838	0.0622466	-0.11904	0.0130383	-0.0635697	-0.0812362	-0.0884056	-0.0033052	-0.0321145	0.0574554	-0.0583054	-0.0346109
Dinophyceae_sv62	-0.0695375	-0.0826668	0.0638453	-0.0207976	-0.102767	0.00903588	-0.0701971	-0.0389482	-0.0864312	-0.126073	-0.0722398	-0.143619	-0.0282971	-0.0399318	-0.00419884	-0.0147597	-0.093452	-0.053442	-0.00748053	0.186092	-0.00579672	-0.151705	-0.113931	-0.0895727	0.138756	-0.0372201	-0.211625	-0.0180266	0.061627	0.146585	-0.106424	-0.0207881	-0.068026	0.138743	0.0901713	0.0198086	-0.00405912	0.0130849	0.0135196	-0.0583556	-0.0151595	0.0495436	-0.0314276	-0.203565	0.0155451	-0.148881	-0.0557243	0.0008192	0.0716829
Dinophyceae_sv63	0.00785224	-0.106639	0.110816	0.015123	-0.0564255	0.0884099	-0.0329181	-0.0748045	0.0532047	0.0366461	-0.0619258	-0.0634859	0.00711423	0.0260141	-0.00519916	-0.0433528	0.0940837	-0.0953774	-0.0437837	0.254899	0.0404592	-0.0328749	-0.0383536	-0.0968469	0.20327	0.011632	0.0151575	-0.0978122	0.0641418	0.123043	-0.210238	0.0502205	-0.108543	-0.0674766	-0.0245904	-0.0271668	0.0251939	-0.0942114	-0.0490062	-0.115658	-0.103531	-0.042152	-0.0410531	-0.114876	-0.0201715	-0.00881425	0.094095	0.0308292	0.031049
Dinophyceae_sv632	-0.113602	-0.0538852	0.0312809	-0.0314748	-0.0185657	0.0237929	0.016774	0.109488	-0.068496	0.00258228	-0.0573251	-0.0648476	-0.0150176	-0.0250344	-0.0475738	-0.0426173	0.0611135	-0.0966618	-0.058511	0.0598893	0.0218901	0.0331204	-0.0288993	0.033791	-0.0218352	-0.0564601	-0.00535151	0.00601473	0.0109881	0.108825	-0.0385155	0.0107814	0.0398543	0.0140941	-0.024729	0.0039851	-0.0619757	-0.0667712	-0.0144139	0.0110641	-0.0441476	0.0784107	0.0149962	-0.06179	0.0386146	-0.0486079	-0.0332737	-0.125699	0.330399
Dinophyceae_sv647	0.0313401	-0.0183363	-0.018772	0.0477089	-0.09659	0.0314952	0.0213395	0.0330843	0.0272411	0.0156311	0.0699002	-0.110313	-0.110786	0.052564	-0.0457285	-0.144334	-0.00650069	-0.0121607	0.231109	0.059412	-0.0333159	-0.11199	-0.0624232	-0.0421142	0.153038	-0.0196176	0.000918688	0.0165134	-0.0340662	0.105931	-0.0539586	0.0925963	0.0695678	-0.0484135	0.0446149	-0.0757724	0.00203386	0.0258813	-0.0646049	0.00973164	0.00904531	0.048344	-0.071905	-0.162452	0.022051	-0.00867082	0.090555	-0.00289762	0.00395123
Dinophyceae_sv657	0.039514	-0.133239	-0.0642012	0.0431483	-0.00282064	0.0359001	-0.0302202	-0.0910942	-0.107937	-0.0630906	0.00410274	0.102112	-0.0711005	-0.0772636	0.0399507	0.0865688	0.0486311	-0.138965	-0.122706	-0.0226871	0.0905344	-0.0376001	-0.0178867	0.0176634	0.0760575	0.121281	0.0809703	-0.0994477	-0.0181618	0.195886	-0.0294433	-0.0626063	0.100925	0.00941725	-0.0392721	-0.107702	-0.0141478	-0.144223	0.00188532	0.0737509	-0.0658137	-0.012452	0.109622	0.034254	0.0843639	0.00215112	-0.0719687	0.253976	-0.0138981
Dinophyceae_sv68	-0.0539003	-0.0586885	-0.104017	-0.111077	-0.0235072	-0.158152	0.0203842	0.0460254	0.0535694	-0.0482182	0.126405	0.0257446	0.0588087	-0.103492	-0.00459886	0.169763	-0.0530371	-0.039138	0.0514736	0.084237	-0.0102942	-0.0898516	0.0479474	-0.0781474	0.302704	-0.00560232	-0.0829358	-0.00420094	-0.00782577	0.233316	-0.0487399	0.0722629	0.222372	-0.00352125	0.188042	-0.0407761	-0.0042572	0.0313155	-0.0729077	-0.107179	-0.0248439	-0.157011	0.0228997	-0.117471	-0.079092	-0.000338963	-0.113754	0.229882	0.0496649
Dinophyceae_sv73	0.0111293	-0.0592311	0.00130233	0.00689568	-0.151737	0.100448	-0.0311081	0.0609826	0.00474941	0.00242238	-0.0820377	-0.0469497	0.0434018	-0.135112	0.0344694	0.0507248	-0.0143404	0.0238132	-0.094099	0.222721	-0.0181525	-0.0574351	-0.0418229	-0.0159143	0.203758	-0.0692785	-0.0398597	-0.0613338	-0.0433608	0.24785	-0.0652702	0.00470102	-0.00337967	0.166326	0.156971	0.0522971	0.0612106	-0.0441423	-0.033678	-0.0235619	-0.0171671	0.0784814	-0.0678008	-0.00323054	0.0694962	-0.0526917	0.112168	-0.0116651	0.018132
Dinophyceae_sv767	-0.0512441	0.158128	0.0415745	0.0335841	0.0397488	-0.0606586	0.107755	-0.0526313	-0.0345403	-0.0643659	0.0294657	-0.0182596	0.00561297	-0.0832409	-0.156602	0.126592	0.0111009	0.108544	-0.090838	-0.130224	-0.0285624	-0.0500993	0.0731334	-0.12249	0.122849	-0.158693	-0.0584209	0.0601666	-0.0031411	0.0874025	-0.0109526	0.120343	0.07075	0.00874722	0.0378383	-0.0394705	0.0264584	0.0770701	0.0416122	-0.20472	0.0539104	0.0786807	0.0211276	-0.131379	0.0328199	-0.0965861	-0.0972431	-0.0108833	0.00775475
Dinophyceae_sv775	0.0218852	-0.0767901	0.0585086	0.0263899	-0.080332	0.00959051	0.0200447	-0.13235	0.00521478	-0.128897	-0.0875681	-0.0322698	-0.0896405	-0.129943	0.0594095	-0.124465	0.059629	-0.0898695	-0.0196775	0.272659	-0.0666723	-0.0337638	-0.112036	-0.0850159	0.292061	-0.0248509	-0.153462	-0.0582897	0.0187828	0.295301	0.0731695	-0.0628147	-0.0707953	-0.0505074	-0.0339674	-0.0254534	-0.0175221	-0.112511	-0.0437821	-0.0468898	0.0491338	0.0171387	-0.0406378	-0.0172287	-0.0111019	-0.0715049	0.0599003	0.0244246	0.026771
Dinophyceae_sv78	0.0846249	-0.0827265	0.0510688	-0.0147612	-0.0177942	0.0351062	0.0346014	-0.105792	-0.0809946	-0.112426	-0.103356	-0.0875923	-0.0624008	-0.0708336	0.0505907	-0.0821906	0.0720358	0.0570182	-0.053495	0.00103356	0.0768161	0.0218662	-0.0272579	-0.149633	0.120667	-0.0265555	-0.0546897	-0.0280072	-5.65089e-05	0.167634	0.013364	0.0471501	0.02392	0.138759	0.0754392	0.0645982	0.036132	-0.0193301	0.111797	-0.0985064	-0.112668	0.0285283	0.0273776	-0.0726079	-0.000146645	-0.029211	0.0820725	0.00810594	0.0266879
Dinophyceae_sv806	-0.00132892	0.0596847	-0.0344395	-0.0439801	-0.0197081	-0.0566732	-0.0414397	-0.00524316	-0.186095	-0.0138782	-0.016371	-0.113504	-0.074576	0.043107	0.065512	-0.0180578	-0.00402553	0.0365145	-0.102326	-0.00843732	-0.0633065	0.175591	0.317477	0.053536	0.0242508	-0.154548	-0.0398714	0.00710063	0.0746134	-0.123153	0.19856	-0.0609502	0.0692209	-0.0443717	-0.109364	0.0404871	-0.0185465	-0.00354096	0.0858102	0.145856	-0.0147654	-0.0648117	-0.0552794	0.232104	0.0333934	0.137781	0.043681	-0.00591562	-0.0313684
Dinophyceae_sv821	-0.0627311	-0.0812034	0.0082042	-0.112515	0.119318	0.0266203	-0.0307354	0.00700999	0.0228258	-0.0631129	0.0659323	-0.0271305	-0.0775704	0.0804316	-0.0233218	-0.146074	-0.0583926	-0.144253	-0.132405	0.012037	-0.00435533	0.0445695	0.0167977	-0.172061	0.153203	0.0475453	-0.00860952	0.0627862	0.0909184	0.111548	-0.144551	-0.0794094	-0.0512364	0.106898	-0.000199727	-0.0369509	0.00383823	-0.0122168	0.0453497	-0.055318	-0.0149633	-0.104686	-0.0995714	-0.0182486	-0.0165551	-0.0118562	-0.0301931	-0.0309875	0.0422147
Dinophyceae_sv823	-0.0100821	0.331718	0.0500557	-0.00354038	-0.0164544	-0.037264	-0.0372916	0.0462796	-0.10199	-0.00252135	-0.17433	0.024245	-0.210231	0.0822743	-0.119581	-0.0154617	0.0058969	0.211678	0.0791729	0.0670041	-0.0395243	-0.0843949	0.147032	0.00189576	-0.0928073	-0.0302572	-0.00401709	0.127866	0.0162297	-0.0516325	0.304535	-0.0774884	-0.0492537	-0.0651677	-0.00409706	0.03978	0.0124821	0.190769	0.0118941	0.0703097	-0.0334486	-0.0202801	-0.00484927	-0.0431623	0.14151	-0.0664596	-0.129128	0.0869452	0.145391
Dinophyceae_sv836	0.032643	-0.136846	0.0621357	-0.13046	0.106562	-0.106628	-0.0751105	-0.0136743	-0.0708015	-0.00541489	0.00169339	-0.0366222	-0.00727324	0.033491	0.0296245	0.0259878	-0.00227079	0.102116	0.0304488	0.0012358	0.0902827	-0.0397742	-0.0289242	0.103393	-0.0167092	-0.0487916	-0.01627	0.0360317	0.0642036	0.0861533	-0.00893141	-0.0783646	0.144152	-0.0529594	0.0797521	0.0386296	0.0278442	0.0808902	-0.00473895	-0.0150372	-0.0545041	-0.0985576	0.0560016	0.0390358	0.0516975	0.0700762	0.00594928	0.00326078	0.207099
Dinophyceae_sv846	0.0678374	-0.0475043	-0.195077	0.01426	-0.0336493	0.119359	0.00316441	-0.0677093	0.0146851	0.00383723	-0.107015	-0.148324	-0.0030162	-0.0919316	0.0423873	-0.00114967	-0.068813	-0.0511917	0.0716097	0.188405	-0.0804534	-0.0272067	-0.107474	-0.00710756	0.334511	0.0957147	-0.0203376	-0.0532603	-0.0107697	0.276964	0.0526576	0.0944049	-0.159313	-0.047714	-0.0254038	-0.0943842	-0.0366189	-0.0802853	-0.136024	-0.146195	-0.00369302	-0.0266144	0.0231114	-0.147433	0.0210862	-0.0804691	-0.0476926	-0.0181606	0.060881
Dinophyceae_sv868	0.0344913	0.000733355	-0.0483669	0.047882	-0.0169273	-0.0330885	0.0449702	0.0420821	0.00285561	0.0634778	0.0108465	0.0131169	0.029996	-0.0660002	0.00784824	-0.0288328	-0.0692027	-0.0106407	-0.0235239	-0.137678	0.0935677	-0.0475469	0.030002	-0.0316936	-0.0800696	0.023238	0.0114974	0.162784	-0.027482	-0.0288581	-0.0332199	-0.0154909	0.0555592	-0.0749604	0.0160756	0.0308774	-0.0730308	-0.0195107	-0.0696766	0.0289448	-0.099224	0.0104535	0.0791908	-0.0438269	0.00567893	-0.000913327	0.0191523	-0.028753	-0.0249502
Dinophyceae_sv877	0.0310695	-0.0130448	0.000816737	-0.0986755	-0.0211141	0.00576084	-0.0585214	-0.0429282	-0.0716468	-0.0202694	0.030278	-0.0547247	-0.0348202	-0.0679122	0.0670926	-0.021428	-0.0395493	-0.0273457	-0.0728161	0.178795	-0.115427	0.0617358	0.0148187	0.00454238	0.13568	-0.104227	0.107368	-0.0148938	0.0392528	0.256033	-0.0018565	-0.0603667	-0.107644	-0.00670375	-0.0733413	-0.0802838	0.0339976	-0.00546519	0.00561519	0.0101837	0.0237762	0.00344092	-0.123544	-0.0179863	0.0165966	-0.00278149	0.057107	-0.00957629	-0.0350622
Dinophyceae_sv92	-0.116101	0.0675255	-0.0210199	-0.151362	-0.141173	-0.124737	0.0452953	-0.0270445	-0.086436	-0.126814	0.034153	-0.0656679	0.0257496	-0.0163683	-0.0876656	0.15164	-0.132665	-0.00176634	-0.054014	0.115994	-0.227304	-0.0833197	0.190026	-0.0179401	0.230692	-0.10157	-0.0224572	0.0559815	0.0333865	0.106977	0.17245	-0.0242499	0.0247479	-0.0376539	0.053018	0.0304178	-0.107306	0.0484821	-0.107862	0.00138561	0.094757	-0.111154	-0.129065	0.152328	-0.0591867	-0.0455458	-0.0823581	0.159247	-0.0199268
Dinophyceae_sv927	0.0490898	0.0176192	0.0394133	-0.0193925	0.0031405	0.00210204	-0.0732796	-0.0429485	0.088643	0.0804555	0.0648703	-0.0896159	0.108633	-0.0615107	0.00193751	-0.12257	0.0147419	-0.0472823	-0.00882974	-0.0116624	0.0704603	0.0691549	-0.00655409	0.0519273	-0.0112684	0.0662851	0.0180912	-0.0229883	-0.0442493	0.131069	-0.0877831	-0.0281491	0.022951	-0.00948695	0.11036	-0.00967142	-0.125719	-0.0685096	0.0807417	-0.0412136	-0.136665	0.0902532	0.0467026	-0.0396657	0.00622731	0.190623	0.00680025	-0.0716901	0.317412
Dinophyceae_sv964	0.0195584	-0.0770966	0.116938	-0.0824661	0.0797008	0.0299591	-0.106299	-0.0597228	0.0673066	-0.0258399	0.0226364	-0.0436967	0.0246702	-0.0514985	-0.123854	-0.00637972	-0.0567408	-0.122025	0.0475567	-0.123158	0.00358084	0.00733132	-0.0558752	0.0673778	0.0649009	0.134137	-0.00759697	-0.0263322	-0.031104	0.00389187	-0.136921	-0.0551813	0.119983	-0.0562662	-0.0182458	0.0066387	-0.065894	0.0518707	0.109328	0.00384074	-0.0299405	-0.0609378	0.00626307	0.143135	-0.0544081	0.023766	-0.00947115	-0.114896	0.0224927
Dinophyceae_sv981	0.0209617	0.130342	-0.0279776	-0.144115	0.0730508	-0.120128	0.0611709	-0.0624399	-0.11502	-0.00327913	-0.0143322	-0.070516	-0.158154	0.0436421	-0.0245906	0.0208065	-0.0634277	-0.0219441	-0.120985	-0.00467763	0.0940923	-0.0809872	0.380759	0.169665	-0.00520267	0.00756164	-0.0277195	-0.0700327	-0.0852213	0.00649467	0.287486	-0.0569274	0.0827391	-0.101414	0.0755952	0.0863051	0.217401	-0.0325778	0.0248703	0.166299	0.0652231	-0.0793008	-0.116792	0.225468	0.0530623	0.048584	-0.0431783	-0.0753216	-0.0499237
Dinophysiales_sv1099	0.087346	0.225824	0.0414366	-0.0464256	-0.080682	-0.0069038	0.0768766	0.0250109	-0.0335255	-0.0870975	0.0468914	0.0221615	-0.052565	-0.0767735	-0.0156131	0.0556899	-0.0801814	0.00995949	0.0587188	-0.0218862	-0.00545702	0.046407	0.172833	0.0327693	0.00855822	-0.071539	-0.00646911	0.0636578	-0.0229055	0.0676002	0.0528296	-0.0739989	-0.00910651	0.0640614	-0.059156	-0.0622464	0.0779964	-0.00431088	-0.0321519	0.0256514	-0.0060081	-0.0890722	0.0591133	0.0482036	-0.0114956	0.0178657	-0.0719411	-0.00936049	0.0537504
Dinophysiales_sv462	-0.0411122	0.190277	-0.0925136	-0.135017	0.0193756	-0.0658169	0.0265159	-0.0549305	-0.0583081	0.0277122	0.0576033	-0.0340281	-0.13509	-0.0798704	-0.0764913	-0.0216857	-0.0438161	0.167559	0.0491051	0.0720121	0.0848418	-0.0988623	0.190836	-0.089	-0.0822118	-0.0837225	-0.0195853	0.0657788	0.050684	-0.0307337	0.187175	-0.106875	0.0760431	0.0133442	-0.0344679	0.0406593	0.182401	0.15256	-0.0456654	0.0655199	-0.0965253	-0.00973756	-0.060429	0.0391703	0.0246594	0.00561408	-0.0301934	0.130336	-0.0480836
Dinophysiales_sv60	-0.0880882	-0.10993	0.0312932	0.0429118	-0.112459	-0.0525651	-0.0447706	-0.000854605	-0.0594001	0.0803475	-0.0862639	-0.0875082	-0.14586	0.102482	0.0791444	0.0204476	-0.0788858	-0.023482	-0.0154402	0.0336323	0.0514752	0.105514	-0.0176251	0.0207909	0.0161927	-0.0381205	-0.00708469	-0.0332403	0.150685	-0.0117629	-0.0225676	-0.0547362	0.0739187	0.0157106	-0.0503468	0.00643008	-0.0118959	-0.0355365	0.048244	0.0849597	-0.00764144	0.00188986	-0.081635	0.225159	0.0608157	-0.0197433	-0.0413665	-0.043839	-0.054853
Dinophysiales_sv737	-0.0754175	0.091542	0.0452379	0.0224742	0.0239551	0.0149562	0.0475346	0.0208939	0.0273739	-0.0127517	-0.00934815	0.0721266	0.25685	-0.0824845	-0.149368	0.109186	0.0931469	0.0272322	0.112775	-0.108708	0.062369	-0.109282	0.000312732	-0.112144	-0.0468743	-0.014317	0.0752237	0.0792627	0.0124272	0.0116311	-0.0518935	0.0350687	0.111971	0.00170587	0.00386942	0.0147234	0.0859028	-0.05507	-0.0531034	-0.101025	-0.0464312	-0.138309	0.0833629	-0.113301	-0.0844557	0.122747	-0.0842934	0.091945	0.0896508
Gonyaulacales_sv1014	-0.00101599	-0.0619741	-0.00871454	-0.0772051	-0.0545853	0.0538596	0.0118272	-0.00813301	-0.14172	0.0843803	0.0485745	-0.0457851	0.0921224	-0.0265033	0.0366956	-0.109851	0.0010752	-0.0380649	0.0409403	0.0134389	-0.00829166	0.054432	0.0142769	0.0396282	0.0482991	0.00647148	0.0126019	-0.0226919	-0.00793393	0.0759884	-0.0718699	-0.0407454	0.0938235	0.0800794	0.0249973	0.0397642	-0.00434591	-0.0237193	-0.0867536	0.0251941	0.0137526	0.0693069	-0.0534265	0.0678921	0.0265402	-0.0978171	0.00743433	0.0353986	0.0123089
Gonyaulacales_sv1069	-0.102237	-0.0422614	0.0311558	-0.0972735	0.0851716	-0.116127	-0.0372061	0.00577984	-0.203144	-0.0392942	0.0918668	-0.0805638	-0.0424305	0.0128632	-0.0264971	0.0248444	0.00934661	-0.0531729	-0.116239	-0.0906294	-0.0685323	0.0251523	0.10638	-0.017037	-0.054196	-0.0685513	-0.0506583	0.00570446	0.0733691	0.149665	0.0708512	0.00567967	0.174163	-0.128192	-0.0176958	-0.00907753	-0.0186042	0.0887512	0.090915	0.158533	0.0602555	-0.125114	-0.0382256	-0.0555841	0.00595184	0.120797	-0.115715	0.165672	0.221015
Gonyaulacales_sv1133	0.100221	0.0373133	-0.0624877	-0.102643	-0.00335658	0.00816832	-0.0976675	0.0170267	-0.0239093	0.0583162	0.0305103	-0.0618985	0.116778	0.0112051	0.18323	0.137296	0.0165438	-0.0524104	0.0256288	-0.0552225	-0.0878458	-0.0166729	-0.00366188	0.00498698	0.036918	-0.0554936	0.0534824	-0.0628566	-0.0940425	0.118146	-0.100496	0.0200166	0.0579935	0.0294612	0.0312042	-0.02311	-0.067428	0.0936226	-0.0196075	-0.10273	-0.132379	0.00208538	-0.0623152	-0.129037	0.0792114	0.0393944	-0.0358548	0.0834745	-0.0139164
Gonyaulacales_sv1175	-0.0107867	0.0697812	0.056326	-0.00610885	-0.0700133	0.124917	-0.0708044	-0.0591947	0.0598221	0.0524326	-0.0241302	0.187388	0.118363	-0.0388566	0.0345619	0.117519	0.0267718	-0.0778051	0.0996129	-0.114452	-0.0281359	0.141518	0.00364201	-0.0785559	0.0732173	0.0377652	-0.0367379	-0.0359864	-0.0484206	-0.019192	-0.00854545	-0.00642932	0.0438444	-0.0634513	-0.0549799	-0.0585888	0.0351447	-0.0298209	-0.0947443	-0.06529	0.0726062	-0.125874	0.0867306	-0.0216154	-0.0707977	-0.150945	-0.043722	0.0245292	-0.0969687
Gonyaulacales_sv1193	0.00881751	-0.00110396	-0.0880422	0.08529	0.0234305	-0.0143326	-0.0428096	0.0212498	0.00478403	0.0901042	0.00472676	0.0117644	-0.0381422	0.0780782	-0.114257	0.120035	-0.0503222	-0.0863688	-0.0352243	-0.00265629	0.0548477	-0.0119221	0.0335748	0.0762312	0.181108	0.0570787	-0.0466597	0.100815	0.0194459	-0.139434	-0.0488368	-0.0329791	-0.0833424	0.093962	-0.0118074	0.0308758	0.0120542	0.0323878	0.0455384	0.0994768	0.0195027	0.0182804	0.0436831	-0.000104431	-0.108277	-0.0454917	-0.0777711	-0.092676	-0.10526
Gonyaulacales_sv1249	-0.002244	0.0180828	0.0341009	-0.0695541	-0.0129046	0.152617	0.0612418	0.0112287	0.106099	-0.0549258	0.0288443	-0.00392319	0.0191457	0.0834551	-0.0427112	0.0477117	0.0172127	0.00694393	-0.00545557	0.10596	-0.154433	0.146309	-0.00028918	-0.153824	0.17557	0.01409	0.0245037	-0.00515643	0.0227742	-0.0142764	-0.00148604	0.0228451	-0.120886	-0.0328541	0.0241573	0.00202201	0.00499495	0.00134695	0.103011	-0.169249	0.0275201	0.0269609	-0.104423	-0.0162599	-0.074463	-0.214795	-0.0548295	0.0120865	-0.0614795
Gonyaulacales_sv138	-0.18027	0.178873	0.0547152	-0.0331182	-0.113341	-0.107632	0.0858658	0.00343148	-0.0455466	-0.00535615	-0.11444	-0.0238952	-0.166565	0.049859	-0.0444604	0.0635601	-0.14429	0.217608	0.132476	-0.0443371	0.0290015	0.000204452	0.129232	0.0222136	0.0135717	-0.0310049	-0.0302148	0.129674	-0.0045627	-0.116921	0.125515	0.0204994	-0.0924	0.0634589	-0.0589041	0.0714716	-0.0195489	0.128948	-0.0904847	0.00943024	0.144288	-0.0510364	-0.0477134	0.0329088	-0.0843462	-0.0547365	-0.0332789	0.00557907	-0.0507234
Gonyaulacales_sv143	0.00689969	0.0565026	0.0401943	-0.0195487	0.0165081	0.0976232	-0.0583651	-0.0160155	0.00483899	0.0382036	0.0185482	-0.0332394	-0.128114	-0.0728023	0.0176346	-0.136695	0.0773925	0.03462	0.0526921	-0.0213763	0.0167662	-0.00665528	-0.0785118	-0.0928707	0.130524	-0.0691047	0.157387	-0.0284842	0.0542941	-0.0397469	0.0195658	-0.0532409	-0.069794	0.0306214	-0.0365881	-0.0282436	-0.054475	-0.0711526	0.0184083	-0.145721	-0.0638322	-0.0639505	0.0205444	-0.0909356	0.011568	0.155711	0.0944504	0.033949	0.163717
Gonyaulacales_sv144	0.0296982	-0.078741	0.0221654	-0.0372835	-0.00305894	0.0116941	0.00678875	0.0228269	-0.00962051	-0.0486982	0.0820158	-0.100752	0.0999484	-0.103545	-0.0014161	-0.11938	0.084175	-0.0490416	0.00589743	0.0293024	-0.0726193	-0.0505804	-0.170536	0.0561387	0.104983	-0.133432	-0.0652991	0.00969765	-0.00368016	0.299091	-0.0147065	-0.0501872	-0.0226682	-0.0587975	0.0808135	0.0995016	0.0687023	-0.0280353	-0.122364	-0.14005	-0.209636	-0.047696	-0.0146901	-0.133596	0.111606	0.107734	-0.0607759	-0.11803	0.380463
Gonyaulacales_sv1484	-0.110422	-0.0460944	-0.0636174	-0.079298	-0.0480514	-0.0600859	0.0326473	-0.0237196	-0.0183672	-0.0308638	0.0355892	-0.00029327	0.0766368	0.0370251	0.0120952	-0.0766521	-0.0102235	-0.131554	0.0316635	0.0538901	-0.0450334	0.00534067	0.00624827	-0.0190511	0.0695528	0.0326642	0.0265886	0.0301794	0.0946768	0.11188	-0.0932885	-0.000416086	-0.0541267	0.292531	0.00783161	-0.0624173	0.0579101	-0.0559812	0.054795	0.119047	-0.125289	-0.0692196	0.0447597	-0.0339301	-0.0287031	0.0184525	-0.0704146	-0.121046	0.12275
Gonyaulacales_sv1499	-0.0787624	-0.0346455	0.0337075	0.0445682	0.0108831	0.0702041	0.0248882	-0.126174	-0.013992	-0.0976681	0.0116187	0.00157358	-0.137879	0.0299423	-0.0520755	-0.0540893	0.0526675	-0.0821447	-0.140516	0.140273	0.123047	0.0582746	-0.117997	0.0155385	0.186957	0.059316	0.0237309	-0.183566	0.104825	0.0917092	-0.0333919	0.0995328	-0.0578294	-0.0903432	-0.0942159	-0.0678969	-0.0268851	0.00417211	-0.0818467	-0.0202296	0.0974557	0.017104	0.0284368	-0.152129	-0.00872427	-0.000225559	0.0970724	0.126464	0.104871
Gonyaulacales_sv151	-0.1082	-0.0535193	-0.116362	-0.0472375	0.0221028	-0.034411	0.0310994	-0.0693173	-0.0553371	0.0334384	0.138083	0.0605237	0.0729521	0.159766	0.0768438	-0.0273052	-0.0887813	-0.0202999	-0.0351024	0.0423694	-0.06796	0.109644	0.00434215	-0.0826156	-0.0175766	-0.0867897	-0.0103573	0.0905022	0.0412307	-0.168098	-0.219224	-0.0224822	-0.00110967	0.00459601	-0.0352774	-0.0624436	-0.0446931	0.137304	0.173362	0.144677	0.0101151	0.0132942	-0.00978853	-0.00278733	-0.136042	0.00696452	-0.000146594	-0.0506615	-0.0604831
Gonyaulacales_sv1602	-0.0439707	-0.0675743	0.0307628	-0.0449903	-0.0894519	-0.161408	-0.108334	-0.00696549	0.0624812	-0.0616316	-0.0642397	0.0852908	-0.0303902	0.0621917	0.0547588	0.0213012	0.0561932	-0.0270247	-0.106906	0.0303593	0.0041485	0.133065	-0.072169	0.0291623	-0.048792	-0.0433992	-0.0420444	0.0374277	-0.0716553	0.0158358	0.00753132	-0.00351848	0.0225659	0.0524305	-0.0124348	0.12627	0.08556	0.0350358	0.00624437	0.128448	0.212934	0.0664405	-0.0893868	0.148133	-0.0607201	0.0329236	-0.00739046	0.120446	-0.0637952
Gonyaulacales_sv1622	0.0106871	0.0306321	0.0403968	-0.0493101	0.0983173	-0.0366097	-0.0287994	-0.0256348	0.0416989	-0.0523756	0.0171804	-0.112999	0.0783626	-0.015164	-0.0707269	0.0989443	0.0344779	-0.0430126	-0.075293	-0.166965	-0.013424	0.0875932	-0.0680664	-0.113607	0.106961	-0.0254651	0.020726	0.163711	0.0483408	0.0535518	-0.0827802	0.0478311	0.095556	0.00302787	-0.0960941	0.0143471	-0.108557	0.0342296	0.00154199	-0.0017681	-0.0892862	-0.0503264	-0.0172895	-0.0792502	0.0887549	0.0564592	-0.162133	0.123098	0.273489
Gonyaulacales_sv164	-0.063457	0.0737794	0.112914	0.0178025	0.0438442	-0.00937873	0.00964537	0.00273905	0.0379921	-0.0409489	0.0276408	-0.0681107	0.212404	0.0259915	0.0333819	0.0547213	0.105365	-0.00345595	0.0933517	0.0626897	0.0160997	-0.0784568	-0.0343601	0.0480735	0.0583943	-0.10851	0.0258047	0.00939906	0.0649726	0.0975001	-0.10761	-0.0259865	-0.0712687	-0.0377123	-0.0243791	-0.0408614	-0.0790847	0.00552376	-0.0578552	-0.0242919	-0.0954774	-0.0728112	-0.0139395	-0.0792955	-0.0121701	0.148099	-0.0171925	-0.0417423	0.29415
Gonyaulacales_sv1768	0.0841573	-0.0405412	0.0494025	0.0534256	0.118471	-0.020455	-0.0427873	-0.153426	-0.108625	-0.0977982	0.0262921	-0.126125	0.0280306	-0.0178983	0.00527538	-0.00448114	0.109183	-0.0192703	-0.0387398	-0.0510334	0.0116975	-0.0374706	-0.0643351	0.108209	0.07387	0.0830361	0.125643	0.0698757	0.0034739	-0.13277	0.105543	0.0736509	-0.130775	0.0630415	-0.0451583	-0.059233	0.0785003	-0.0315801	0.0500942	0.0292802	0.0781603	0.0542756	-0.0167951	-0.0719243	0.0781077	-0.066174	0.0291795	0.0202674	-0.022637
Gonyaulacales_sv183	0.0461831	0.0771928	0.106095	0.0132336	-0.0213831	0.120767	0.00348226	-0.128416	-0.0399187	0.0106992	-0.0463691	-0.0557811	-0.250379	0.0213694	0.064712	-0.175621	-0.0444315	0.0791309	0.122723	-0.0294651	-0.0384911	0.00265947	-0.140029	0.0192582	0.00646525	-0.0331196	0.153156	0.118343	0.0795194	0.0251898	-0.0421248	-0.0513676	0.0248429	0.0921871	0.0852107	0.0457124	-0.0213749	0.114899	0.116464	0.000791427	-0.127868	0.0782491	0.0131102	0.00902749	0.0986425	0.0961429	-0.0215591	0.0993913	0.280618
Gonyaulacales_sv20	0.0952876	-0.047493	-0.0436406	-0.0279793	-0.028223	-0.0433802	-0.128642	-0.0196651	-0.0666324	0.0418367	0.013282	-0.104787	-0.0473757	-0.0336098	0.101538	-0.100732	-0.0266784	-0.0473764	-0.0774762	0.1807	0.162336	0.0656414	-0.0381882	-0.182696	0.0824337	-0.00112928	-0.118607	-0.0621712	-0.00782185	0.11705	-0.00153084	-0.0924811	0.0456236	0.05014	0.0672108	-0.108432	-0.0279668	0.0324911	-0.102553	-0.0549818	0.0136869	-0.0277847	-0.0935515	-0.0703802	0.189943	0.0563827	0.0852113	-0.0712856	0.25885
Gonyaulacales_sv214	-0.0419876	-0.0370022	-0.080629	0.0771447	-0.0111205	-0.00443625	-0.0684543	0.0377994	-0.0361764	-0.103638	-0.0861367	-0.0796592	0.123408	0.135194	0.0436287	-0.0201669	0.0865734	-0.0742561	0.042057	0.0162516	-0.00019222	0.0826751	-0.0905994	-0.0428362	0.0370671	-0.0194738	0.000658234	0.0403499	0.0687013	0.0489382	0.0062041	-0.0584322	-0.0871523	0.0863972	0.0546826	0.0491763	-0.0549178	0.0888855	0.0702927	-0.0664468	-0.123344	0.0266512	-0.162529	0.0407517	-0.0364072	-0.0266373	-0.00982329	-0.0832868	-0.101788
Gonyaulacales_sv218	0.0459887	0.0829745	-0.0244716	-0.0438052	0.0921385	0.0149177	0.0459148	-0.0899786	-0.0081142	-0.0768772	-0.0341804	0.0307688	-0.102696	0.262211	-0.0209852	-0.0159686	-0.0113184	0.0373144	0.0373978	-0.0569248	0.0466673	0.0694519	-0.14162	-0.0537558	-0.159867	0.0560236	-0.00406214	-0.0528258	0.0977354	-0.0913942	0.0660316	-0.0379954	-0.0307474	0.0200394	-0.100021	-0.111609	0.0270384	0.212905	0.124222	0.13697	0.0256874	-0.0456136	-0.00139014	-0.0552476	-0.106272	-0.153689	0.0558306	-0.133141	-0.044306
Gonyaulacales_sv2250	-0.0234098	0.0845011	0.0823124	-0.0297188	0.0310779	0.0623001	0.0928229	-0.100121	-0.0331399	-0.158254	-0.119071	-0.00849746	-0.0511528	-0.053833	-0.00862594	-0.0192505	0.162244	-0.0913934	-0.125801	0.0902952	-0.0192623	-0.0239791	-0.000945538	-0.0771181	0.0130303	-0.0306372	-0.000360259	0.0278646	0.0146698	0.048461	-0.0472586	0.00670225	0.019157	0.0369768	-0.0939696	-0.00391971	0.0168087	-0.0326817	0.0109787	-0.0435853	-0.0970529	-0.0711741	0.0460236	-0.0131271	-0.100158	-0.029772	-0.0258793	-0.0373444	-0.0534866
Gonyaulacales_sv227	-0.0914074	0.157855	0.0718304	-0.155534	-0.106769	-0.00465842	-0.0501653	-0.0403563	-0.104799	-0.0134245	-0.0690333	0.0283644	-0.0916944	-0.0348051	-0.103788	-0.00874687	0.0856371	-0.00722685	0.0542378	-0.026847	-0.000284138	-0.0843379	-0.0238486	-0.0193216	0.0519651	-0.0546197	0.0506692	0.228238	0.0374032	-0.0927684	0.0699642	0.12135	-0.135025	0.0617813	-0.182083	-0.0823354	-0.107982	0.0389897	-0.0298218	0.090003	0.00459013	-0.116187	0.0498871	0.0882864	0.0139508	-0.0511319	-0.126909	-0.0353155	0.000621449
Gonyaulacales_sv2324	-0.0385018	-0.0391015	-0.0389016	-0.00959442	0.0950334	-0.0696711	-0.0298835	0.0273725	0.134483	0.0263029	0.0611436	0.143619	0.0609359	-0.0211119	-0.0710158	0.0378315	0.0759465	0.0777916	-0.180348	0.0744651	-0.0263021	0.0509939	-0.093185	-0.0584822	0.0256165	0.0347211	0.0153278	-0.00070822	-0.116494	-0.0884065	-0.0998815	0.161557	-0.0790203	0.0481233	-0.0787868	-0.0249646	-0.0260366	-0.015973	-0.107652	-0.0876887	-0.0206677	-0.0236123	-0.0360284	-0.00401712	0.00407444	-0.0773017	0.0480626	-0.0774734	0.0168989
Gonyaulacales_sv287	0.0195561	-0.0363501	0.138843	-0.237722	-0.0571916	0.0986396	-0.0390819	-0.0164463	-0.0873067	-0.146217	-0.0278424	-0.0504514	0.0251267	-0.00802357	0.108428	0.00413495	0.0356759	0.0515521	-0.0893608	0.0855955	0.0196958	0.00043302	0.0255733	-0.0641674	0.0384086	-0.0693584	0.0161926	-0.00716475	0.00580901	-0.0568289	0.0404716	0.0445373	0.0461802	0.0507929	-0.0970744	-0.0006069	-0.145752	0.0328944	0.0923599	0.045057	-0.00608305	-0.0332703	0.0220966	-0.0300306	0.0121185	0.115944	-0.186237	-0.0100941	0.0385141
Gonyaulacales_sv294	0.0979011	-0.0670094	0.0377827	-0.0108409	0.0208634	-0.00945419	-0.047044	-0.0732641	-0.0126527	0.0753092	0.15279	0.00153903	0.040342	-0.0787455	-0.0104398	0.0782392	-0.0493258	-0.0453353	0.082567	-0.0284817	0.0709946	0.0303359	-0.0108951	0.0257114	0.10389	-0.0152095	0.00273636	0.00810928	0.111422	0.0798774	-0.107966	0.00678347	0.0828786	-0.0694619	0.0865734	0.119366	-0.0444275	0.0206311	-0.102509	-0.111047	-0.151828	-0.0411043	0.0631776	-0.115273	0.0228984	0.187991	-0.125539	0.270863	0.362775
Gonyaulacales_sv327	-0.0708519	-0.0951906	0.0135226	0.116045	-0.00507097	-0.0649921	0.00187307	-0.0154328	0.122748	0.0106718	0.0481822	0.0611378	-0.0337619	0.0407623	0.103868	0.0776897	0.112101	-0.0521258	-0.0674344	-0.092538	-0.0547516	-0.0167751	-0.151423	0.110543	-0.12749	-0.00558504	0.0228667	-0.0109433	-0.0765394	0.0884671	-0.064237	0.100098	0.0271202	-0.0313031	-0.0349357	-0.0290324	-0.0302469	0.0593536	-0.0758375	0.16089	0.00178759	-0.0738582	-0.0463853	-0.0606951	-0.0556135	-0.00683895	-0.0232295	0.153484	0.0328928
Gonyaulacales_sv65	-0.053394	-0.0757918	-0.00926189	0.0175661	-0.057214	-0.0692437	-0.0587911	-0.014286	-0.0806962	-0.0222097	0.0224429	-0.0620299	0.00755581	0.240534	-0.0646323	-0.0685256	-0.0446597	-0.0871366	0.0301628	0.0355806	0.026551	0.149206	-0.0568802	-0.0469662	-0.00460895	0.0294976	-0.0135734	-0.0418439	0.268111	-0.284161	0.0726068	-0.0342682	0.0238047	0.0982	0.0202169	0.0503426	0.0784424	0.00740052	0.0183521	0.156202	-0.00530301	0.124093	0.014589	0.136883	-0.000136956	-0.0572766	0.0135129	-0.120063	-0.00306438
Gonyaulacales_sv81	0.041533	-0.00756768	0.0341774	-0.032028	-0.00192899	-0.0729536	-0.0161962	0.0322067	-0.126601	0.00372804	-0.0743837	-0.125745	-0.0513846	0.229488	-0.0613409	0.00815659	-0.0318708	0.00377277	0.0801059	0.0595618	0.0294196	0.0504617	-0.0667024	-0.0729961	-0.0225727	0.0376299	0.0154794	0.0179731	0.180137	-0.0813077	-0.0240439	-0.0979414	0.0232885	0.115542	-0.141461	-0.0147826	0.029203	-0.0155679	0.108845	0.100563	0.0193297	-0.0341819	0.0212159	0.0592296	0.0291843	-0.0620123	-0.0723268	-0.0164047	-0.0244363
Gonyaulacales_sv820	0.00331995	-0.0513825	-0.114369	0.0227801	0.0445024	0.00810002	-0.0359804	-0.0986291	0.00372333	-0.0232266	-0.133991	-0.0311509	-0.0870631	0.31421	-0.12892	0.146032	-0.0241431	-0.0142909	-0.0413188	0.0627298	-0.0839785	0.170772	-0.123129	-0.0129863	0.040201	0.0172257	0.0035276	-0.0527921	-0.0116963	-0.040536	-0.044588	0.00184237	-0.000518916	0.0072494	0.0254344	0.0890582	-0.0628406	0.037276	-0.0682812	0.118452	-0.0663622	0.143393	0.0160672	-0.00206218	-0.0612846	0.011033	0.0606015	-0.0474498	-0.0427401
Gonyaulacales_sv876	-0.0850839	0.0807708	-0.0525449	-0.0678749	0.0605171	0.0550516	-0.000431779	0.0488518	-0.0719802	0.0274338	-0.0690808	0.00753252	0.0139079	0.0812435	0.0829312	0.0579004	0.0224728	-0.0584819	-0.0220401	0.103001	0.107465	0.148815	0.11266	0.101467	0.0740885	-0.0126285	-0.104198	-0.0903562	0.0683954	-0.0711074	0.0940698	-0.0363152	-0.0404202	-0.0286443	0.0538415	-0.0945777	0.0317045	-0.0623526	0.0525184	0.228955	0.0452898	-0.0686745	-0.0309668	-0.00553872	-0.0187647	-0.132792	0.000586327	-0.110521	0.04227
Gonyaulacales_sv90	-0.031712	-0.0669689	0.139321	-0.0447584	-0.0219381	-0.134068	-0.0204692	-0.014184	-0.0870151	-0.0591224	-0.0619026	-0.00161319	-0.101244	0.0887486	-0.0148861	0.0271514	0.0699923	0.130344	-0.0274143	0.0429009	-0.024884	0.112972	-0.00834666	-0.0662601	-0.0307528	-0.0392683	-0.108389	-0.0729584	0.0584674	-0.1044	0.0135496	-0.00836976	0.156872	0.0204585	0.0427079	0.0896101	0.0648301	-0.0576784	-0.0028187	-0.0449078	-0.0373351	-0.0039609	0.0221006	0.0829424	-0.0955241	0.0905489	0.0413895	-0.104573	-0.0384242
Gonyaulacales_sv982	0.00769416	-0.0333929	-0.0811055	-0.0410389	0.00844641	0.00751042	-0.0326313	-0.0108725	-0.0229917	0.095575	0.102178	0.0249946	-0.0444622	-0.0358324	0.0387017	-0.0554696	-0.0297062	0.0887599	0.00909287	-0.0677311	-0.104746	-0.0838366	0.0347997	0.0388128	-0.0989644	0.0171718	0.124516	0.0441701	-0.0379107	-0.0991409	0.0408404	0.0794295	-0.0180117	0.0651427	-0.186125	-0.0319252	-0.0427553	0.107348	-0.0804158	0.0797432	-0.0230194	0.0351796	0.0340913	0.0141958	0.062448	0.013845	-0.0522437	-0.0683711	-0.00331484
Gymnodiniales_sv107	0.09426	-0.0191398	-0.0443819	0.256894	0.0515989	0.0776605	0.068752	-0.0290155	0.10202	0.058261	-0.0199043	0.0215654	0.0468406	-0.0323765	0.057476	0.0554601	0.0773284	0.0712779	0.0393897	-0.00571576	-0.039507	0.186368	-0.109941	0.163614	0.0783492	0.0844868	0.256743	-0.139892	-0.0393713	0.0339429	-0.0910266	0.080047	0.0747406	-0.0528441	-0.00659583	0.27518	-0.0337038	-0.0245818	-0.0493242	-0.111811	0.0674347	0.204653	-0.0728945	-0.0475333	0.177752	0.248481	0.136664	0.0925839	0.105396
Gymnodiniales_sv1075	0.0561852	0.00449807	-0.0894063	-0.126714	-0.0693582	-0.0426268	0.0421015	-0.081326	-0.0202368	-0.0283684	0.0544907	-0.0203861	-0.0686602	-0.0354731	0.0459066	-0.0269492	-0.0698868	-0.0967428	0.00644441	0.173026	-0.0551029	-0.045341	0.0956259	-0.0201029	0.435151	0.0614321	-0.1555	-0.0741268	0.00849382	0.194681	0.000413221	0.057276	-0.142232	-0.0361619	0.143338	-0.0531581	-0.0490767	-0.0700698	0.121866	-0.0595107	-0.116722	-0.138856	-0.142279	-0.0479991	-0.0491362	-0.0165155	-0.0241754	-0.025122	0.0206621
Gymnodiniales_sv1098	0.0723001	0.029084	0.0158735	0.0913788	-0.0674762	-0.0225924	0.0241114	-0.145145	-0.0548586	-0.00086472	0.0198709	-0.100967	0.150107	-0.0866523	0.0890242	0.136337	0.102778	-0.146063	-0.0679869	0.227828	-0.0244688	0.0104585	-0.0326229	0.0381445	0.175355	-0.102721	-0.083427	-0.139701	-0.0738785	0.100214	-0.0887434	-0.0816438	-0.0263649	-0.0378937	-0.0124547	0.0310059	-0.0887957	-0.131264	-0.0424827	-0.122152	-0.0103248	-0.050008	-0.0478351	-0.100142	-0.0289293	-0.109133	0.0722446	0.0603962	0.114206
Gymnodiniales_sv11	-0.02351	0.314977	-0.0532722	-0.0724365	-0.0184927	0.0069485	-0.00784973	-0.047014	-0.0423749	-0.055486	-0.137577	0.0206228	-0.0611388	-0.0063506	0.000762894	-0.0753896	-0.0160956	0.164114	0.0987093	-0.0315181	0.0366741	-0.03775	0.342256	0.0066146	-0.0644268	-0.0280141	-0.169337	0.132089	-0.0669105	-0.124327	0.415989	-0.125503	-0.107419	0.0747959	-0.102851	-0.0955218	0.137466	0.118666	0.151035	0.362069	-0.0361941	-0.151444	-0.0965934	0.380948	0.00715208	-0.118358	-0.111619	-0.18652	-0.168641
Gymnodiniales_sv1117	-0.00802577	0.0475541	-0.0305034	-0.105556	-0.0315464	0.0202024	-0.0220979	0.107271	-0.0440152	-0.00677999	-0.0437479	0.0467679	0.0242913	0.00136702	0.0229237	-0.0886971	0.033236	0.0110961	-0.0333601	-0.0243923	-0.00735758	-0.0182718	0.0430735	0.162751	-0.0816266	-0.0498694	0.0419465	-0.027498	-0.0460395	-0.0569071	0.134918	-0.0385909	-0.00349185	-0.0395633	-0.0644818	-0.0584128	0.0169376	-0.0235413	0.0497589	0.100966	0.022123	-0.0644737	0.0876397	0.0310908	0.0191188	0.153222	0.179224	0.0359145	-0.0378207
Gymnodiniales_sv1211	-0.0831034	-0.0962637	0.0596987	-0.0935474	0.0706641	-0.0146685	0.0758392	-0.0149347	-0.0479904	0.033223	0.0198075	-0.0653058	-0.095054	0.000678969	0.0377663	0.00909409	0.142589	-0.102599	0.0421129	0.168038	-0.00979694	0.0459821	-0.109626	-0.0951207	0.158668	-0.0100366	-0.0992793	-0.0447663	0.0845428	0.180404	0.010711	0.0140377	-0.0562394	-0.0291967	-0.0445696	-0.0737154	0.00326241	-0.00413601	-0.00848537	-0.110886	-0.0309609	0.000628938	-0.0591235	-0.15118	0.025958	-0.0993116	0.0736546	0.132945	0.0526443
Gymnodiniales_sv1222	-0.0546657	-0.0612851	-0.0603716	-0.00781637	-0.0451163	-0.0633651	0.0273182	0.0491204	-0.0509778	-7.95461e-05	-0.0152485	-0.0197168	0.167403	0.0153687	0.0128585	0.221028	-0.109158	-0.104086	-0.0654812	-0.0532829	-0.0150129	-0.0359819	-0.0789204	0.0651257	0.0389987	-0.0389776	-0.0125469	-0.105265	-0.188425	-0.0868396	-0.110044	0.071623	-0.10499	-0.00885065	0.0140243	0.0918448	-0.130744	0.0561158	0.0375635	-0.0573832	0.00367077	0.0504182	-0.0440991	0.00778823	-0.0592733	-0.0495195	-0.0336432	-0.00889885	0.0214801
Gymnodiniales_sv1273	-0.0783433	-0.0336844	0.00948379	0.0762903	0.00947164	-0.195681	-0.0164785	0.0829076	-0.0133772	-0.00538379	-0.0508438	-0.0998762	0.119399	-0.107927	0.119419	0.107965	-0.0192139	0.119668	0.0959098	0.0414034	-0.0758394	0.0484691	0.0469989	-0.0179773	-0.0300076	0.0868499	-0.107857	-0.0116495	0.0773737	-0.0746029	-0.0322656	-0.0203606	0.168302	-0.00693668	0.0577205	0.0274399	0.0347399	0.0483288	-0.020889	-0.0164067	0.0324699	0.00616982	-0.0129564	-0.000688952	-0.00987721	-0.00200165	0.0362578	-0.0464266	-0.0455201
Gymnodiniales_sv1289	-0.113052	0.0252933	-0.0278251	-0.0204578	0.00170075	-0.10664	-0.0511488	0.0570802	0.0310652	-0.0630296	-0.000221275	0.0602984	0.119811	-0.0364288	-0.0372737	0.0321373	0.129232	0.00662526	-0.0212773	0.00951337	0.044643	-0.180366	0.0919349	0.106645	0.006214	-0.104261	0.0543628	0.0257021	-0.12801	0.067753	0.107916	0.0182286	-0.0172739	0.0732644	0.0532084	0.0677442	0.03669	0.0384507	0.0590265	-0.0492158	-0.0385945	0.0944847	-0.0626923	-0.0612442	-0.108499	0.0826405	-0.0273443	-0.115152	-0.0689793
Gymnodiniales_sv1293	-0.0763547	-0.117469	0.0236195	-0.0729675	0.0542456	0.00174186	-0.00623109	-0.0672235	0.00584397	0.0540376	-0.0162994	-0.0332842	0.00682827	-0.0479165	-0.0218628	0.0730964	0.285562	-0.100492	-0.0923987	-0.0943393	0.0431718	-0.0181579	-0.0124787	0.0909251	-0.0686025	0.0358406	0.0474263	-0.0364525	-0.0153567	0.0523579	-0.0113334	0.154343	0.110646	-0.0295988	-0.0236263	-0.06327	-0.00805103	-0.210619	0.0583687	-0.0471933	-0.0521572	0.0170698	0.0179314	-0.0237159	-0.0538984	0.0172698	-0.107943	-0.0365194	-0.0186452
Gymnodiniales_sv1297	-0.00641308	-0.0622386	0.0809409	-0.0241515	0.0277443	0.0286145	-0.0648129	-0.0587792	-0.0496565	0.0127588	0.00991744	-0.0102455	-0.0131675	0.0204811	0.00449439	0.0174914	0.0319353	-0.0628462	-0.067144	-0.135534	0.0246099	0.0130562	0.0305961	-0.0894739	-0.0287449	0.0662596	0.184819	0.161143	-0.0622927	-0.0073996	0.0769707	0.0255308	-0.0775193	-0.0324688	-0.174737	-0.0311592	0.0759851	0.108659	-0.0780886	-0.0821332	-0.0331072	0.0394795	0.0268259	-0.00801305	0.0900115	-0.0680184	0.00653162	0.0327764	-0.0510044
Gymnodiniales_sv1301	-0.0600039	-0.00575689	0.0714048	-0.021637	-0.0391788	-0.0485926	-0.106231	0.0108158	-0.127425	0.00548616	-0.00548053	-0.177691	0.0148527	0.0827143	0.0166888	0.116822	-0.0726741	-0.0803631	-0.0303115	-0.0835242	0.0540107	-0.0421263	0.0947232	-0.0635012	-0.102857	-0.00780936	-0.00930939	0.144274	-0.0448962	-0.091046	0.0995639	0.0363011	0.0470057	-0.0507239	-0.0726243	-0.100251	-0.0295507	0.139143	-0.0434615	-0.0684376	-0.0343823	-0.0639826	-0.00970821	-0.0340665	-0.130515	-0.0525372	-0.0109183	0.120204	-0.0348254
Gymnodiniales_sv1330	-0.00163073	-0.0313187	-0.155527	-0.041202	0.124551	-0.00215209	-0.0644217	-0.0663007	-0.00854809	0.0703332	0.0396614	-0.0115448	-0.0365092	0.156009	0.107633	0.0358064	-0.0303199	0.00266852	-0.0621213	-0.0656899	-0.085119	0.0280717	0.0396741	0.078729	0.0481273	0.113828	0.0438818	-0.0680449	0.0455049	-0.0596252	-0.0392301	0.0196247	-0.0287133	-0.0480408	0.00947544	-0.0658907	0.0311159	0.00245341	0.0105567	0.0839062	0.0683126	0.0599524	0.0442925	-0.107124	-0.175771	0.0669954	-0.0103486	0.0918778	0.0721432
Gymnodiniales_sv1341	-0.0911578	0.242455	0.0122122	-0.0504402	0.0390446	-0.0843552	-0.12408	0.0349857	-0.0774393	0.0177689	-0.0607619	0.00039269	-0.17677	0.0547163	0.0924596	-0.0702337	-0.0781284	0.158491	-0.0496308	0.0602263	-0.0534655	-0.00163652	0.275459	0.272867	-0.142871	-0.0181197	-0.0646581	0.0722288	0.106469	0.029309	0.354949	-0.153232	0.0368536	0.0506281	-0.0539904	-0.082335	0.193142	0.0698643	0.0164547	0.16723	-0.0403084	0.0213978	-0.0155178	0.0928136	0.0136435	0.00712918	0.0345007	-0.0494901	0.00394845
Gymnodiniales_sv1427	0.0135985	-0.124607	-0.0136345	0.190375	-0.0581118	0.250748	-0.0396451	0.0260132	-0.00567635	0.0597437	-0.106107	0.0204382	0.00969941	-0.022372	0.047628	-0.0841626	-0.0521221	0.0599453	0.0258784	-0.0146979	-0.0057504	0.235765	-0.099487	0.0401151	-0.0557076	0.198483	0.216637	0.0314529	0.0253524	-0.117116	-0.0261538	0.0196174	0.0318546	-0.0366115	-0.0784963	-0.0244439	0.0380693	-0.120184	0.00615856	0.0606347	-0.00058607	0.0651475	0.0193282	0.101521	0.0907973	-0.0674597	-0.0385378	0.00987777	0.0408467
Gymnodiniales_sv1453	-0.0315764	-0.0771948	0.045474	-0.0159443	0.00464506	-0.0585979	0.0597083	-0.0813673	-0.00798668	-0.0454623	0.10759	-0.0716444	0.0987134	-0.0687659	-0.115894	-0.043767	0.0404841	0.0166864	0.0143554	-0.0670865	0.00558337	0.0949285	-0.0766607	0.0529258	0.0227641	-0.0928985	0.00358964	0.11504	-0.00169543	0.0953471	-0.00613372	0.125852	0.0182147	-0.0777918	0.0873525	0.0742032	-0.0674364	-0.0750883	-0.11375	0.0653492	-0.0453357	-0.153778	-0.0800089	-0.0925907	0.0183237	0.0146257	-0.0227425	0.037438	0.370522
Gymnodiniales_sv1462	0.00201168	0.0046892	0.0197697	0.0622471	-0.0458767	0.0780883	0.188352	-0.00802493	0.0752407	-0.0775722	0.0355429	-0.0373546	0.0995499	0.0316816	-0.10778	-0.0284555	-0.0624135	0.121006	0.0831203	-0.0384467	-0.00709336	-0.0102283	0.103581	-0.0386035	0.210125	-0.049018	-0.00886865	-0.120134	-0.089617	-0.074639	-0.0901834	-0.0198484	0.193592	-0.0315357	0.184773	0.00839413	-0.0203685	0.0215706	0.0117187	0.0496488	-0.0427566	0.103711	-0.0962367	0.036668	0.0117164	0.0393451	0.0540646	0.0193002	0.0669808
Gymnodiniales_sv1465	0.0362027	0.042707	0.0326425	-0.00425788	-0.0596784	-0.0255879	-0.0588208	-0.0434109	-0.126388	-0.0954483	-0.0302324	-0.0194234	-0.0431613	-0.0074935	0.0336751	-0.00375062	-0.0610746	-0.0828042	-0.0740517	0.23771	0.0543232	0.0180503	0.0527639	-0.0850848	0.0869939	0.139056	-0.100596	-0.0404369	0.0315584	0.106326	-0.0595135	-0.0808852	0.00591865	0.0631832	-0.0313037	-0.091096	0.0416801	-0.0144811	-0.15836	0.0148949	-0.0332928	-0.0761181	-0.0513915	-0.00488505	-0.037047	0.024096	0.102388	0.063941	-0.000883806
Gymnodiniales_sv147	0.0877438	-0.14684	0.00168705	0.138556	-0.00174312	0.239409	-0.0972181	-0.00854222	0.0228049	-0.023611	-0.0725825	-0.0391999	0.188175	-0.0342077	0.159015	0.122135	0.0127343	-0.040401	-0.0482464	0.0763218	-0.0363365	0.168555	-0.152326	0.0881337	0.135693	0.00143486	0.171124	-0.132179	-0.0708271	0.101521	-0.0987415	-0.0444517	-0.0322045	-0.000207034	-0.0730127	0.0691825	-0.0413282	-0.0893294	-0.087344	-0.182722	-0.15742	-0.0518406	-0.00899659	0.00183746	0.0754624	0.101392	-0.0797437	-0.0156497	0.160236
Gymnodiniales_sv1503	0.0638251	0.0654229	-0.0410804	-0.0399004	-0.0203488	0.115921	-0.0925455	-0.095088	-0.0357499	0.0412111	-0.0948794	0.0244887	-0.0721053	-0.0248307	0.0379051	-0.0441712	-0.016383	0.0600865	0.000947677	-0.103559	-0.0106696	0.0570287	0.00715199	0.0982641	0.0793781	-0.0692998	0.074272	0.0464599	-0.0410781	0.0355122	-0.0129798	0.0476144	0.026878	-0.00868764	0.0350316	0.0135587	-0.0604481	-0.010098	-0.0758591	-0.0870297	0.0451302	0.000949891	-0.153634	-0.0638152	0.069339	-0.0283154	-0.0143285	-0.0036428	0.00858258
Gymnodiniales_sv1569	-0.0856894	-0.0577631	-0.073046	0.0721553	-0.145161	0.0285849	0.027278	0.00665992	-0.0416787	-0.0460807	-0.0575421	0.0268846	-0.0428262	-0.0728854	0.0470489	0.0282176	0.00992191	-0.0320695	0.0803116	0.000252825	0.0232071	-0.0920244	-0.0253241	-0.00110781	-0.101098	-0.0384246	0.0484314	0.0252954	-0.110372	-0.0684217	-0.066074	-0.0568822	0.104099	0.230656	0.145604	0.00740204	0.0741061	-0.114669	0.0467225	0.0359188	-0.122229	0.0919979	0.11756	-0.103104	-0.0529117	-0.0599106	-0.0223237	0.0310533	-0.0402928
Gymnodiniales_sv1575	0.0993742	-0.0622946	0.0346775	-0.0433717	0.0943964	0.0768546	0.0329996	0.0443482	-0.0866652	0.105356	-0.00309835	-0.0701641	-0.0363984	-0.0213276	0.0219822	0.0427541	0.075624	0.0556852	0.0331513	-0.0301165	0.0787857	-0.0216038	0.0565032	0.104567	-0.0701765	0.0403023	-0.0313625	0.0807009	-0.0467068	-0.0136396	0.00784551	-0.00562944	-0.0415002	0.0382413	-0.0236611	-0.0358098	-0.0455793	0.0518331	-0.0176752	-0.0451399	-0.0327647	-0.0290387	-0.0340488	-0.00517283	-0.00105851	0.056308	0.107769	2.34538e-05	-0.0304117
Gymnodiniales_sv165	0.0727038	0.0106305	-0.0834307	-0.0121542	-0.103957	0.0792949	0.045057	-0.094094	-0.0549545	-0.0585241	0.0626998	-0.0690299	0.0348784	-0.107812	0.0138373	0.0678906	-0.0222337	-0.191473	-0.0666439	0.108546	-0.0661339	-0.121449	-0.0879118	0.0690737	0.227391	-0.0178316	-0.0820979	-0.0588825	-0.128118	0.115238	-0.0476265	-0.107071	-0.163367	0.154143	0.103536	-0.0690255	-0.0931625	-0.0632161	-0.0082502	-0.118351	-0.0873731	0.0206571	-0.00683625	-0.165011	0.0175943	-0.0960173	-0.0224132	-0.0386531	-0.0709921
Gymnodiniales_sv166	-0.00643823	-0.0578451	0.132847	-0.024508	-0.049713	-0.0233511	0.023972	-0.13122	0.0105147	-0.0909805	-0.0272447	-0.137334	0.0505855	0.0234477	0.017482	0.0804896	0.00138404	-0.0666505	-0.0400315	0.167456	0.0506928	-0.0579664	-0.0962871	-0.035685	0.169768	0.0475926	-0.0800867	0.0267638	0.00501201	0.068663	-0.101845	-0.042895	-0.105049	-0.0249532	0.0318347	-0.0493409	-0.0694081	-0.0841384	0.0577705	-0.0415214	-0.155388	-0.0482031	-0.021351	-0.0405697	0.0664938	-0.0886582	0.0494864	-7.53326e-05	-0.0626543
Gymnodiniales_sv1696	0.0162781	0.0347009	-0.0340141	-0.0347447	-0.0913139	-0.0343263	0.0391161	0.00212996	0.0520536	0.0195372	-0.100935	-0.193747	0.00149532	-0.0475162	-0.0185903	0.0538881	-0.0777365	-0.0258452	-0.103242	-0.171121	0.0768962	-0.0823173	-0.0891647	0.080474	-0.0807929	-0.0395743	0.0376299	0.0429105	0.0261144	-0.0700348	-0.152679	0.0427344	-0.0179981	-0.080013	0.0262442	0.0291992	-0.0415167	-0.04508	-0.113145	0.0622839	0.0301988	-0.0319406	0.115261	-0.0622347	0.00771145	-0.0122223	0.0402945	-0.00447707	-0.0607597
Gymnodiniales_sv179	0.04242	-0.04131	0.085167	0.0146398	0.10788	-0.099364	0.0115179	-0.0147844	-0.0222505	-0.0034086	0.06766	-0.0604622	0.0175854	-0.0923377	-0.054367	-0.00691853	0.0225315	-0.0351863	-0.0167514	0.00489795	0.0339601	0.0254633	0.0561245	0.115736	-0.0353998	-0.00349688	-0.00282223	-0.0750259	0.110209	-0.0204291	-0.0661919	0.0268553	0.109967	0.0563915	0.143273	0.00767073	0.155544	-0.0356361	0.0246324	0.069207	-0.175666	-0.0290697	-0.0287066	0.0271617	0.0285986	0.127224	-0.0489653	-0.014373	0.381702
Gymnodiniales_sv1851	-0.0702403	-0.0539301	0.0129136	-0.00136488	-0.0258167	0.0640296	-0.040138	0.00284253	0.084642	-0.128188	0.0211607	0.00526318	0.196011	-0.0047374	-0.0894121	0.0807979	0.118125	0.0117589	-0.0381757	-0.0774298	0.00190463	-0.0879957	-0.0250394	0.0346275	-0.0113222	-0.0128714	-0.039896	0.0577351	0.0253985	0.0579304	0.0464933	-0.0173994	0.0257797	0.052544	-0.0292355	0.00724128	-0.0661827	-0.032543	0.0995141	0.0224472	0.00685052	0.00544955	0.0521556	0.0662518	0.0336366	-0.0166365	0.00548305	-0.0488643	-0.0478354
Gymnodiniales_sv1859	0.0398432	-0.010383	-0.0599731	-0.0472298	0.105557	-0.000631648	-0.0971307	-0.0693167	-0.0450461	-0.0805143	0.00126557	-0.100559	0.150021	-0.0765564	-0.101642	-0.00015711	0.0138509	0.036114	0.0890445	0.146154	0.0949474	0.00806635	-0.0653476	-0.0436653	0.0821226	0.0226063	-0.0545634	-0.00885871	0.0301889	0.181973	-0.0266809	-0.072386	0.0817048	0.00653878	-0.078366	0.0224869	0.0228256	-0.072165	-0.167848	0.0413956	-0.0560449	-0.0281063	-0.0250592	-0.0495936	0.00243744	0.0390425	0.015862	0.0089647	0.151357
Gymnodiniales_sv1877	-0.0509408	0.0599148	-0.021314	-0.0251385	0.0508438	0.0310597	-0.0447566	-0.0126658	-0.0241565	-0.0340709	-0.00868603	0.0422141	-0.00412251	-0.0258384	-0.124934	0.0744502	0.00220027	0.112012	0.164289	-0.0378541	-0.064175	-0.0738916	0.00720177	-0.00579068	0.0714716	-0.00150016	-0.0594141	0.193432	-0.00954758	0.07321	0.142981	-0.0181682	-0.108593	0.10678	0.0670985	-0.00314673	-0.0277367	0.0979051	0.11717	-0.133279	-0.112731	0.00379204	0.0300419	0.0952934	-0.0993467	-0.107313	-0.0684187	0.0140688	-0.165959
Gymnodiniales_sv1914	0.0126508	-0.0801277	-0.099271	-0.0673937	0.0538217	-0.141301	0.0707213	-0.0423692	-0.0962237	-0.0938563	-0.0101137	0.128191	-0.112816	-0.0789724	0.09669	0.224435	-0.0455101	-0.0571383	-0.0878988	-0.0693163	0.0369359	0.173358	-0.133204	-0.0467795	0.0444065	0.0125347	-0.000361139	-0.0657727	0.00238265	0.041093	0.0795069	-0.0527479	0.164889	-0.0267415	0.0119932	-0.107224	0.0907349	-0.0191648	-0.0744744	-0.0621884	-0.00635822	0.0172785	0.0116456	-0.0682034	-0.0477397	0.0238067	-0.109314	0.237304	0.0468448
Gymnodiniales_sv1962	-0.0218986	0.185402	0.0949018	-0.0280924	-0.0466118	-0.0799524	0.0155347	0.0537863	-0.116695	0.0995538	0.00288452	-0.0466328	0.0264701	-0.0254326	-0.164815	0.0314907	-0.0486237	0.0884913	0.0964335	0.0858584	0.0153125	-0.0863248	0.0181753	0.0918174	-0.0365396	0.0259669	0.0310695	0.104098	0.0170106	0.0690334	0.108989	0.0573339	-0.00159247	-0.0679561	0.0299391	-0.00111826	0.0872475	0.155829	0.0465298	0.0218673	0.0720716	-0.0273814	-0.0462799	0.00740067	-0.00318492	0.00361142	-0.104193	-0.0639864	-0.0331804
Gymnodiniales_sv1985	0.05403	-0.0569742	-0.0216475	0.0445987	0.0204057	0.0387013	-0.025109	-0.0679997	-0.0959805	0.0821522	-0.0725186	-0.0153579	-0.0802637	0.0501007	0.0141707	-0.113244	0.00658013	0.0448121	0.0256598	-0.0429161	-0.00756893	-0.0715789	0.0545438	-0.0981498	0.050604	0.0507616	0.0627635	-0.0356023	-0.103561	0.045209	-0.108255	-0.0680919	0.0989252	-0.0129757	0.0854488	0.00960783	0.113786	-0.0838581	0.0406176	0.0489128	-0.0130899	-0.0272555	0.0413016	0.00608904	0.0454432	0.0412412	0.0221704	0.0174889	0.0451241
Gymnodiniales_sv2	-0.0951116	0.218518	-0.0739208	-0.0559448	-0.105101	-0.163879	0.00207621	0.0566483	-0.0309319	-0.119236	-0.0461794	-0.0782135	-0.00660089	-0.0838171	-0.0218414	0.0627168	0.0617581	0.10064	0.0365324	0.0155602	-0.110718	-0.0363164	0.132764	0.0445652	0.0848627	-0.171154	-0.0027694	-0.0767962	0.033383	0.135658	0.0837518	-0.0086674	0.0270457	0.0990928	0.0939334	-0.0163664	0.10015	0.0877129	0.0953981	0.198289	-0.136849	-0.0880725	-0.0713419	0.0142202	-0.0549206	-0.0196883	-0.101568	0.050822	0.0879381
Gymnodiniales_sv2006	-5.02406e-05	0.00488691	-0.00299213	-0.0671663	0.0812624	-0.0316384	0.0684895	-0.055686	0.0902668	0.0601244	0.0660323	0.029923	0.0227158	0.118157	-0.0822579	-0.0325434	0.104899	-0.00530686	-0.0147375	-0.133084	0.0270425	-0.0651828	0.01259	-0.277435	0.0218147	-0.0269574	-0.179456	0.0539214	-0.0368439	0.0154228	0.0917873	0.160428	-0.0697193	0.0124069	0.00674863	0.0861625	0.0116322	0.0881717	-0.0382914	-0.00100763	-0.0707014	-0.0520211	-0.0423435	0.0779267	-0.138119	0.0263135	-0.0207611	0.0721961	0.144823
Gymnodiniales_sv2023	-0.0269852	0.0144239	0.0157352	-0.0691124	0.0106319	-0.0382793	0.062006	-0.0268678	-0.0157176	-0.0990365	-0.050583	0.0371672	-0.00183382	0.00558357	-0.123902	0.0461854	0.231276	-0.0191667	0.0368003	-0.0814334	-0.0921129	-0.000919207	0.0400372	0.00231027	-0.149121	-0.0189728	0.0686303	0.00199873	-0.0381302	-0.035391	0.0511536	0.200311	0.0189913	0.00152841	0.0144003	-0.0244686	0.0246879	-0.131312	-0.0558673	0.017908	0.0345516	0.00273165	-0.0526689	-0.0220828	-0.0241621	-0.0270726	-0.0224214	-0.0596181	0.0608827
Gymnodiniales_sv2060	0.101211	-0.0695685	-0.0390413	0.00037412	0.0584549	0.0259064	-0.000334123	0.00404841	-0.0456866	0.00336289	-0.0598013	-0.0628428	-0.0477468	-0.169601	0.047085	-0.0214137	0.051264	-0.0130092	-0.0997292	-0.0411668	-0.109355	0.0090218	0.0501988	-0.00772686	0.0115884	-0.0544947	0.113001	-0.0363108	-0.0230195	-0.06516	-0.0500065	0.0437391	0.0865314	0.00560428	-0.0212805	0.00652829	-0.0667588	0.0735735	-0.0956313	-0.0864498	-0.102683	-0.087332	0.0198983	-0.0708787	-0.0728507	0.0877608	-0.0314612	0.0291675	0.23343
Gymnodiniales_sv212	-0.0790646	-0.0951907	-0.0376268	0.00317965	-0.0488345	-0.0507007	0.0978364	-0.0415762	-0.051453	-0.11203	0.11977	0.0124552	0.0404391	-0.0414027	-0.0230774	0.0793421	0.031713	-0.00369322	-0.0131433	-0.0453217	0.0277706	-0.12777	-0.0204186	0.0267388	0.114958	-0.0399662	0.00498751	-0.0942258	-0.0328772	0.0892287	-0.0548254	0.0546534	0.257612	-0.0632593	0.116966	0.0809918	0.0154516	-0.0152052	-0.101023	-0.0967746	-0.179704	-0.107105	-0.0184654	-0.115332	0.0511624	0.177449	-0.0806139	0.148832	0.469893
Gymnodiniales_sv2148	0.0052719	-0.0412253	-0.0755549	0.0285093	-0.0787619	0.0240024	0.0471858	-0.00568043	0.102077	0.0197286	-0.00764288	0.00110231	0.112642	0.00590341	-0.0254452	-0.0160601	-0.0096526	-0.0364643	-0.0390294	-0.0934797	-0.0273993	0.00244067	-0.0301912	-0.0599483	-0.0169945	-0.00131327	0.0204317	-0.0137836	0.0727667	0.0188901	-0.0422305	0.00524087	-0.0519032	-0.141744	-0.10233	0.10439	-0.0656116	-0.0160911	-0.0751348	0.0205357	0.0224659	0.0422423	-0.0465162	-0.207079	0.0325595	0.0183772	-0.0540795	0.109974	-0.0200308
Gymnodiniales_sv215	-0.10624	0.10837	0.0550626	-0.134089	-0.131896	-0.0366402	-0.104352	-0.0598851	-0.196811	-0.146445	-0.106488	-0.0671862	-0.0303183	0.00780876	-0.0694612	0.0795813	-0.0971038	0.0746283	0.0267158	0.0045425	-0.0869061	0.0864713	0.207349	0.180565	-0.0296188	-0.0622964	-0.0633347	0.0105724	0.0742067	0.0507324	0.303672	-0.00650246	-0.0133352	0.00243116	-0.0423667	-0.0408361	-0.0295458	-0.0193221	0.000353088	0.136655	-0.0707162	-0.10273	0.0378923	0.229442	-0.0879476	-0.0121341	-0.141172	0.104596	-0.0853089
Gymnodiniales_sv2210	-0.0966666	0.0165154	0.231989	-0.17553	0.0173211	-0.0989664	0.0678143	0.157212	0.137923	0.170457	0.0551442	0.0925925	-0.0786348	0.000831579	-0.0911728	-0.0314878	-0.00726771	0.074034	0.12769	-0.0210432	0.0350687	0.0438214	-0.0473529	-0.035459	-0.0412306	-0.0911431	-0.198906	0.162895	0.0844661	-0.181961	-0.0639879	-0.00925155	-0.132552	-0.100876	0.0261554	-0.0344056	0.0100181	0.0564548	0.0269003	0.0280572	-0.0129341	0.0177442	0.0562407	0.0275515	0.00281334	-0.0651035	0.0724739	-0.0317757	-0.0699738
Gymnodiniales_sv2211	-0.0589812	-0.0948884	-0.0386185	0.0958135	-0.00763684	0.0557716	0.00134113	-0.0265939	-0.078725	0.0120267	0.029687	0.036259	-0.140978	0.0939683	-0.102389	-0.0839722	-0.0168694	-0.0878282	0.0897956	-0.00604644	0.0175719	0.0422168	-0.0690488	-0.050993	-0.054361	0.0325293	0.0636754	-0.00829449	0.0437892	2.2401e-05	0.0929688	-0.0775713	0.0294052	0.0665939	-0.170911	0.0298334	-0.162218	0.148711	0.216705	0.0264217	0.0960383	0.0175551	0.0321541	-0.00222029	-0.0645987	-0.102014	0.00245725	-0.100402	-0.0602449
Gymnodiniales_sv2282	-0.036747	0.0121038	0.0588419	-0.142208	-0.0849262	-0.044074	-0.112032	0.011385	-0.0629717	0.0117956	-0.124211	-0.0577476	-0.0526483	0.0306083	0.0366816	-0.151638	-0.0953103	0.0315736	0.0214973	0.063244	0.0417343	-0.056729	0.288727	0.167659	-0.0052307	-0.0807228	-0.110697	0.129978	0.0575565	-0.0823685	0.241973	-0.0584816	-0.119312	0.059173	-0.020127	-0.0407629	0.0796679	0.0144586	0.115914	0.262906	0.0755993	0.00846687	-0.0670632	0.238959	-0.0637664	-0.015093	-0.0613786	-0.0433651	0.00334687
Gymnodiniales_sv2287	0.000140584	-0.000976725	0.0782807	0.0557045	0.0720699	-0.0134893	0.0444992	-0.134226	-0.011042	-0.00986403	0.00865016	0.0213774	-0.0206741	-0.0753948	-0.0458015	-0.0628812	0.0155776	-0.0553522	-0.0811132	0.0335392	-0.113184	-0.0435426	-0.00996811	-0.0565549	0.0484367	-0.0925028	0.0248524	0.0738681	-0.0133069	-0.0331539	-0.0491266	-0.0215359	-0.0534127	0.119289	0.0470302	-0.118665	-0.144989	0.0822329	0.0754318	-0.095138	-0.00996331	0.073793	-0.0575724	-0.0555702	-0.0803585	0.0257403	-0.0469446	0.0697744	0.0981054
Gymnodiniales_sv2358	0.0981743	-0.0331968	0.0067657	-0.0699724	0.0848086	0.0360628	0.0220669	0.0307512	-0.0500914	-0.049896	-0.0550338	0.092483	0.0682232	-0.0974451	-0.0132714	0.156103	0.0555112	-0.0218384	-0.0204929	-0.00327521	0.0380497	0.0356864	-0.0133119	-0.0900639	0.126772	0.0485086	0.126122	-0.0225635	0.0277678	-0.0414634	-0.0241756	0.0309585	0.00737575	-0.0115413	0.00970645	-0.0796255	-0.0141387	0.0358584	0.00826617	-0.0840843	-0.0762467	-0.152275	0.0127122	-0.0392439	-0.0556937	-0.0908941	-0.0387902	0.076066	4.19516e-05
Gymnodiniales_sv237	-0.0106337	-0.0193754	-0.0683649	-0.00189743	-0.0268734	0.05025	0.0884919	-0.0943763	-0.0737403	-0.0130325	0.126729	-0.131322	0.0194156	-0.0958677	-0.0973049	0.109022	-0.0127999	-0.0656254	0.0242817	0.0175809	0.00890524	-0.151851	-0.0258847	-0.0951585	0.0420483	-0.0158222	-0.0110223	-0.0511877	-0.0786453	0.030342	-0.0328399	0.0407454	-0.157857	-0.08368	-0.0387209	-0.00217274	-0.069681	0.0353951	-0.144177	-0.187159	0.0568385	-0.0939509	0.0530355	-0.20686	-0.0489471	-0.0594616	0.0549141	-0.0248765	0.0364396
Gymnodiniales_sv271	-0.0787813	0.263292	-0.0316461	-0.0407327	0.00103775	-0.031011	-0.00264724	-8.90796e-05	-0.0641387	-0.0327327	-0.0543009	-0.0663843	-0.0532698	-0.0685863	-0.145891	-0.0994499	-0.0118563	0.0354015	0.028404	0.158937	0.10359	-0.169811	0.243875	0.133922	-0.120067	-0.0594516	-0.0915538	0.078349	0.0243531	0.145451	0.307671	0.036686	-0.125712	0.0950709	0.0247533	0.00937929	0.157525	0.0838203	-0.0722297	0.276631	-0.0453778	-0.0385614	0.043201	0.131964	-0.0329894	0.0325039	-0.0616759	0.0174979	0.215691
Gymnodiniales_sv272	0.164225	-0.0381861	0.0211445	0.170919	-0.00359823	0.179601	0.0430649	0.0656317	0.137838	0.045954	0.100482	-0.0081089	0.0267614	-0.0997244	0.164593	0.0889137	-0.0439625	0.0380158	0.079411	-0.0585966	-0.0289018	0.0736127	-0.112119	0.0142247	-0.0253177	0.08668	0.19416	-0.0370195	0.0133114	-0.0502304	-0.114767	-0.0663125	0.0222736	0.159153	-0.0652302	-0.0984878	-0.0230193	0.00996427	0.00658268	0.0527542	0.0300973	-0.0656775	0.0152876	0.0422183	0.113845	0.0367892	-0.132358	-0.0353403	-0.0372604
Gymnodiniales_sv278	-0.0824367	0.235758	-0.055448	-0.0214134	-0.0776903	0.0475418	0.00466123	0.0470333	0.0108582	-0.0545562	-0.0621307	0.127006	-0.0630602	-0.0532238	-0.103196	0.0074425	-0.0695871	0.117365	0.0568527	-0.0414997	0.0270446	-0.146108	0.352332	-0.0916245	-0.0550693	-0.0735255	-0.218168	0.196673	-0.0486681	-0.0331997	0.331539	-0.109222	0.0340463	0.0803653	-0.00508871	-0.0261716	0.0475824	-0.00513127	0.00974508	0.243092	-0.0832517	-0.0325471	-0.0529389	0.201478	-0.0723881	0.0522913	-0.0719727	-0.0150548	-0.0098624
Gymnodiniales_sv298	0.0269884	-0.0452809	-0.125797	-0.0480253	0.0140537	-0.0351134	0.0738477	-0.0347376	0.119298	-0.0695667	0.0677748	0.0299692	0.0614371	0.115089	-0.0150157	-0.107235	-0.00580514	-0.0404975	-0.0917695	0.050153	-0.164404	-0.0611989	-0.0915514	0.0673454	0.133046	-0.0342766	-0.0257506	0.00891348	0.0813964	0.157763	-0.107844	0.0250671	-0.0100687	0.0557724	0.0667175	-0.0172326	-0.0360427	-0.0900608	-0.0807462	-0.0698499	0.0585238	0.0277771	-0.0948764	-0.153471	-0.00622679	0.0677641	0.0678133	0.0853215	0.460295
Gymnodiniales_sv329	-0.0165133	0.00802901	0.0280236	-0.0803582	-0.0249604	-0.171321	-0.0738496	-0.0317092	-0.0604714	-0.0865777	0.00564225	-0.0323565	0.136833	-0.127224	0.0342408	0.00997331	0.119567	-0.0466955	0.0272785	-0.144362	-0.0637843	-0.0823829	-0.0840407	-0.0399577	-0.166137	-0.0343944	-0.0430965	-0.0216828	-0.0229391	-0.000474473	0.0130676	0.0706505	-0.020029	-0.00599554	0.0788561	-0.0817208	-0.166227	-0.0219163	-0.0954187	-0.0821268	0.0515034	-0.0513978	0.0598203	-0.145509	-0.0208022	-0.0320117	-0.142194	0.0719901	-0.0698922
Gymnodiniales_sv340	-0.035173	-0.0399849	0.0323361	-0.01489	-0.0392081	-0.108233	-0.0799932	0.00774475	0.0137472	0.0723058	-0.0504539	0.0664627	0.0283101	0.195244	-0.0315496	0.0917822	-0.0218862	0.00747725	0.0441364	-0.00139516	0.00917404	0.218885	-0.0851309	0.0192324	0.0945336	-0.000364771	0.0197775	0.071285	0.0107035	-0.140051	0.027717	0.0674806	-0.0623522	0.00623864	0.0447854	0.140935	-0.113104	-0.0482428	0.0583582	0.0255874	0.220896	0.0255257	-0.123479	0.102015	-0.0247109	-0.0816478	-0.0763373	-0.00684878	-0.0716943
Gymnodiniales_sv348	0.0212944	0.0707165	-0.0388462	0.0404325	-0.020061	0.0288586	0.121588	0.0285551	0.0324408	0.00304388	0.0486062	-0.0826421	0.089105	-0.049449	-0.0952714	-0.0573018	0.00126074	-0.0725316	0.0190593	-0.0112578	-0.0333875	0.0378895	0.0444703	-0.00543764	-0.105918	-0.0557998	-0.0670624	0.0848045	0.0763486	0.0110092	-0.0267854	-0.0103746	-0.063444	-0.0615742	-0.0793528	-0.0306125	0.00689226	-0.0235213	-0.0660854	0.0374111	-0.207908	0.0390091	-0.0235875	-0.135731	0.0500985	0.17667	0.0984785	-0.0749072	0.455403
Gymnodiniales_sv352	-0.0862989	-0.113736	-0.122149	0.0534151	-0.15293	0.0267422	-0.03504	-0.0866435	-0.116512	-0.0930024	0.0252676	-0.0695219	-0.0465964	-0.123518	0.0440351	-0.0760356	-0.0510313	-0.152537	-0.0524345	0.146403	0.00615596	-0.115561	-0.149259	0.0764933	0.16432	-0.160797	0.00791395	-0.00443651	-0.0356799	0.158635	-0.0493211	-0.0525572	0.0456773	0.143281	0.0410806	0.0119967	-0.0170796	-0.0150918	-0.0122497	0.0385416	-0.0615035	0.0367121	-0.00962995	-0.0828399	-0.0341988	-0.0256612	-0.00259992	-0.0107487	0.0914721
Gymnodiniales_sv358	0.0554778	-0.0201848	-0.0440916	0.00227378	0.0165136	0.0140615	-0.103384	0.0718693	-0.028888	-0.085704	-0.140682	0.0294924	-0.00088712	0.0668933	-0.00640293	-0.0399024	8.16219e-05	0.0535238	-0.00272586	0.0055581	0.0326403	0.046752	-0.0419323	0.0212695	-0.033725	-0.0344135	-0.105921	0.0370038	0.00828721	-0.0404541	0.0411395	0.0146257	0.0382031	0.0101006	0.0581664	0.0109223	-0.0180935	0.0642634	0.113864	-0.0251003	-0.00287081	0.0670177	0.0570727	0.281334	-0.00941538	-0.120717	-0.0681092	-0.0211143	-0.11178
Gymnodiniales_sv385	-0.0713416	0.19605	0.0530389	0.0326531	-0.17435	-0.0251286	-0.0639502	-0.0225111	-0.0521958	-0.034894	-0.0951324	-0.00545478	-0.0928059	-0.102166	-0.0735493	-0.0705074	-0.104912	-0.0166202	0.0349729	-0.0865172	0.110108	-0.103311	0.197506	0.150328	-0.0348091	0.00124469	-0.0746219	0.0668616	-0.0515786	-0.092603	0.326032	-0.0258484	-0.0574856	0.0820479	0.0115014	-0.0888325	0.190938	0.0265509	-0.0503465	0.19495	0.0628176	0.00594712	0.0607204	0.247806	-0.0377939	-0.0165715	-0.0233124	-0.0839699	-0.0506686
Gymnodiniales_sv394	-0.0305447	-0.0571668	-0.0641417	-0.0450707	-0.136077	-0.0412527	0.0129948	0.107907	-0.00494827	0.0432618	-0.0367903	0.0123657	0.0190772	-0.0756076	-0.0385777	0.114006	-0.0874193	-0.0301147	-0.0816975	-0.131644	-0.0195806	0.0812968	-0.0439432	-0.0828262	0.0422375	-0.0702829	0.016974	-0.0508204	0.00670386	0.0174788	0.0364843	-0.0120013	0.179623	-0.121651	0.0955122	0.121017	0.155409	-0.0442528	-0.208158	0.0207222	-0.0682882	-0.133662	-0.0610947	-0.072734	0.0221277	0.0478158	-0.123709	0.190733	0.0382182
Gymnodiniales_sv399	-0.0176581	-0.0312887	0.149399	-0.0543012	0.0356095	-0.000437019	-0.058928	-0.0792739	0.0947562	0.0124651	0.0696842	0.0537294	0.257331	-0.0693259	-0.0973361	0.151207	0.0370774	0.0152746	-0.021667	-0.00479566	-0.0398979	0.0108844	0.038826	-0.137038	-0.0982991	-0.0051178	0.0578265	0.0119853	-0.0745744	0.0291912	-0.169632	0.032906	0.0736937	0.0313533	0.0999707	-0.0319678	-0.0811928	0.00801179	0.00343524	-0.178553	-0.0465226	0.0605604	0.0936224	0.0119876	-0.0278448	0.0917074	0.223206	0.0360964	-0.0398556
Gymnodiniales_sv41	-0.0634937	0.153792	-0.166402	0.06626	-0.0307511	0.0412978	-0.0691298	0.118399	0.017247	0.0954766	0.00863018	-0.0262382	-0.00368364	0.122902	0.0253371	-0.122702	-0.0414025	0.0356771	-0.00629608	0.155696	0.073119	0.111902	-0.054354	-0.0568401	-0.0122381	-0.0681471	-0.0769015	-0.0230781	-0.132617	0.0368201	-0.0659086	0.00678823	0.0158544	0.0303899	-0.103027	-0.167108	0.0548049	0.108172	0.200893	0.0630253	-0.0861329	0.038437	-0.0556656	-0.0832423	0.0227453	-0.0904511	0.109723	-0.0611643	0.00866289
Gymnodiniales_sv424	0.0264476	-0.0404834	0.0588557	-0.115543	-0.0765192	-0.0616475	-0.0453938	-0.0161996	-0.0368483	-0.0728232	-0.0848394	0.0111871	0.100398	0.16143	-0.0262743	0.249515	0.0159544	-0.0135159	-0.0873497	-0.0151449	-0.107955	0.0406534	-0.0236318	0.0356071	0.0191351	-0.0804261	0.00703703	-0.113833	0.118592	0.0465192	0.0479738	-0.0611086	0.00342906	-0.108776	0.0372422	0.113887	-0.173151	0.0201412	-0.0399921	-0.0361135	-0.072175	-0.0410214	-0.0603773	0.105735	-0.0732435	0.062385	-0.0441061	0.133697	0.0693063
Gymnodiniales_sv441	-0.00868576	0.263314	-0.133321	-0.0780778	0.00722749	-0.0987336	0.0795508	0.0115357	-0.0830505	-0.0128492	0.056074	0.0152913	-0.105352	0.0321499	-0.0425515	0.0379937	-0.0809013	0.113449	0.111926	-0.0901553	-0.0381167	-0.0824584	-0.00166381	0.00386351	0.0290829	-0.0576682	-0.00568576	0.119813	0.062569	0.0809852	0.138036	0.0136912	-0.0760086	0.00501899	0.0367701	0.0945758	0.0148256	0.185115	-0.0353301	-0.0190252	-0.00210188	-0.0825199	-0.0356121	-0.0774807	0.0472393	-0.04751	-0.137646	0.103162	0.321135
Gymnodiniales_sv442	0.0148582	-0.0984177	-0.0521874	-0.0446138	0.0155478	0.0357784	-0.0346347	-0.0484243	-0.090549	0.00770092	-0.106182	-0.0248866	0.1391	0.00925652	-0.105418	0.181796	0.205886	-0.100942	0.080903	-0.0163653	-0.0941511	0.028123	-0.138409	-0.00610599	0.100577	0.00569644	0.036496	-0.0288422	-0.150082	0.103032	-0.123887	0.216486	-0.101924	-0.0366901	0.06853	-0.0500168	-0.14023	-0.0606838	-0.0669085	-0.0960283	-0.0631698	0.0589543	-0.0346	-0.109784	-0.0509347	-0.0334713	0.0878043	0.0163873	-0.0334865
Gymnodiniales_sv473	0.0771889	-0.0695513	-0.0148369	-0.00648681	-0.0468707	0.0826515	0.0288881	-0.106244	-0.0753101	0.139619	-0.020846	-0.0109912	0.0253821	0.0452184	0.0942014	-0.0788483	0.0230607	-0.0372866	-0.0286321	0.276428	0.00829398	-0.00324462	-0.0515266	-0.014819	0.260214	0.0581289	-0.030447	-0.165947	-0.0757863	0.221176	-0.0665494	0.078441	-0.0823206	0.0679985	0.00649581	-0.0885702	0.0411318	-0.0877959	-0.0576862	-0.0340569	0.0424106	0.00784768	-0.116245	-0.10016	0.0659283	0.0499019	0.0725279	0.0396516	0.01242
Gymnodiniales_sv475	-0.012803	0.354716	-0.038298	0.0164946	-0.0912465	0.0223725	0.0221333	-0.00104813	-0.0807639	0.0749849	-0.0563082	0.0403559	-0.027395	0.00741205	-0.0855971	0.00472318	-0.00203173	0.123955	0.182545	0.0715709	-0.0363892	-0.0666379	0.0366233	0.015073	0.00505397	0.0219126	0.00113487	0.15459	-0.0124539	-0.0136594	0.230457	-0.0173942	-0.110066	0.00788547	-0.000157046	-0.0881575	0.113882	0.0610892	0.0338963	0.0229768	0.0606756	0.0548454	-0.0620632	-0.0119996	-0.0923444	-0.0834499	-0.0332664	-0.131859	0.0230745
Gymnodiniales_sv51	-0.0279563	0.0391968	0.0334991	-0.0813631	-0.0538943	-0.083748	-0.108266	0.0476608	-0.038429	-0.129776	-0.0405246	-0.0384949	0.0658592	0.175219	-0.106638	0.030817	-0.0713856	0.05275	-0.0370248	-0.017117	0.026949	0.0323411	-0.104745	-0.00777295	0.0396504	-0.0342402	-0.00546962	0.0879389	0.126756	-0.0401221	0.0745028	-0.00656655	-0.0110316	0.092034	-0.0363384	0.0835466	-0.198012	0.149021	0.190727	-0.0809144	-0.105987	-0.0414278	-0.00423415	0.199102	0.103418	-0.124496	-0.0887546	0.223925	-0.104169
Gymnodiniales_sv52	0.0446307	-0.163771	0.44153	-0.0611262	-0.0210884	-0.0200417	0.110976	-0.0391316	0.120389	0.0104094	-0.0807524	0.0104382	0.0265093	-0.0734199	0.0537568	-0.0552866	0.031853	-0.0232667	0.0859252	-0.0556467	-0.0226602	0.0792952	-0.0429572	-0.00204733	0.0227167	-0.0209463	0.00995363	0.0574119	0.0841816	-0.00869316	-0.069175	0.12985	0.0896197	0.0820423	-0.0923141	0.042161	0.0630906	0.00527098	-0.0402592	-0.0417408	0.0195098	0.0266001	0.0579002	-0.0466138	0.138191	-0.0310248	0.0666285	0.0503711	0.02868
Gymnodiniales_sv535	-0.0106484	-0.107077	-0.151485	0.0188475	-0.0300785	0.0173361	0.124122	0.0482611	0.110687	0.0348455	0.130251	-0.0170396	0.0498908	-0.0351009	0.063964	-0.0486228	-0.0138484	-0.049651	0.0141638	-0.146365	0.0775388	-0.0190001	-0.0744367	-0.0357505	-0.0428644	0.150913	0.0242449	0.0393934	-0.0128703	-0.118892	-0.0775664	-0.0625579	0.0613271	-0.0947874	-0.0465128	0.0291896	-0.0834819	-0.0597674	-0.0835429	0.00180836	0.0586675	0.0523821	0.049352	-0.0488682	-0.0766098	-0.0580433	-0.0702872	-0.0627426	0.0288933
Gymnodiniales_sv590	-0.0319631	0.029231	0.0629322	0.0718226	-0.00808839	-0.00840388	-0.0296505	0.114369	-0.0270555	0.00122895	-0.0055619	0.0506335	-0.0741186	0.101699	0.0294062	-0.0515282	0.0512971	-0.0505972	0.00193117	-0.00753385	-0.0124779	0.0589333	0.179584	0.186965	-0.0616262	-0.000965141	0.101969	-0.0218909	0.0935155	-0.0367563	0.1232	0.049988	-0.0821295	-0.0137413	0.0189353	0.041417	0.120092	-0.0766152	0.0899786	0.047974	-0.0770592	0.00122916	-0.042814	0.276061	0.00295746	0.106809	-0.185441	-0.107271	0.0354424
Gymnodiniales_sv627	-0.0226182	-0.0797466	-0.0824471	-0.00168609	-0.0446231	0.00287891	-0.0181426	-0.0682689	-0.0753175	-0.000972441	-0.0444863	-0.0687261	-0.157128	0.0962231	0.0168564	0.0135654	0.0843771	-0.0759286	-0.0509439	-0.0545395	0.0238005	-0.09171	-0.159715	-0.0857509	-0.0657345	-0.0404482	0.00830025	0.0497371	-0.0482239	-0.00245741	-0.0706289	0.0621748	0.0758388	0.177152	-0.04521	-0.014673	-0.0952287	-0.0445683	-0.00755291	-0.053891	0.0282087	0.0494227	-0.0562207	-0.0816194	0.000680769	-0.098598	0.0701612	0.0591925	-0.0291409
Gymnodiniales_sv656	0.115788	-0.00165031	-0.15753	0.00204054	-0.014048	0.00921554	0.0465285	-0.0955659	-0.116751	0.00776055	-0.0522544	-0.111453	-0.0449616	-0.032703	0.146176	0.0139157	0.0865397	-0.138866	-0.105618	0.2184	-0.100535	0.00694484	-0.117235	0.0734283	0.32625	-0.0676685	0.00321091	-0.120462	-0.0102876	0.194067	-0.106301	0.0238578	-0.0657656	-0.0378266	0.0539051	-0.0453092	0.0459379	-0.12502	-0.151107	-0.140898	-0.0433835	0.0431741	-0.0552434	-0.181624	-0.0533163	0.0527133	0.113994	0.102721	0.275698
Gymnodiniales_sv659	-0.0506951	0.00072568	0.0436364	-0.00397107	-0.11849	0.115122	0.0441299	-0.0848755	-0.0251719	-0.00161153	0.0449981	0.0654714	-0.073962	0.0220697	0.062897	-0.0394807	-0.0360862	-0.123845	-0.0741741	0.219991	0.0167218	-0.0914722	-0.0325986	-0.0516087	0.28719	0.00535525	-0.0601783	-0.108203	-0.0784385	0.119615	-0.0425311	0.0200943	-0.166961	-0.00775809	0.0424327	-0.0819433	0.00405302	-0.0668959	-0.00768519	-0.0593957	0.0344529	0.0462673	-0.0577051	-0.0982699	-0.0777448	-0.0751403	0.0734643	0.0439323	0.00934566
Gymnodiniales_sv707	-0.0692367	-0.00853345	0.0530528	0.0193065	0.0528315	0.03091	0.0495235	-0.0916571	0.00813007	-0.0302718	0.00669854	-0.0776673	0.230127	0.047676	0.0162974	0.185218	-0.020789	-0.0794971	-0.0238901	0.18411	-0.0628006	-0.0214206	-0.114875	-0.0328997	0.227817	-0.00780237	-0.0380462	-0.144752	0.0459746	0.153768	-0.0990282	-0.0317404	-0.0639165	-0.0156009	0.105986	-0.00670751	-0.0204602	-0.0320538	0.0392427	-0.0382527	-0.0465531	0.00860237	-0.00168919	-0.101281	-0.00908354	-0.0749387	-0.0635437	-0.039695	-0.020567
Gymnodiniales_sv729	0.128869	0.0372129	-0.105023	0.0518612	-0.0769601	0.0420867	-0.00323952	0.00277099	0.0411199	0.00272786	0.0519206	0.000146825	0.0286642	0.164431	-0.100382	0.0570708	-0.105	0.00226766	0.0421803	0.071988	-0.015943	0.0584868	-0.0485288	-0.0191311	0.240469	0.0600573	-0.0233974	-0.104617	-0.0117956	-0.00209421	-0.03933	0.0969769	-0.0128344	-0.0391607	-0.00469464	-0.0171901	-0.0472192	-0.0713402	-0.0707387	0.119328	-0.0605783	-0.0515712	-0.0594086	-0.0678541	-0.056964	0.0285001	0.139905	-0.0608479	-0.0381296
Gymnodiniales_sv757	-0.0424347	-0.100579	0.0599492	-0.0446466	0.111234	-0.154435	0.0313327	-0.0979808	0.02692	-0.0851098	0.112299	-0.0175774	0.0864027	0.048363	-0.110081	-0.0797938	-0.074477	0.00767904	-0.0512738	0.0445891	-0.0303598	-0.0728762	0.00589299	-0.0203006	-0.0585982	-0.0974661	0.00858451	0.110893	0.0470162	-0.0739047	-0.0258625	-0.0112822	0.0238468	0.0503816	-0.0121045	0.0232096	-0.0427803	0.0264951	-0.0763709	-0.0235036	-0.174736	0.0200722	0.0135858	-0.0455618	-0.109102	0.286159	0.0414565	-0.0363284	0.349078
Gymnodiniales_sv771	-0.0310624	-0.016943	0.0585846	-0.0150222	0.040372	-0.0985408	0.00717703	-0.0440703	0.0117597	-0.190484	-0.00522811	0.11912	0.146251	-0.0402735	-0.172315	0.0302293	0.0927376	-0.0745009	-0.0619343	-0.0828152	0.0304441	-0.123343	0.0855226	-0.0284011	-0.0594652	0.0553948	-0.13949	0.0470311	-0.0444365	0.0928159	0.082894	0.0120101	-0.0574418	0.0953363	0.00285394	0.0645902	-0.0203665	0.0858418	0.0458798	0.00695953	-0.024639	-0.0342306	-0.0353066	0.0496984	-0.0395045	0.0925444	0.017937	-0.0568895	0.0143729
Gymnodiniales_sv79	-0.0649766	-0.00129265	0.0661425	-0.0519445	-0.015781	0.046544	-0.0590937	-0.118077	-0.00156114	-0.000235473	0.0730751	-0.206862	-0.0631621	0.00241309	0.0214991	-0.135754	0.16842	-0.0646789	-0.101358	0.0676618	-0.0803168	-0.079304	-0.0739353	0.025662	0.255871	-0.128945	-0.0136863	-0.0263166	0.0247126	0.237594	0.000576499	0.0614102	0.0547763	0.123608	0.0764266	0.0215093	0.00561787	-0.0483231	-0.0777357	-0.00500733	-0.171371	-0.100261	-0.0648581	-0.227273	0.0738615	0.12467	0.0286966	-0.00261232	0.447574
Gymnodiniales_sv813	-0.0289841	-0.124914	-0.0420845	0.0311814	-0.0703054	-0.0191928	0.0973425	-0.00978072	0.0217261	-0.0511413	0.0661344	-0.0154462	0.0105014	-0.0809478	-0.037306	0.130548	-0.0371353	-0.0372598	-0.0146852	0.179176	-0.0561653	-0.0659019	0.0397057	-0.146916	0.35352	-0.0723119	-0.0363514	-0.14443	0.0500476	0.222429	-0.0261147	-0.0483952	0.226746	0.178115	0.104294	-0.0244639	0.0384255	-0.0400194	-0.0282663	-0.0428063	-0.139673	-0.155392	-0.0298214	-0.0770572	-0.0364298	0.0814343	0.0293319	0.204583	0.0821168
Gymnodiniales_sv82	-0.141224	0.120836	-0.013876	-0.0871884	-0.187545	0.0467561	-0.00350282	0.0920366	-0.0423025	-0.0136537	0.0256103	-0.101433	0.0519695	-0.0235925	-0.0700885	0.0596139	-0.0296199	0.00490903	0.0471348	0.0707351	-0.146619	-0.00340286	-0.0169079	0.00799217	0.0912073	-0.131578	-0.00654501	0.0244248	-0.0497395	0.12665	-0.0231009	0.0210654	-0.0683742	-0.0113117	0.0511252	0.0401774	-0.175482	0.0401947	-0.0574035	-0.160715	0.0592309	0.0284249	-0.0268264	-0.0177323	-0.00630734	-0.0991881	-0.113329	-0.0136541	0.154881
Gymnodiniales_sv860	0.0154829	0.0167579	-0.101065	-0.00800733	0.0416097	-0.0952999	0.090825	0.0145571	0.0893216	-0.0995401	0.0616549	-0.0237217	0.0328587	0.0171711	0.00388342	0.0811812	0.139906	0.0516248	-0.090032	0.0364017	0.0482662	-0.0994383	-0.0159308	-0.105208	0.154389	-0.0301833	-0.039615	0.058164	0.0913639	0.0851371	-0.0654673	0.084525	0.0152513	-0.0870682	0.117452	-0.0195998	-0.0416331	-0.0252321	-0.0282449	-0.0375977	-0.1285	-0.148217	-0.0484837	-0.0623652	-0.0990192	-0.052118	-0.0799476	0.0204464	0.0101423
Gymnodiniales_sv887	-0.0535969	-5.85337e-06	-0.241533	0.102662	-0.0998651	0.0457324	-0.0320252	-0.134704	-0.0967288	-0.0292745	-0.0881568	-0.098549	0.0255133	0.00478755	0.00454637	-0.0331492	0.0793333	-0.0427144	0.0700385	-0.019383	-0.0298839	-0.0532911	-0.0891782	-0.0669563	-0.00286378	0.0175689	-0.0501823	0.037443	-0.126399	0.0602741	-0.0220152	0.0711048	-0.0691011	0.0845264	-0.0680275	0.130742	-0.0338146	0.066623	0.018371	0.0208052	-0.03156	0.088886	-0.0449942	-0.119796	0.118991	0.0596424	0.103245	0.0418636	-0.233152
Gymnodiniales_sv954	-0.175706	0.0164097	0.0283432	-0.132502	-0.0674201	-0.0252572	0.134502	0.0771868	0.00864488	0.000748693	0.0432138	0.0653759	-0.0780408	-0.105772	0.0128339	0.152945	-0.167714	0.0028958	0.0718235	-0.0556834	0.0378266	-0.0386063	0.159879	0.0138983	0.132853	-0.119691	-0.00432134	0.0316122	0.0441277	0.0708202	-0.0571017	-0.0683016	0.113505	0.0422504	0.00837402	-0.00773366	0.0825555	-0.0199683	0.0874886	0.11303	0.0360256	0.0466801	-0.0244436	-0.0270577	-0.0886736	0.0341289	-0.0423767	0.141135	0.0434659
Gymnodiniales_sv96	-0.0779903	-0.169148	0.10651	-0.0623479	-0.0296701	-0.0105722	0.0163705	-0.190357	-0.0119446	0.00650323	-0.107235	-0.152274	-0.213816	-0.0982724	0.0430081	-0.00594735	0.0576022	-0.0492725	-0.0876314	0.0505528	-0.0602321	-0.158011	-0.132904	-0.0137569	0.187577	-0.121238	-0.0215045	-0.0410223	-0.0770194	0.185911	-0.162385	0.0833802	-0.0494753	0.0247584	-0.0645434	0.0402002	-0.0262632	-0.13613	-0.105084	-0.0864401	-0.00704159	-0.0594217	-0.0245202	-0.244295	0.0647352	-0.0773075	-0.0322266	0.215387	0.236808
Gymnodiniales_sv967	-0.00163623	0.0363664	-0.0609595	0.0208864	-0.119587	-0.0409319	0.132123	0.0827305	0.0195735	0.027361	0.0227882	-0.0306141	0.152297	0.0790442	-0.130924	0.155777	-0.0107677	0.052454	-0.0680216	0.0445565	-0.143493	-0.0461359	-0.091226	-0.0188916	0.031723	-0.0966496	0.026047	0.0858608	-0.0234655	-0.00669731	0.0404324	-0.0371948	-0.0477739	-0.0359146	-0.117674	0.114884	-0.0976029	0.103901	-0.0548839	-0.162908	0.0671128	0.11765	0.0265697	-0.0451354	-0.108065	-0.15393	0.0702076	-0.000661535	-0.0203317
Gymnodiniales_sv970	-0.0425499	-0.000953207	-0.00962457	0.0543697	-0.0411482	0.128153	0.0569584	-0.0896381	0.0276876	0.027633	-0.0306418	0.00391505	-0.0700109	-0.0726915	0.0449246	-0.00967365	0.100854	-0.106465	-0.0491007	0.0232598	0.00551276	-0.0326275	-0.138316	0.0141392	0.0364615	-0.0139469	0.132028	0.0502116	-0.0743468	0.0216754	-0.118586	0.00299333	-0.139018	-0.0653838	-0.0433885	-0.0730558	-0.0276724	-0.0617091	0.00061852	-0.0353972	0.0011759	0.0677661	-0.0825095	-0.102539	-0.00298571	-0.0297425	-0.0341427	-0.0685098	-0.0288486
Gymnodiniales_sv99	-0.0822897	0.285836	0.0249736	-0.110146	-0.0415664	-0.111606	-0.0598902	0.0875309	-0.176719	-0.0185224	-0.124248	-0.0610422	0.0510015	-0.0169662	-0.124705	-0.0918209	-0.121413	0.205745	0.0713982	-0.0107091	-0.0111682	-0.0320928	0.165384	0.0207776	-0.161447	-0.12006	-0.0306219	0.140023	0.0501591	-0.0630021	0.22026	-0.117164	-0.0505432	0.1275	-0.177908	-0.0105142	0.0728587	0.107103	0.0533607	0.135168	0.0042457	0.0444149	-0.0425679	0.116211	-0.0349466	-0.0203409	-0.0768171	0.0198922	-0.156697
N+F297A_sv1536	0.0232739	-0.0416913	-0.103625	-0.0980227	0.0759058	-0.00840083	-0.0503552	0.0026647	0.0505632	0.0774178	-0.00425482	-0.0244795	-0.0106525	-0.0431511	-0.0859063	-0.0647258	-0.0451579	-0.0990924	0.0698232	-0.0520778	0.0481231	-0.149297	-0.00982323	-0.0117486	-0.0513155	0.0409997	-0.0718858	-0.00346876	0.0565064	-0.0224585	-0.132063	0.070961	-0.0272374	0.0491569	0.102419	-0.067489	-0.074117	0.0589569	-0.0451131	0.0471072	0.0445982	0.0718802	0.0953764	0.0005783	-0.0643603	-0.0877564	0.00827768	-0.0244398	-0.00831796
Peridiniales_sv1002	-0.036653	0.104652	-0.0214145	0.0278364	-0.142946	-0.0704858	-0.0449711	-0.0807452	0.0577647	-0.00199632	-0.0423733	-0.127346	0.0110072	0.0662874	0.0414747	-0.0302372	0.187492	-0.000547892	0.0511621	-0.13503	-0.00386403	-0.0340876	-0.0924194	-0.00558129	-0.0133402	-0.0781664	-0.071317	-0.0127293	-0.0310544	0.0526289	0.0525876	0.167765	-0.00514342	0.0419137	0.0381592	-0.021997	-0.0699539	-0.0736945	-0.0840391	0.00462964	-0.0281529	0.0555081	0.0489487	-0.0183188	-0.101808	0.0129327	-0.057691	0.0739934	-0.0373959
Peridiniales_sv101	0.11193	0.133235	0.0155617	-0.0704294	0.0617399	-0.0828542	-0.00219252	0.0101992	0.0176739	0.0143157	-0.0707606	0.00447955	0.0344143	-0.0158936	-0.0468863	0.0128064	-0.0341617	0.088735	-0.070551	-0.0633021	0.0155402	0.156002	0.16136	0.096676	-0.0363753	0.0238899	-0.0322385	-0.0131685	-0.0773756	-0.0360169	0.0479971	0.00395944	-0.046763	0.0155761	-0.100112	0.0483209	0.184185	-0.0256952	0.08855	0.0362758	0.254071	-0.0393086	0.00483596	0.13587	-0.0552033	0.31172	0.284922	-0.0053297	-0.0839335
Peridiniales_sv1062	0.0495988	-0.129099	-0.00492667	0.0615862	0.153231	0.0166361	-0.138166	-0.00964732	0.0323026	0.0759115	-0.00990817	0.0938136	0.0115841	-0.00395675	0.0623775	0.0135788	0.0877636	0.0827357	-0.0267648	-0.00858006	0.0971222	0.000764369	-0.031161	-0.0497384	0.0540972	0.000157308	-0.0609096	-0.14113	0.0345969	-0.0598354	-0.0655708	-0.0247388	0.112794	0.0174394	0.140919	-0.018509	-0.0399453	-0.13748	0.016896	0.00370444	-0.0141946	0.0490316	-0.0586426	0.0107669	0.0503475	0.146066	0.0216941	-0.102658	0.150185
Peridiniales_sv1093	0.00873803	0.0401943	0.0902719	0.0331056	0.0405706	0.00954604	0.0133119	-0.0677693	0.088085	-0.0346753	0.0306527	0.0438504	0.142256	-0.142147	0.015167	-0.0360246	-0.0803028	-0.0651735	0.0280558	-0.127894	-0.013118	0.00594598	0.0411848	-0.0820393	0.0417847	-0.0891952	0.0186621	0.0217306	0.0214489	0.107876	-0.0335612	0.024666	-0.0544558	-0.00781872	-0.0361198	0.0299233	0.0218884	-0.0959078	-0.0526333	-0.118944	0.0174693	-0.109618	-0.0110765	-0.0133476	-0.044795	-0.0345509	-0.106478	0.0323093	-0.0794636
Peridiniales_sv110	0.0491426	0.0227012	-0.0992557	0.023428	-0.00657267	0.115554	0.0574289	-0.048262	0.00407631	-0.016382	-0.114816	0.0173331	0.121973	0.0733431	0.0345868	0.141577	-0.0197419	0.157695	0.076287	-0.057193	-0.0694113	-0.0608477	-0.0115635	-0.0512648	0.152777	0.0663322	-0.0557963	-0.0613353	-0.0557604	-0.149243	-0.0134324	-0.0578883	0.0376109	0.0742074	0.13062	-0.0687389	-0.0278041	-0.0790527	-0.0164298	0.0359579	0.00677422	-0.107171	-0.0218996	-0.0334	0.0195137	-0.0811839	-0.0238019	-0.045599	-0.0876951
Peridiniales_sv112	-0.0320311	-0.0903343	0.066822	-0.0739483	-0.0962283	-0.08993	0.0638007	-0.039427	0.0173493	-0.0387391	0.0445344	-0.133681	0.152164	-0.00816252	-0.0790351	0.114921	0.134302	0.0431674	-0.027919	0.145346	-0.0187799	-0.16349	-0.107029	-0.0333851	-0.014775	-0.0976669	-0.130652	0.0203421	-0.00387068	0.0963453	-0.0910728	0.0814351	-0.138033	-0.0336286	-0.0186752	-0.0334156	-0.0755484	0.0582455	-0.0637458	-0.162641	-0.0820065	-0.0471344	-0.072216	-0.170146	-0.0337108	0.00173916	0.157756	0.0375537	-0.00533404
Peridiniales_sv1125	0.034413	0.0401486	-0.0703714	-0.139511	-0.0829824	0.0263678	0.000435242	-0.031475	-0.0846063	-0.00393007	-0.0230084	-0.0708632	-0.0348799	-0.0334893	-0.0569128	-0.0441705	-0.0183156	-0.114951	0.00689086	0.262926	-0.13828	0.00578499	-0.0266499	-0.0821196	0.19012	-0.0806317	-0.0908803	-0.056675	-0.0388434	0.159762	0.0366601	-0.0479562	0.0751116	0.13943	0.00349057	-0.0564521	-0.05829	-0.0510613	0.0227636	0.0200401	0.0412079	-0.0916066	-0.0204477	-0.0839146	-0.00263291	-0.0237689	0.0814797	-0.0375607	0.0487919
Peridiniales_sv1158	-0.0371416	0.170897	-0.0293663	-0.00480745	-0.0861701	-0.0132389	0.034232	0.127424	0.0342647	0.0936313	-0.0103142	0.100936	-0.01534	0.181938	-0.0101664	-0.0286226	-0.0986564	0.105438	0.120108	0.0266867	-0.0902251	-0.00999746	-0.0423481	-0.0753891	0.00939341	-0.0367826	0.0433048	0.0648616	0.0348978	-0.0729173	0.116936	-0.0864045	-0.0909408	0.0563266	-0.0614658	-0.0241574	-0.0375302	0.178901	0.0695542	0.0190115	-0.044504	-0.0517373	0.00166577	0.172101	0.0225883	-0.0778447	0.0610172	0.0237401	-0.111755
Peridiniales_sv118	-0.217237	0.324578	-0.0742381	-0.0615504	-0.125153	-0.12116	-0.0619986	0.0642307	-0.164982	-0.00746642	-0.120606	-0.0842281	-0.0826977	0.0371944	0.00669399	0.0178209	-0.0270927	0.124744	0.188476	0.117185	-0.0323624	-0.0254573	0.132813	-0.0629711	-0.0225499	-0.102201	-0.137462	0.028997	0.0371622	-0.0281132	0.157674	-0.0618143	-0.0758139	0.0443631	-0.037616	-0.050573	0.0130566	0.21636	0.0966222	0.143876	-0.00482829	-0.151784	-0.0853703	0.133412	-0.0152183	-0.0667796	-0.0181804	-0.126169	-0.112377
Peridiniales_sv123	0.0267605	-0.188893	0.0956149	-0.165146	-0.0475995	-0.0634433	-0.0213752	-0.0479154	-0.0525484	-0.0476467	0.0868378	-0.0581403	0.00730685	-0.0302339	0.0392263	0.240857	0.125013	-0.0462945	-0.0714414	-0.0372324	-0.126196	-0.0340969	-0.0540321	-0.136023	0.368044	0.0747728	0.0632368	-0.109614	-0.0321335	0.205343	-0.0667467	0.123415	0.156153	-0.126992	0.0894084	-0.0643217	0.0208605	-0.055302	-0.0115492	-0.0751734	-0.0595101	-0.104186	-0.00626238	-0.102537	-0.0168967	-0.00647966	-0.0218054	0.415324	-0.0408502
Peridiniales_sv126	0.0552053	0.0174328	-0.118539	-0.0333729	0.0190736	0.0359705	-0.121712	-0.212561	-0.0768373	-0.0588617	-0.0267411	-0.145252	-0.0140316	-0.0945849	0.0353948	-0.0243368	0.0711785	0.010395	-0.0653588	0.13508	0.0327791	0.0231864	-0.0787512	-0.0123211	0.182064	-0.0122671	-0.117652	-0.0389925	-0.035706	0.234977	-0.124245	-0.0483776	-0.197436	0.140334	0.0324415	-0.000592847	-0.0540576	0.0322286	0.0623955	-0.11315	-0.107087	-0.105833	-0.0361428	-0.107025	-0.00624231	0.0126343	0.025016	0.00775851	-0.0647705
Peridiniales_sv1380	0.0417633	-0.0837125	0.0836683	0.113677	0.345511	0.0299994	0.0197104	-0.00544948	0.0471441	-0.127824	0.167672	0.0422206	-0.0554182	-0.165148	-0.111757	-0.0378905	-0.0126522	0.0388234	0.0826158	0.052575	0.163687	-0.0867034	-0.104556	-0.0583367	-0.0346235	-0.060487	0.0326112	-0.131932	-0.0616969	0.038479	0.0230272	-0.089658	-0.0863368	0.130955	0.0687897	0.0326385	0.0355685	0.0219443	0.0315514	0.0415965	0.0587339	0.0558762	0.331802	-0.0165348	-0.0714458	0.0854073	0.00610601	0.0906076	0.0397814
Peridiniales_sv1444	0.0280846	-0.000376736	-0.00868392	0.0288944	0.0458606	-0.0989417	0.0285216	-0.0661754	0.0379545	-0.0642741	0.119474	-0.0586341	-0.0668076	-0.118723	-0.0499221	0.0463774	0.0496058	0.0328932	-0.0703301	-0.0642766	0.0123807	-0.129477	-0.10456	-0.0428261	0.0122432	-0.17229	-0.128406	0.0293106	0.0232662	0.031756	-0.0223657	-0.0410389	0.0384872	-0.0674488	0.0367016	-0.0282472	0.0495781	0.114	-0.0557129	-0.0474284	-0.0465135	-0.0318078	-0.0315178	-0.00719673	-0.0868732	0.079864	0.0088838	-0.052001	0.226424
Peridiniales_sv1517	-0.141646	-0.182275	0.0639034	-0.00521754	-0.0225389	0.0607673	0.102783	-0.00703179	-0.0179487	0.0563045	0.0640182	0.064568	0.0181474	0.118827	-0.0271886	-0.00623361	-0.00471441	-0.015499	0.00180698	-0.0052645	-0.000466206	0.0750245	0.00604666	-0.147636	0.00820118	-0.0963793	-0.0719422	-0.00137182	-0.0874726	0.00444137	-0.104638	-0.0149232	0.0278815	-0.0805834	0.0385999	0.10845	-0.0507544	0.00580119	-0.0553003	0.0353798	0.0477581	0.133731	-0.0981779	-0.0871822	-0.0717615	0.0527109	0.101336	-0.000186234	0.149829
Peridiniales_sv1579	-0.0884846	0.0507732	0.0164912	-0.0252508	0.0725742	0.00021282	-0.0939612	-0.00633093	-0.133071	-0.011426	-0.123184	0.0368967	0.26966	0.0818988	0.0232125	0.249363	-0.0104627	0.126066	0.0128616	-0.0787304	-0.0518091	0.00459894	0.0261824	-0.0239898	-0.065121	0.116533	-0.0818957	-0.0823148	0.0608321	-0.0269157	0.0486062	0.122309	-0.14409	-0.0163918	0.112024	0.0433924	0.0282993	-0.00736839	0.111001	0.0256605	0.0424148	0.0147493	-0.000376097	-0.0873984	0.0202081	-0.0472265	-0.0514151	-0.0137494	0.0214886
Peridiniales_sv1613	0.012678	-0.0101165	0.0567486	0.0213625	-0.0825232	0.058776	0.041141	-0.09362	0.00857405	-0.065938	-0.100737	-0.0176902	0.00779451	-0.0660283	-0.0105895	0.0142674	-0.0279994	0.0290404	-0.0167529	-0.0380106	-0.0758961	-0.10487	0.0451259	-0.0363565	-0.0241764	-0.0524512	0.0122647	-0.00294214	0.0341403	-0.00253675	-0.0593744	0.1159	0.083077	0.127646	0.102636	-0.0147622	-0.150754	-0.0218769	-0.0389113	0.0881992	-0.133048	0.176981	0.0337622	-0.0803241	0.0180306	-0.00803598	0.0045621	0.0333074	0.151779
Peridiniales_sv1673	0.0676647	-0.0287232	-0.089517	0.0826045	-0.0219775	0.0915917	-0.0486627	0.0854049	0.0627497	-0.0426868	-0.00221015	0.104548	0.00276731	-0.00821838	-0.107049	0.0133136	-0.135424	0.0478701	0.101194	-0.0495972	0.103437	-0.110224	0.0205376	-0.135833	0.103716	0.0841129	-0.180895	0.0259839	-0.00861956	-0.0819063	-0.0732788	-0.0251628	-0.00786829	0.00706638	0.191508	-0.00207509	-0.0910759	-0.0177868	-0.0529834	-0.0535817	0.0205618	0.0234017	0.108098	-0.0304237	-0.0661139	-0.143249	-0.09734	-0.0706384	-0.096342
Peridiniales_sv1674	-0.0415631	-0.0126295	0.105403	0.117849	0.00226602	0.132111	0.0445049	0.0456956	0.000429346	-0.0484618	-0.0429182	-0.00549977	0.0264967	0.0306689	-0.0248404	0.020115	0.027992	-0.0465913	-0.0355959	-0.141121	0.00338333	-0.038707	-0.0924909	-0.0593165	-0.0137217	0.0216768	0.129313	-0.0312481	0.0677133	-0.0172026	-0.103161	-0.07616	0.0819629	0.18413	0.000842662	-0.0924883	-0.0804319	-0.0725953	-0.0926379	-0.0773975	0.00670214	0.0560567	0.0300898	-0.00902331	0.0591011	0.0706314	0.0740582	-0.0219158	0.0602113
Peridiniales_sv172	-0.00350234	-0.068449	-0.0572564	-0.0318195	-0.0203755	0.0323547	0.00757795	-0.0928969	-0.00726197	-0.0455372	-0.157248	0.0891824	-0.102168	-0.00440257	-0.11215	-0.116235	0.0391542	0.0129486	0.11398	0.0882931	0.152854	-0.0695439	0.314924	0.0438757	-0.0697187	-0.00858081	-0.0994346	0.0627082	-0.0733829	-0.0420755	0.279951	0.00896182	0.0293274	-0.013827	0.107081	-0.102678	0.320292	0.0672594	-0.00516418	0.210158	-0.0023892	0.053284	-0.0406506	0.315172	-0.0340325	0.0750214	-0.0552728	-0.128753	-0.0583347
Peridiniales_sv1763	-0.096215	0.0592276	0.0808465	-0.0317973	-0.0194997	-0.180623	-0.116888	0.014434	-0.0126256	-0.0565734	-0.113984	0.0583585	0.0352978	-0.0937072	-0.041033	0.0548443	-0.0302625	0.0527349	0.0752116	-0.0243826	-0.00196746	0.0160109	0.248584	0.124677	-0.115585	-0.0887072	-0.169361	-0.0377674	0.00450686	-0.0639678	0.153798	-0.0577949	0.0764164	0.0381139	-0.131057	-0.0480953	0.149678	-0.0326577	-0.0790387	0.155879	0.0908083	0.039209	0.0684737	0.103274	-0.00684229	0.0632086	-0.0167468	-0.0761277	-0.115675
Peridiniales_sv18	0.0353574	-0.0197435	-0.00442222	-0.0579621	0.0684645	-0.0441102	0.00456671	0.045116	0.0328386	-0.0322718	0.00801968	0.0876379	0.153789	0.071407	0.0125551	0.109332	-0.0190232	-0.00148696	-0.0105912	0.0237718	0.0632028	-0.0977732	0.177511	0.0433488	0.0522022	0.00379686	-0.015016	0.0677651	-0.09735	0.0319766	-0.0154345	0.0105064	0.0102118	-0.0399548	0.300163	-0.0204187	0.154952	-0.031916	0.126722	0.0900537	0.0607641	-0.0364427	-0.0440804	0.178897	-0.0523823	-0.0983807	-0.0616962	-0.067163	-0.103399
Peridiniales_sv182	0.062967	0.00195117	-0.0291453	-0.074378	-0.0320935	0.0418252	0.093589	-0.0365039	0.0539199	0.0201484	-0.0546318	-0.154638	0.0693233	-0.0725084	0.00561917	0.0126432	-0.173166	0.0222447	-0.0382322	0.0267714	-0.0251337	-0.0366218	-0.149903	-0.0209434	0.223765	-0.0831492	0.016679	-0.00737516	0.012976	0.0456717	-0.148123	0.0253173	0.0242091	-0.106714	0.192806	-0.0286512	-0.0617675	0.0146182	-0.00364883	-0.0912789	-0.187529	0.0121076	-0.0792524	0.00466768	-0.0199717	0.0605059	0.0219909	-0.000511433	0.334587
Peridiniales_sv1835	-0.0603513	0.0126088	0.2047	-0.0871558	0.00931773	-0.0779476	0.120368	0.05029	0.0772917	0.0488451	0.0153974	-0.062589	0.0117414	-0.0324872	-0.0771191	-0.0314744	-0.0109222	0.0879674	-0.00898993	0.00309416	0.115129	-0.0504601	0.0700755	-0.0307809	0.00108289	-0.00626277	0.0349442	-0.0209844	0.118266	0.00700503	-0.0353759	-0.0243492	-0.072635	0.0200838	-0.0333365	0.0932786	-0.0476832	0.0625903	0.0332481	-0.00354031	0.0945537	0.0240024	0.0335215	-0.0459328	-0.00590933	0.0452209	-0.037877	0.00648226	0.0494189
Peridiniales_sv188	0.0160059	-0.0290233	0.0810054	-0.0653313	0.0903052	0.0408473	-0.0273831	-0.130516	-0.0619963	0.00218251	-0.17325	-0.0950788	-0.206221	0.041484	0.131639	-0.0106818	0.062242	0.173303	-0.134963	-0.0944443	0.0528765	0.0618825	-0.0607394	-0.0328005	0.0381582	0.215052	0.0855072	-0.0127649	0.0806412	-0.118414	0.059826	0.0375085	0.0473824	-0.0562192	0.111214	-0.0551602	0.0500492	-0.103806	0.0776973	-0.0432693	-0.0462881	-0.00881683	-0.0224049	0.0152075	-0.0204568	-0.129942	-0.0658038	0.12138	0.10274
Peridiniales_sv1888	-0.0587404	0.11572	-0.0140403	0.128208	-0.00556173	-0.0200845	0.0126159	-0.0853681	-0.033996	-0.140258	-0.0383012	0.0197941	0.0660116	-0.162161	-0.0219912	-0.0653762	0.056186	0.0404244	-0.0145649	0.0909538	0.101959	-0.0353025	0.0309482	0.0376595	0.107408	-0.0787803	-0.0531791	-0.167268	-0.0713999	0.164117	-0.0374836	-0.110886	-0.0158214	0.123611	-0.0399538	-0.0240299	0.00150204	0.0269584	-0.116069	-0.0986909	0.0290848	0.0103165	-0.0673306	-0.116002	0.132152	0.108199	0.169314	0.0505231	0.106516
Peridiniales_sv191	-0.0256564	-0.0830554	-0.0169562	0.020526	0.00740999	0.090628	0.039777	-0.0185109	-0.0279356	-0.0437692	-0.193734	-0.132066	-0.0642317	0.0540575	-0.0371789	-0.00724824	0.107932	-0.094957	0.0160899	0.254266	-0.0447162	-0.0174414	-0.0485587	0.0967253	0.275391	-0.00688321	0.0310825	-0.0838263	-0.0939549	0.203111	-0.116957	-0.0225462	-0.0971718	0.0754219	-0.0492033	-0.0344414	-0.0939909	-0.145704	0.0672376	-0.153428	-0.00167213	-0.0288611	-0.00635389	-0.0209722	0.0738146	-0.0387532	0.101568	-0.0202836	0.0358448
Peridiniales_sv192	0.0351068	0.0989849	-0.0603544	0.0403465	0.011462	0.00524385	0.00597023	-0.00671908	-0.06113	-0.143595	-0.0329366	-0.0528736	0.0477763	0.0794299	-0.0366396	0.126899	-0.0143933	0.0228845	0.014022	-0.141584	-0.112743	0.018813	-0.0287888	-0.061504	0.0750501	0.0946239	0.0332171	-0.00446843	0.111592	-0.0868316	0.0854424	0.0148395	0.0535649	0.0746948	-0.0203801	-0.0339672	-0.0712295	0.0996585	0.0207231	0.0538823	-0.0196486	-0.120555	-0.0454256	0.196459	-0.0200608	-0.110274	-0.0321223	0.0683947	0.00459553
Peridiniales_sv1940	-0.0345564	-0.132756	-0.00976033	0.0129145	-0.0174489	0.0753783	0.0583812	0.0354838	0.044688	0.243266	-0.0648134	-0.00222625	0.0512588	-0.0277472	0.0505576	0.103921	-0.104251	-0.0621493	-0.0400346	-0.158609	0.0971998	0.032768	0.0634488	-0.00676236	-0.027349	0.00469093	0.124559	0.0468022	0.00726549	-0.0176667	0.000549746	-0.0708129	-0.0151876	-0.048732	-0.0700878	-0.0102208	0.00709803	0.02255	0.0122184	0.0715394	-0.10814	0.118059	0.0222759	0.0284764	0.0255611	-0.110564	-0.0179081	-0.0335104	-0.178424
Peridiniales_sv1958	-0.0989113	-0.023151	0.0201205	0.00249662	-0.0437419	-0.010191	-0.0823783	0.02271	0.0274373	-0.0205115	-0.00595385	0.0154558	0.110049	-0.00626289	-0.0629163	0.00804335	0.0965361	0.0161875	-0.00736416	-0.0880206	0.0375228	-0.00923276	-0.112454	0.00427399	-0.0126061	-0.0364118	-0.131574	-0.0269585	0.150727	-0.0452023	-0.0649297	-0.0375724	0.0697409	0.0445627	-0.0239502	0.0151803	0.0148764	-0.0356204	-0.0499583	0.0159421	0.0444207	-0.0248009	-0.0329433	0.00643117	-0.0832199	0.0335272	-0.002861	-0.0409724	0.329886
Peridiniales_sv199	-0.00472494	0.0612844	0.0268471	-0.00809442	-0.00912801	0.0327552	0.00893314	-0.054545	-0.0902214	0.0123239	0.0710625	-0.0562832	-0.0483519	-0.129885	-0.0169949	-0.0347492	0.100353	-0.0288538	-0.0392608	-0.0626916	0.0079128	-0.0549673	-0.100164	0.00225261	-0.0211783	-0.0368441	0.0499376	0.0459795	0.0221276	-0.016144	-0.0328086	-0.0193956	0.00680341	-0.0166217	-0.0183346	0.0341606	0.0284773	-0.0820909	-0.0455111	0.0516033	-0.0936122	-0.00381392	-0.0210429	-0.0193182	-0.060878	0.0615833	-0.106705	-0.0781207	0.0929202
Peridiniales_sv1990	-0.0752757	-0.0282947	-0.0871116	0.037368	-0.0196518	0.0622006	0.00158584	-0.0773596	-0.0107424	0.0795065	-0.0572279	0.0647996	-0.175361	-0.129712	-0.0713437	0.0490821	-0.0326427	-0.00735625	-0.0730179	0.0486677	-0.0275995	-0.176686	0.224326	-0.00869388	0.00571085	-0.0139869	-0.0961353	-0.0888877	-0.0233217	0.0528119	0.0789214	-0.0289319	-0.02499	-0.0260138	-0.10462	-0.0679426	0.204008	0.0731287	0.0372942	0.0563575	0.0222008	-0.120705	-0.0212617	0.174027	-0.00669299	0.0943626	0.00234135	0.0600289	-0.0328204
Peridiniales_sv2028	0.06293	-0.101298	0.0421311	-0.0196075	0.0472581	-0.0798333	-0.0722159	0.0751674	0.13502	-0.0715532	0.137089	-0.0795359	0.198564	-0.169898	0.0803178	0.0897443	-0.086761	-0.101702	-0.0849402	0.0191543	-0.127795	0.0483728	0.00284009	-0.104507	0.0389713	0.00032076	0.0754057	0.0474089	0.0267592	0.0299819	-0.0257387	-0.0263029	0.00103611	-0.00388842	0.127437	0.112458	-0.0809537	-0.0331149	0.112936	-0.13879	-0.168661	0.0327641	0.0663889	-0.0633759	0.0436863	0.0670194	0.0237413	0.0484528	-0.0137182
Peridiniales_sv2057	-0.10237	0.114746	-0.0228279	-0.142967	0.0562931	-0.176168	-0.0241291	0.0226975	0.0395817	-0.173445	-0.0470362	-0.0274978	-0.0396571	0.0877807	0.00438377	0.0317377	0.00114889	0.0873262	0.0215108	0.0286535	-0.0839752	0.111847	-0.087525	0.0470742	0.0901598	-0.0423263	-0.0671579	-0.0309113	0.102422	0.104144	0.0459133	0.0550699	-0.192243	0.0634084	-0.0185308	-0.0463763	-0.0198843	-0.0198961	-0.029347	0.00467473	-0.0736637	0.0796128	0.0138563	-0.13735	-0.0975482	-0.0625618	0.0170969	0.0177082	-0.00410784
Peridiniales_sv2075	0.0118431	0.018153	-0.0849286	-0.0967946	0.0865093	0.0390863	-0.0566104	-0.0602066	0.0610322	-0.00511073	0.0389184	0.0542903	0.276555	0.0249492	0.000635634	0.149156	0.0300265	0.00131442	-0.158401	0.0505636	-0.0366661	-0.0726069	0.0711998	-0.0719637	0.0559452	-0.065819	0.0500487	0.0385114	-0.0173906	-0.0553413	0.0308145	0.00542976	0.00374031	0.0278498	0.0587299	-0.0536575	-0.192116	0.0274893	-0.00549885	-0.0223098	0.102364	0.0882019	-0.00320985	-0.00708089	-0.0392135	0.0540782	0.0582478	0.0658702	0.051471
Peridiniales_sv2090	0.11253	0.0460187	-0.100774	-0.0489478	0.0605188	0.0495509	-0.147904	0.090573	0.0836535	0.0241883	0.080637	-0.0276004	0.0984427	0.0120354	0.0459381	0.00380073	-0.0561143	-0.120714	0.00197363	0.0120037	-0.154041	-0.00895944	0.0264125	0.119839	-0.0465166	0.0256273	0.00899941	0.0369851	-0.077706	0.0470526	0.0353608	-0.0523807	0.119994	-0.0792	0.0134354	0.0400147	-0.00907183	-0.0524701	-0.08779	-0.10707	-0.00269273	-0.0382388	0.0138005	0.0202777	-0.0468602	0.103157	-0.111838	0.0976958	0.124383
Peridiniales_sv2173	-0.0365278	-0.116035	-0.0915862	-0.0338102	0.0539654	0.0566553	-0.0200032	-0.0391907	-0.0496451	-0.032854	-0.0220439	-0.107161	-0.0321192	-0.0390474	0.0787979	0.0119333	-0.0768685	-0.0669855	-0.0121569	-0.0861557	-0.106801	0.0431806	0.111894	0.00858877	-0.0337462	0.0493942	0.156646	-0.0254078	0.171854	-0.0302896	-0.0919127	-0.0489158	0.0642864	-0.0216261	0.0214825	-0.0114884	-0.0708714	-0.0624092	-0.0465269	0.00523773	-0.174219	0.0675602	-0.025441	-0.0443329	0.0508444	0.0815518	-0.093086	0.0735899	0.307422
Peridiniales_sv2175	0.0751608	0.0690901	0.0796339	0.142925	-0.0380583	0.0927663	-0.00864754	0.0409637	0.0382554	-0.0648504	-0.0218988	-0.089585	0.0712954	-0.00923873	0.0862339	-0.0700151	-0.0193681	0.00560056	-0.0475107	0.111687	-0.0465684	0.110929	0.0419308	0.0913443	-0.17874	0.0446532	0.164883	0.0589306	0.0363919	-0.00879843	0.0462002	-0.0267019	-0.0638725	0.026104	-0.238886	-0.00905015	0.0431921	0.0838097	0.0328999	-0.0848862	-0.111306	0.0113872	0.0663692	0.0315964	0.200443	0.0487988	0.000998453	0.0114524	0.0521452
Peridiniales_sv2191	0.0553924	-0.0689688	0.00145457	-0.00752702	-0.081411	-0.0195064	-0.0561743	-0.0481772	0.0499833	-0.115759	-0.03079	0.058719	0.0270462	0.0787849	0.0522172	0.0826708	-0.00919006	0.0581238	-0.030399	-0.0928398	-0.0369489	0.0254291	0.0859157	0.042709	-0.114582	-0.119463	-0.0634475	-0.045788	0.0202436	0.0341518	0.0251771	-0.0618809	0.0775982	0.0570983	0.0680106	-0.0770987	0.15016	-0.0561683	-0.00883757	0.0225925	0.0755708	-0.0505014	-0.0476516	0.0747479	0.0420273	-0.00822699	-0.0457256	-0.0365618	-0.00299533
Peridiniales_sv2228	-0.0228497	-0.0123362	-0.0370453	0.0333562	-0.0393067	0.0127856	-0.0633481	-0.0496608	0.0490059	-0.00348274	0.0311334	-0.039689	0.0493997	0.0361795	-0.0403851	0.0417742	-0.0409698	-0.0361934	0.0729952	0.149264	-0.107717	0.0267054	-0.218033	-0.0141441	0.111619	0.0381103	0.0218581	-0.0143061	0.0387558	0.0610192	-0.124548	-0.0488483	-0.0703364	0.0318211	-0.0720836	0.00399659	0.0336346	0.04734	-0.0377076	-0.123168	-0.0665255	0.0471138	-0.0174408	-0.117512	0.0516555	0.0539406	0.0688393	-0.0640118	0.0795356
Peridiniales_sv2385	-0.032101	-0.0874398	0.055956	-0.0141174	0.103946	-0.020551	-0.101306	-0.0343994	0.110175	-0.111334	0.0712377	0.00746463	-0.160749	-0.103469	0.0734582	0.0409754	0.0102457	-0.00439918	-0.122583	-0.0436762	-0.0396186	0.0220535	-0.113716	-0.0687608	0.0231036	0.0398558	0.0422679	-0.0505757	-0.0662019	-0.0915717	0.098247	0.0725444	-0.100446	-0.000888007	-0.0313144	-0.0675614	-0.0657591	0.0421231	-0.102787	-0.12423	0.109316	-0.0751895	0.162625	-0.059443	-0.104281	-0.105979	0.102705	0.0870619	-0.0802576
Peridiniales_sv2391	-0.0639209	-0.0732049	-0.0212704	0.00423694	-0.0102928	0.0483611	-0.0359505	-0.0740142	-0.0415233	-0.108359	-0.0157351	-0.129524	0.074667	0.0564177	-0.0300413	0.0469483	0.0477899	-0.0122086	-0.00610745	-0.0430816	-0.0233207	-0.00909404	-0.0842562	-0.0135949	0.0155059	0.00124151	-0.0279639	-0.101144	-0.0448581	0.0234774	-0.0436879	-0.00329367	0.108783	-0.0570569	-0.0309356	0.0271334	0.0309494	0.00476385	-0.125419	0.0916984	-0.0443188	-0.00639073	0.0370953	-0.106777	0.0221495	-0.0369962	0.0318012	-0.0240259	-0.00350261
Peridiniales_sv2396	-0.0870096	-0.0468612	-0.0563714	0.0284962	0.0511809	0.00591566	0.015258	0.0481308	-0.0130871	-0.0581864	0.0410258	-0.0382777	0.0258481	-0.026599	-0.0168679	0.00923484	0.272948	-0.0393616	0.0071169	-0.0357748	0.14886	-0.00306966	-0.0629094	-0.0720953	-0.0170419	0.0481687	0.13031	0.0635521	0.0860024	-0.00501132	-0.12588	0.197598	0.152687	-0.147281	-0.0720137	0.0445523	-0.0628752	-0.133253	-0.00832969	-0.00673043	0.1084	0.0677495	-0.0198617	-0.0707072	0.0474104	-0.0317338	-0.0699411	-0.0511281	-0.0662196
Peridiniales_sv2398	-0.0506695	-0.114198	0.0613094	-0.067714	0.144661	0.122974	-0.0313319	-0.0670212	-0.00739646	-0.0212377	-0.118093	-0.109166	0.047211	-0.118161	-0.0670748	-0.0406543	-0.060876	-0.0625367	-0.0876006	-0.0702307	0.0282723	-0.110602	0.0731973	-0.00186765	-0.0782173	0.028921	-0.00606006	-0.0677942	-0.0329812	0.00369101	-0.0281914	-0.0995508	0.124185	0.174827	-0.0579815	-0.00678998	0.0898	0.0107677	-0.100322	-0.00795331	0.0121609	0.0390117	-0.117586	0.061399	-0.000843858	0.00740724	0.00562198	-0.0387751	-0.029208
Peridiniales_sv286	-0.0772419	-0.00669081	0.0697179	-0.0293055	-0.0450402	-0.00808099	0.0341236	0.0305972	0.169688	-0.103715	0.0147199	0.00108986	-0.0788711	-0.0151627	-0.0835506	-0.052263	-0.0875378	-0.0686263	0.0356385	0.0209684	-0.0157406	-0.0179473	-0.0218407	-0.168597	0.226204	0.0149735	-0.0297009	-0.0512323	0.0525075	0.0425875	-0.0521472	-0.00615784	-0.0705468	-0.167973	0.183001	0.0398194	0.0425801	-0.106936	-0.00275985	-0.124978	-0.0442895	-0.126998	0.00429792	-0.176989	-0.039004	-0.0341275	-0.0414963	0.0165226	-0.0691244
Peridiniales_sv292	-0.0414152	0.0256051	0.0315767	-0.0488521	-0.0410319	-0.112517	-0.00806773	0.0155177	-0.0356307	0.0052839	-0.0985562	-0.0565992	-0.000960992	0.0486982	-0.0177449	-0.0597415	-0.0423134	-0.00706282	0.0118809	-0.170025	0.0407264	-0.0685459	0.099695	0.042909	0.00263477	-0.00394744	-0.0947125	0.0401476	0.0598918	-0.0663433	0.0788878	-0.0121729	0.167638	0.044997	0.172681	0.0283294	0.104362	-0.00909302	0.024466	0.201409	-0.0812556	-0.109825	0.0143833	0.28677	-0.0419093	0.0999339	-0.131177	0.0086466	0.123944
Peridiniales_sv296	-0.00999859	0.289118	0.0120518	0.02885	-0.0941376	-0.0430008	0.00900576	-0.0163207	-0.132086	-0.106479	-0.055389	0.0528617	-0.0266295	-0.0593506	-0.112388	-0.0128212	-0.0621927	0.06642	0.00095061	0.0544262	-0.000990437	-0.0916544	0.0543388	0.0137633	0.0569424	-0.0346237	0.0220402	0.162864	-0.0775244	0.14503	0.0828794	-0.0112512	-0.14522	0.101946	-0.00792227	-0.128932	-0.00959882	0.143341	0.0154003	-0.0227923	-0.014325	0.005066	-0.0138495	-0.032307	-0.055063	-0.0270146	0.0666785	-0.025565	0.0465998
[truncated: 1,207 more rows]
[truncated: 1,628 more columns]

## Sheet: Figure 8_p value
	Apicomplexa_sv893	ApicomplexaX_sv1233	Coccidia_sv1725	Colpodellidae_sv1029	Colpodellidae_sv1669	Colpodellidae_sv493	Gregarines_sv1295	Gregarines_sv1837	Gregarines_sv1878	Novel_Apicomplexa_Class_1_sv1637	Novel_Apicomplexa_Class_1_sv2207	Novel_Apicomplexa_Class_1_sv2408	Ciliophora_10_sv1045	Ciliophora_10_sv1250	Ciliophora_10_sv1492	Ciliophora_10_sv2376	Colpodea_1_sv1020	Colpodea_1_sv1532	Colpodea_1_sv1662	Colpodea_1_sv2152	Heterotrichida_sv1510	Cyclotrichia_sv1009	Cyclotrichia_sv1072	Cyclotrichia_sv1119	Cyclotrichia_sv1156	Cyclotrichia_sv1227	Cyclotrichia_sv1285	Cyclotrichia_sv1314	Cyclotrichia_sv1415	Cyclotrichia_sv1496	Cyclotrichia_sv1514	Cyclotrichia_sv1683	Cyclotrichia_sv1782	Cyclotrichia_sv1793	Cyclotrichia_sv1882	Cyclotrichia_sv1959	Cyclotrichia_sv2035	Cyclotrichia_sv2151	Cyclotrichia_sv2161	Cyclotrichia_sv2212	Cyclotrichia_sv2214	Cyclotrichia_sv2229	Cyclotrichia_sv2325	Cyclotrichia_sv241	Cyclotrichia_sv2415	Cyclotrichia_sv435	Cyclotrichia_sv485	Cyclotrichia_sv625	Cyclotrichia_sv725
[truncated: 1,677 more rows]
[truncated: 1,628 more columns]
